# Supplementary material for: Internally controlled RNA sequencing comparisons using nucleoside recoding chemistry
Source: Nucleic Acids Res. 2022 Aug 26;50(19):e110. doi: 10.1093/nar/gkac693 (PMC9638901; doi:10.1093/nar/gkac693)
Supplement: gkac693_Supplemental_Files [file gkac693_supplemental_files.zip]

Archive with 10 entries (10 files):
- SupplementaryTable_S1.xlsx
- SupplementaryTable_S2.csv
- SupplementaryTable_S3.csv
- SupplementaryTable_S4.csv
- SupplementaryTable_S5.csv
- SupplementaryTable_S6.csv
- SupplementaryTable_S7.csv
- SupplementaryTable_S8.csv
- SupplementaryTable_S9.csv
- TILAC_Supplementary_Data.docx
