# Supplementary material for: Internally controlled RNA sequencing comparisons using nucleoside recoding chemistry
Source: Nucleic Acids Res. 2022 Aug 26;50(19):e110. doi: 10.1093/nar/gkac693 (PMC9638901; doi:10.1093/nar/gkac693)
Supplement: gkac693_Supplemental_Files [file gkac693_supplemental_files.zip › SupplementaryTable_S1.xlsx]

## Sheet: Sheet1
Comparison of TILAC and DESeq2 Analyses
	TILAC			DESeq2
Experiment	Up	Down	Not Sig.	Up	Down	Not Sig.
Flavopiridol	0	6437	1184	44	358	7219
Heat Shock	49	696	1307	268	42	1449
