# Supplementary material for: Internally controlled RNA sequencing comparisons using nucleoside recoding chemistry
Source: Nucleic Acids Res. 2022 Aug 26;50(19):e110. doi: 10.1093/nar/gkac693 (PMC9638901; doi:10.1093/nar/gkac693)
Supplement: gkac693_Supplemental_Files [file gkac693_supplemental_files.zip › SupplementaryTable_S2.csv]

p_adj	gene_id	significance	L2FC	log_reads
5e-5	7SK	Downregulated	-0.7906	4.226516131
0.001392502	AAAS	Downregulated	-3.577	2.768638101
5.55e-7	AACS	Downregulated	-2.1209	2.667452953
1.92e-4	AAGAB	Downregulated	-1.8137	2.973820324
0.743256293	AAK1	Not Significant	-0.4896	3.007534418
5.2100000000000003e-008	AAMP	Downregulated	-5.1568	3.254306332
3.5e-8	AAR2	Downregulated	-3.6237	2.490660653
2.53e-15	AARS	Downregulated	-2.6131	3.414011825
6.92e-7	AARS2	Downregulated	-4.891	2.907411361
2e-8	AASDHPPT	Downregulated	-4.5213	2.870403905
0.057805882	AASS	Not Significant	-1.6359	2.592176757
2.02e-14	AATF	Downregulated	-4.0621	3.439569517
0.456602556	ABCA2	Not Significant	1.3207	2.590507462
0.988294574	ABCA3	Not Significant	-0.1088	2.477483016
0.054366007	ABCA7	Not Significant	-2.0528	2.378851946
3.35e-4	ABCB10	Downregulated	-2.6905	2.698100546
0.003888917	ABCB7	Downregulated	-2.8243	2.698100546
2.09e-5	ABCB8	Downregulated	-2.1895	2.647871765
0.312691695	ABCC1	Not Significant	-0.7332	2.979775933
4.51e-7	ABCC10	Downregulated	-3.4432	2.36314171
1.45e-4	ABCC4	Downregulated	-2.2448	2.715167358
4.12e-7	ABCC5	Downregulated	-1.8679	2.86362022
4e-4	ABCD1	Downregulated	-3.0549	2.682370743
0.018373842	ABCD3	Downregulated	-1.2565	2.968599679
3.54e-14	ABCD4	Downregulated	-3.3347	2.668385917
3.29e-10	ABCE1	Downregulated	-2.8423	3.264286431
3.96e-15	ABCF1	Downregulated	-5.4635	3.587654851
6.23e-13	ABCF2	Downregulated	-4.9312	3.419336065
6.47e-7	ABCF3	Downregulated	-4.6244	2.568201724
1.25e-5	ABHD10	Downregulated	-2.5326	2.77524626
0.016269467	ABHD12	Downregulated	-2.6974	2.379758616
3.16e-5	ABHD17A	Downregulated	-4.1654	2.84167225
0.084992628	ABHD18	Not Significant	-1.4571	2.352182518
0.743256293	ABHD2	Not Significant	-0.4198	2.890421019
0.057534627	ABHD3	Not Significant	-1.7133	2.367821652
0.001852841	ABI1	Downregulated	-2.1346	2.473121863
0.016827009	ABI2	Downregulated	-1.0036	2.972665592
0.009174269	ABL1	Downregulated	-0.9949	2.921166051
2.18e-5	ABL2	Downregulated	-1.1632	2.971623702
0.57824685	ABLIM1	Not Significant	-0.6327	3.060886623
0.009540393	ABR	Downregulated	-2.1148	2.753774505
0.54993174	ABRACL	Not Significant	-0.8369	2.534026106
2.27e-8	ABT1	Downregulated	-4.583	2.622731965
1.56e-7	AC005154.6	Downregulated	-2.6697	2.403120521
0.05191105	AC007318.5	Not Significant	-1.8862	2.796747739
0.063453638	AC007969.5	Not Significant	-2.3897	2.789580712
0.060109065	AC009245.3	Not Significant	-2.3094	2.523421274
0.698879963	AC009299.5	Not Significant	-1.0167	2.266584447
0.086079921	AC016734.2	Not Significant	-2.2471	2.586587305
2.5e-6	AC024560.3	Downregulated	-3.7946	2.351216345
2.01e-11	AC093323.3	Downregulated	-2.1898	2.653212514
2.9e-6	ACAA1	Downregulated	-4.8737	2.552668216
0.003419919	ACAA2	Downregulated	-3.0666	2.635483747
0.001491541	ACACA	Downregulated	-0.9744	3.329550415
7.3e-9	ACACB	Downregulated	-2.5991	2.464638559
5.03e-4	ACAD8	Downregulated	-3.7069	2.308030554
4.34e-8	ACAD9	Downregulated	-2.9889	2.857935265
0.002514507	ACADM	Downregulated	-2.6784	2.801575198
0.002995329	ACADSB	Downregulated	-3.0353	2.512884424
0.13432366	ACADVL	Not Significant	-1.7404	2.643945913
0.02086241	ACAP2	Downregulated	-1.2919	2.801575198
0.011016901	ACAP3	Downregulated	-2.8615	2.629664392
0.048396432	ACAT1	Downregulated	-1.8777	2.926085087
2.27e-5	ACAT2	Downregulated	-3.3327	3.047566896
6.21e-30	ACBD3	Downregulated	-3.8809	3.335508047
0.175589277	ACBD6	Not Significant	-0.7659	2.980117046
0.856405953	ACD	Not Significant	-0.6567	2.334453751
0.032446384	ACER3	Downregulated	-1.8056	2.32888904
6.78e-53	ACIN1	Downregulated	-3.931	3.834738519
7e-12	ACLY	Downregulated	-1.999	3.807974512
0.033251024	ACO1	Downregulated	-1.6138	2.78497371
0.001253222	ACO2	Downregulated	-1.9369	3.086092764
0.018486589	ACOT13	Downregulated	-1.8489	2.539389782
0.402737566	ACOT7	Not Significant	-1.1099	2.746244872
0.069413192	ACOT9	Not Significant	-1.7637	2.445993182
4.38e-4	ACOX1	Downregulated	-2.7539	2.631190018
2.22e-9	ACP1	Downregulated	-4.2165	2.85672889
0.00639322	ACP2	Downregulated	-2.4952	2.403977964
4.38e-8	ACP6	Downregulated	-2.9313	2.48784512
3.6e-4	ACSF3	Downregulated	-1.5745	2.479287316
0.093167138	ACSL1	Not Significant	-1.4135	2.484299839
2.75e-5	ACSL3	Downregulated	-1.8896	3.120820619
0.445273166	ACSL4	Not Significant	-0.7438	2.786928794
3.26e-25	ACTB	Downregulated	-5.6263	4.540595352
3.93e-23	ACTG1	Downregulated	-5.5051	4.323916959
6.16e-5	ACTL6A	Downregulated	-3.7171	2.911290807
0.758352117	ACTN1	Not Significant	-0.2444	3.258038338
8.44e-9	ACTN4	Downregulated	-2.0411	3.537819095
0.061078353	ACTR10	Not Significant	-1.7489	2.643205848
1.22e-12	ACTR1A	Downregulated	-4.6565	3.11058971
0.004703219	ACTR1B	Downregulated	-2.7918	2.430155712
4.25e-5	ACTR2	Downregulated	-2.5989	3.356360537
1.2e-4	ACTR3	Downregulated	-2.0553	3.23986232
0.016274851	ACTR6	Downregulated	-2.7003	2.398374086
7.37e-7	ACTR8	Downregulated	-4.1813	2.589391023
5.27e-7	ACVR1B	Downregulated	-2.4583	2.375206221
3.65e-19	ACVR2B	Downregulated	-2.5946	3.240861129
0.637859887	ADAM10	Not Significant	0.565	2.740560051
0.091927648	ADAM11	Not Significant	-1.661	2.314920056
0.013637742	ADAM15	Downregulated	-2.8866	2.540954809
2.65e-4	ADAM17	Downregulated	-1.7367	2.615950052
0.381207908	ADAM22	Not Significant	-0.7399	2.526985069
0.002776447	ADAM23	Downregulated	-2.9745	2.626083616
0.005767917	ADAM9	Downregulated	-1.2918	3.051345499
2.12e-13	ADAMTS1	Downregulated	-6.3406	2.447545621
1.02e-27	ADAR	Downregulated	-2.8719	3.678199597
0.005152778	ADARB1	Downregulated	-1.5735	2.523095838
2.56e-5	ADAT1	Downregulated	-2.8884	2.46686762
1.8e-8	ADAT2	Downregulated	-3.2202	2.424473273
0.001330835	ADCK2	Downregulated	-3.583	2.586868492
5.63e-4	ADCY1	Downregulated	-1.7176	2.620136055
6.65e-4	ADCY3	Downregulated	-1.7873	2.81640703
0.004418464	ADCY6	Downregulated	-2.1081	2.597969275
2.44e-4	ADCY9	Downregulated	-1.3359	3.033122057
1.43e-4	ADD1	Downregulated	-1.3237	3.309896198
0.660762784	ADD2	Not Significant	-0.5504	3.048538907
0.132678835	ADD3	Not Significant	-0.9813	2.844010944
0.427356138	ADGRA2	Not Significant	-0.9093	2.341928884
0.747137354	ADGRA3	Not Significant	-0.3373	2.631950826
3.81e-7	ADGRL1	Downregulated	-2.0297	3.153509989
0.239091998	ADGRL2	Not Significant	-0.6783	3.033122057
0.135065006	ADGRL3	Not Significant	-0.9323	2.628644322
2.08e-7	ADGRV1	Downregulated	-1.7198	2.89181612
3.37e-6	ADH5	Downregulated	-4.0667	2.950973025
3.05e-5	ADI1	Downregulated	-3.3019	3.048927103
6.51e-8	ADIPOR1	Downregulated	-4.1003	3.225373904
1.71e-7	ADIPOR2	Downregulated	-1.7944	2.807027378
0.08001779	ADK	Not Significant	-1.8145	2.51154916
6.9e-38	ADNP	Downregulated	-2.6131	3.146050476
2.52e-16	ADNP2	Downregulated	-3.1876	2.686189234
6.34e-11	ADO	Downregulated	-4.8633	2.469453814
3.03e-13	ADPGK	Downregulated	-3.1902	2.741545517
2.15e-6	ADPRHL2	Downregulated	-4.872	2.37794338
1.11e-7	ADRM1	Downregulated	-4.6575	3.104743106
6.72e-8	ADSL	Downregulated	-2.5224	3.183198642
1.88e-6	ADSS	Downregulated	-3.8845	2.753391529
8.79e-7	AEBP2	Downregulated	-2.4261	2.584613876
2.35e-14	AEN	Downregulated	-3.4607	2.643452676
0.038169798	AES	Downregulated	-2.5316	2.688197278
0.916882065	AFAP1	Not Significant	0.1114	2.532117116
2.14e-9	AFDN	Downregulated	-1.2565	3.701848502
0.009090278	AFF1	Downregulated	-1.0303	3.020775488
0.503867134	AFF2	Not Significant	-0.7769	2.439332694
0.11525649	AFF3	Not Significant	-1.0385	2.477121255
1.24e-17	AFF4	Downregulated	-2.0229	3.191381142
2.72e-10	AFG3L1P	Downregulated	-3.1311	2.369215857
5.37e-15	AFG3L2	Downregulated	-2.9091	3.219650006
0.001195843	AGAP1	Downregulated	-1.2327	2.918292513
2.44e-10	AGAP3	Downregulated	-3.1861	3.080175366
1.79e-5	AGAP9	Downregulated	-3.0164	2.335959106
0.002064633	AGBL5	Downregulated	-2.2925	2.863174104
6.26e-9	AGFG1	Downregulated	-2.834	2.813247301
3.01e-8	AGGF1	Downregulated	-3.978	2.820365685
6.53e-6	AGK	Downregulated	-1.9758	2.848189117
3.02e-4	AGL	Downregulated	-2.2392	3.032316503
1.78e-9	AGO1	Downregulated	-1.5511	3.321235849
4.9e-10	AGO2	Downregulated	-1.5942	3.365113432
0.008830951	AGO3	Downregulated	-1.0524	2.77140373
1.09e-5	AGPAT1	Downregulated	-3.7114	3.032820149
0.024757827	AGPAT2	Downregulated	-2.178	2.432969291
0.047625663	AGPAT3	Downregulated	-1.1455	2.922595721
0.526876845	AGPAT4	Not Significant	-0.6006	2.394889257
0.006920626	AGPAT5	Downregulated	-1.7987	2.477844476
9.06e-4	AGPS	Downregulated	-1.4794	3.179336314
0.835029762	AGRN	Not Significant	-0.4103	2.683047038
0.003159896	AGTPBP1	Downregulated	-1.5234	2.890700398
2.15e-16	AHCTF1	Downregulated	-2.2004	3.010511963
1.74e-9	AHCY	Downregulated	-3.8094	3.399500661
2.61e-7	AHCYL1	Downregulated	-2.6805	3.145507171
0.549113579	AHCYL2	Not Significant	-0.7429	2.368286885
0.004530687	AHDC1	Downregulated	-1.501	2.257078306
2.99e-4	AHI1	Downregulated	-2.4393	2.53307266
2.96e-13	AHNAK	Downregulated	-3.0482	3.262629043
0.003669126	AHNAK2	Downregulated	-2.8898	2.357934847
2.79e-11	AHSA1	Downregulated	-4.6145	3.389431898
5.87e-6	AHSA2	Downregulated	-3.2329	2.511214701
0.165107013	AIDA	Not Significant	-1.9728	2.268928822
0.209117742	AIF1L	Not Significant	-1.2981	2.624797579
2.33e-4	AIFM1	Downregulated	-2.6005	3.28510703
0.193864235	AIG1	Not Significant	-1.0782	2.496583734
1.82e-5	AIMP1	Downregulated	-3.6982	2.947065935
8.96e-6	AIMP2	Downregulated	-4.1272	2.744097311
0.005035482	AIP	Downregulated	-2.8014	2.679427897
5.96e-9	AK2	Downregulated	-3.0978	3.187168066
0.028624622	AK3	Downregulated	-2.1605	2.345863629
0.702132818	AK4	Not Significant	-0.541	2.632710304
0.006389098	AK6	Downregulated	-3.1972	2.333950804
1.4e-17	AKAP1	Downregulated	-3.5382	3.304490528
1.19e-10	AKAP11	Downregulated	-1.7477	3.019946682
1.22e-8	AKAP12	Downregulated	-1.4768	3.743607744
0.28043088	AKAP13	Not Significant	-0.606	3.239174304
1.84e-22	AKAP17A	Downregulated	-4.1897	2.943865338
5.3e-15	AKAP8	Downregulated	-3.4829	2.932980822
2.48e-16	AKAP8L	Downregulated	-4.4839	2.916848582
2.35e-19	AKAP9	Downregulated	-1.9468	3.25364084
9.97e-9	AKIRIN1	Downregulated	-4.6803	2.91868548
1.1e-10	AKIRIN2	Downregulated	-5.4478	2.589949601
7.22e-6	AKR1A1	Downregulated	-3.3391	2.563184335
0.001473305	AKR1B1	Downregulated	-3.2852	3.059752694
8.6700000000000007e-005	AKR7A2	Downregulated	-4.118	2.622473071
1.63e-4	AKT1	Downregulated	-2.4382	3.118347409
4.42e-6	AKT1S1	Downregulated	-4.5297	2.952792443
9.19e-5	AKT2	Downregulated	-2.1441	2.961421094
0.117490505	AKT3	Not Significant	-0.8726	3.018596488
5.18e-6	ALAD	Downregulated	-3.1153	2.298853076
3.35e-8	ALAS1	Downregulated	-5.4232	2.61039397
0.988294574	ALCAM	Not Significant	0.0709	2.798995734
0.001587507	ALDH16A1	Downregulated	-3.6575	2.334453751
2.36e-4	ALDH18A1	Downregulated	-2.1679	3.177608636
0.988294574	ALDH1A2	Not Significant	-0.084	2.937517892
9.03e-11	ALDH1B1	Downregulated	-4.9767	3.054708788
0.265980781	ALDH1L2	Not Significant	-1.0625	2.601244925
0.634567434	ALDH2	Not Significant	-0.7439	2.418715497
6.97e-5	ALDH3A2	Downregulated	-3.7013	2.677150521
3.66e-4	ALDH5A1	Downregulated	-2.7986	2.597969275
0.113708138	ALDH6A1	Not Significant	-2.1915	2.370605601
8.07e-6	ALDH7A1	Downregulated	-1.9781	2.980457892
1.95e-4	ALDH9A1	Downregulated	-3.3147	2.911290807
1.39e-15	ALDOA	Downregulated	-5.09	3.896360845
0.001386751	ALG1	Downregulated	-3.1751	2.338954252
2.52e-4	ALG10B	Downregulated	-3.3017	2.456745495
0.001954631	ALG12	Downregulated	-3.1421	2.451402614
7.85e-6	ALG13	Downregulated	-2.921	2.869525063
4.08e-5	ALG3	Downregulated	-3.9242	2.810400556
2.3e-4	ALG8	Downregulated	-3.8871	2.475307914
5.43e-5	ALKBH2	Downregulated	-2.7587	2.447158031
5.09e-4	ALKBH3	Downregulated	-3.4445	2.452553063
6.32e-7	ALKBH5	Downregulated	-2.597	3.140036411
1.45e-4	ALKBH8	Downregulated	-2.1447	2.63017353
2.19e-13	ALMS1	Downregulated	-1.7171	3.285388509
1.16e-5	ALS2	Downregulated	-2.303	2.615950052
1.19e-5	ALX4	Downregulated	-2.2553	2.381115081
1.89e-5	ALYREF	Downregulated	-3.3384	3.276346896
0.001950052	AMBRA1	Downregulated	-1.1675	2.73539927
1.54e-36	AMD1	Downregulated	-4.4923	3.195346058
3.08e-4	AMDHD2	Downregulated	-4.127	2.282168778
8.81e-6	AMER1	Downregulated	-2.7464	2.639486489
3.34e-5	AMFR	Downregulated	-2.368	2.846800854
6.09e-5	AMH	Downregulated	-2.382	2.573451822
0.746325422	AMMECR1	Not Significant	-0.4408	2.650064561
3.42e-8	AMMECR1L	Downregulated	-4.1193	2.430961453
1.6e-59	AMOT	Downregulated	-2.0545	4.267224545
1.79e-4	AMOTL1	Downregulated	-1.0535	3.323406809
1.69e-7	AMPD2	Downregulated	-3.5976	2.855821905
2.18e-5	AMZ2	Downregulated	-3.423	2.811239773
1.42e-4	ANAPC1	Downregulated	-1.5829	3.071974009
0.009650916	ANAPC11	Downregulated	-3.0613	2.50242712
9.08e-5	ANAPC13	Downregulated	-4.2725	2.400537989
0.030163234	ANAPC15	Downregulated	-2.5896	2.794313736
3.19e-4	ANAPC16	Downregulated	-3.9627	2.516204735
5.24e-6	ANAPC2	Downregulated	-4.1091	2.606381365
0.002765462	ANAPC4	Downregulated	-1.8247	2.524396122
4.47e-18	ANAPC5	Downregulated	-3.7218	3.267758217
3.03e-11	ANAPC7	Downregulated	-3.6215	2.915795428
2.91e-4	ANGEL1	Downregulated	-2.9025	2.571999816
3.68e-6	ANGEL2	Downregulated	-2.7988	2.66487692
0.959324851	ANK2	Not Significant	0.0819	2.608526034
0.053938525	ANK3	Not Significant	-1.003	2.632204133
1.9e-7	ANKFY1	Downregulated	-1.4944	3.07013026
0.927401477	ANKH	Not Significant	-0.163	2.455225653
0.16013001	ANKIB1	Not Significant	-0.9098	2.571999816
3.45e-30	ANKLE2	Downregulated	-3.5296	3.220631019
2.17e-24	ANKRD11	Downregulated	-1.8385	3.626520003
0.216626623	ANKRD12	Not Significant	-0.6803	2.69019608
4e-4	ANKRD13A	Downregulated	-2.7367	2.62838893
0.410114966	ANKRD13B	Not Significant	-1.2708	2.649334859
4.28e-7	ANKRD13C	Downregulated	-2.7925	2.697882909
1.22e-29	ANKRD17	Downregulated	-1.7109	3.584189829
1.73e-7	ANKRD18A	Downregulated	-3.5251	2.610926193
0.006945015	ANKRD18B	Downregulated	-1.793	2.698535493
5.52e-5	ANKRD19P	Downregulated	-4.3918	2.3232521
4.39e-7	ANKRD26	Downregulated	-2.044	2.863917377
1.01e-5	ANKRD27	Downregulated	-1.8113	2.650550349
0.007683816	ANKRD28	Downregulated	-1.3045	2.774699404
1.2e-8	ANKRD36	Downregulated	-2.4753	2.8283376
4.37e-4	ANKRD36B	Downregulated	-2.6104	2.458637849
3.41e-4	ANKRD36C	Downregulated	-1.9046	2.76697023
1.47e-18	ANKRD40	Downregulated	-3.9047	3.021499399
1.49e-5	ANKRD46	Downregulated	-3.836	2.273001272
1.66e-16	ANKRD50	Downregulated	-3.3441	2.586587305
7.11e-13	ANKRD52	Downregulated	-3.2437	3.153281192
1.53e-9	ANKRD54	Downregulated	-2.8145	2.567614443
0.065200909	ANKRD6	Not Significant	-1.2583	2.324796718
0.004296721	ANKS1A	Downregulated	-1.183	2.954604271
0.295675917	ANKS6	Not Significant	-0.7596	2.807365877
1.38e-8	ANKZF1	Downregulated	-4.0695	2.518184804
5.76e-16	ANLN	Downregulated	-3.2536	3.200508507
0.282261923	ANO10	Not Significant	-0.9817	2.384263786
0.39456392	ANO5	Not Significant	-0.9447	2.430155712
0.770279913	ANO6	Not Significant	-0.2369	2.757016235
9.65e-12	ANP32A	Downregulated	-2.3554	3.656816638
1.67e-27	ANP32B	Downregulated	-3.2243	3.925866211
2.21e-8	ANP32E	Downregulated	-2.5408	3.623817637
0.423533866	ANTXR1	Not Significant	-0.7055	2.88592634
1.023499762	ANTXR2	Not Significant	0.0254	2.371067862
0.053008614	ANXA11	Not Significant	-1.1464	3.035429738
0.781699005	ANXA2	Not Significant	-0.5955	2.670477786
0.028577069	ANXA5	Downregulated	-1.3542	3.225180008
0.001495482	ANXA6	Downregulated	-2.7674	3.200645336
0.009376572	ANXA7	Downregulated	-1.9039	2.766598721
2.74e-5	AP000347.2	Downregulated	-2.0716	2.274734985
1.47e-6	AP1AR	Downregulated	-2.8796	2.586587305
1.52e-8	AP1B1	Downregulated	-2.5717	3.355164067
1.25e-11	AP1G1	Downregulated	-2.1854	3.1557155
2.49898e-4	AP1G2	Downregulated	-3.5358	2.498310554
6.75e-7	AP1M1	Downregulated	-2.5296	2.997058574
0.121619282	AP1S1	Not Significant	-2.1732	2.283866348
0.006472389	AP1S2	Downregulated	-2.7944	2.697011269
0.002476633	AP2A1	Downregulated	-1.9758	3.003998758
7.82e-6	AP2A2	Downregulated	-1.9371	3.037526095
0.039827738	AP2B1	Downregulated	-1.0227	3.349228946
2.46e-7	AP2M1	Downregulated	-4.8775	3.548941917
0.108715767	AP2S1	Not Significant	-1.9757	2.564666064
0.042712717	AP3B1	Downregulated	-1.1148	3.022118934
2.28e-18	AP3D1	Downregulated	-2.4298	3.797388738
3.47e-6	AP3M1	Downregulated	-2.4384	2.8309093
1.04e-8	AP3M2	Downregulated	-3.265	2.494502447
0.750049266	AP3S1	Not Significant	-0.6065	2.617262517
0.043693569	AP3S2	Downregulated	-1.0355	2.551754873
0.314262339	AP4E1	Not Significant	-0.831	2.415807728
8e-8	AP5B1	Downregulated	-3.8742	2.46612587
1.28e-6	AP5M1	Downregulated	-3.0608	2.499343359
1.14e-4	AP5Z1	Downregulated	-3.4773	2.398374086
2.64e-4	APAF1	Downregulated	-2.382	2.710540448
0.625578785	APBA2	Not Significant	-0.6201	2.60260252
0.004250279	APBB1	Downregulated	-2.9425	2.640978057
0.018201208	APBB2	Downregulated	-1.2673	2.560803002
6.39e-6	APC	Downregulated	-1.1644	3.089286773
4.05e-5	APEH	Downregulated	-4.1803	2.858687551
9.98e-9	APEX1	Downregulated	-3.8143	3.292034436
1.55e-5	APEX2	Downregulated	-4.1913	2.49171179
6.97e-5	APH1A	Downregulated	-3.6931	2.836798668
1.22e-11	API5	Downregulated	-3.4512	3.254366781
0.017527259	APIP	Downregulated	-2.9462	2.326335861
4.97e-25	APLP2	Downregulated	-3.0832	3.994954706
0.082027366	APMAP	Not Significant	-1.5933	2.805840549
0.077695003	APOBEC3C	Not Significant	-2.1797	2.463519723
0.057935989	APOOL	Not Significant	-1.5545	2.467977875
8.88e-5	APP	Downregulated	-1.2809	3.624849094
9.76e-4	APPBP2	Downregulated	-2.0954	2.460897843
2.11e-8	APPL1	Downregulated	-2.6354	3.161891835
0.049917621	APPL2	Downregulated	-1.9816	2.31386722
1.01e-4	APRT	Downregulated	-4.0517	2.970927717
1.71e-6	APTX	Downregulated	-3.6534	2.570250977
4.56e-4	AQR	Downregulated	-1.2783	2.956768533
0.468242253	AR	Not Significant	-0.7398	2.445214876
7.65e-5	ARAF	Downregulated	-4.1521	2.780137219
0.034301385	ARAP1	Downregulated	-1.1885	3.029992175
2.35e-14	ARCN1	Downregulated	-3.755	3.495162601
1.69e-6	AREL1	Downregulated	-2.6603	2.677606953
1.98e-28	ARF1	Downregulated	-4.1531	3.67854114
0.004265102	ARF3	Downregulated	-1.7355	3.059658066
0.018948146	ARF4	Downregulated	-1.8136	2.86362022
0.042753404	ARF5	Downregulated	-2.3808	2.697882909
1.21e-18	ARF6	Downregulated	-4.4974	3.001084381
1.61e-5	ARFGAP1	Downregulated	-3.4881	2.86967166
2.86e-10	ARFGAP2	Downregulated	-4.3398	2.827369273
0.029309113	ARFGAP3	Downregulated	-1.7287	2.54961624
0.014716349	ARFGEF1	Downregulated	-1.2343	2.81756537
1.22e-7	ARFGEF2	Downregulated	-1.7123	2.95927995
0.712381107	ARFGEF3	Not Significant	-0.534	2.563184335
1.56e-6	ARFIP2	Downregulated	-2.4275	2.813580989
7.84e-6	ARFRP1	Downregulated	-2.4765	2.383366483
0.502250189	ARG2	Not Significant	-0.9604	2.284994387
2.79e-15	ARGLU1	Downregulated	-5.3772	3.182414652
8.72e-5	ARHGAP1	Downregulated	-2.9968	2.56937391
0.933667252	ARHGAP10	Not Significant	-0.1114	2.514879655
9.43e-15	ARHGAP11A	Downregulated	-3.9973	3.055855946
6.14e-7	ARHGAP11B	Downregulated	-1.447	2.662049165
0.002415709	ARHGAP12	Downregulated	-1.5638	2.460521993
1.06e-6	ARHGAP17	Downregulated	-1.7839	3.06827865
0.067062635	ARHGAP19	Not Significant	-1.2522	2.540642254
0.131631585	ARHGAP21	Not Significant	-0.7833	3.102519458
0.754658625	ARHGAP26	Not Significant	-0.3138	2.572290606
1.09e-4	ARHGAP29	Downregulated	-2.6276	2.409933123
0.825488586	ARHGAP32	Not Significant	0.1445	2.531478917
3.04e-8	ARHGAP35	Downregulated	-1.7594	3.19054179
0.002958514	ARHGAP39	Downregulated	-3.1463	2.364081741
1.39e-16	ARHGAP5	Downregulated	-2.5599	3.15896526
1.84e-9	ARHGDIA	Downregulated	-3.3127	3.507248514
8.9e-4	ARHGEF1	Downregulated	-2.2201	2.672097858
3.83e-4	ARHGEF11	Downregulated	-1.3399	2.901594528
6.02e-5	ARHGEF12	Downregulated	-1.2787	3.472280951
5.81e-6	ARHGEF2	Downregulated	-2.6825	2.682596291
0.003729993	ARHGEF25	Downregulated	-3.4055	2.385159239
6.2e-7	ARHGEF26	Downregulated	-1.9411	2.662521738
3.9e-5	ARHGEF39	Downregulated	-4.4823	2.439727328
0.023576504	ARHGEF4	Downregulated	-1.498	2.392257161
0.571354438	ARHGEF7	Not Significant	-0.5971	2.561697533
0.002873245	ARHGEF9	Downregulated	-1.9238	2.422425676
1.21e-19	ARID1A	Downregulated	-1.5756	3.39902439
0.058491102	ARID1B	Not Significant	-0.6754	3.392872745
8.56e-4	ARID2	Downregulated	-1.2307	2.898450919
0.487487431	ARID3A	Not Significant	-0.8019	2.584048388
3.55e-9	ARID3B	Downregulated	-2.2784	2.902410871
1.37e-10	ARID4A	Downregulated	-2.6652	2.433769834
2.81e-14	ARID4B	Downregulated	-1.3254	3.081797214
0.743256293	ARID5B	Not Significant	0.2076	2.442871555
1.14e-8	ARIH1	Downregulated	-1.4367	3.06753579
4.6e-16	ARIH2	Downregulated	-2.7414	3.331680308
0.004584174	ARL1	Downregulated	-2.0977	2.688419822
1.26e-8	ARL10	Downregulated	-3.1603	2.879669206
2.39e-5	ARL13B	Downregulated	-2.0617	2.460897843
1.23e-5	ARL16	Downregulated	-4.0377	2.47385177
0.003173973	ARL2	Downregulated	-3.0297	2.418715497
0.077532779	ARL2BP	Not Significant	-1.6073	2.496583734
0.026189543	ARL3	Downregulated	-2.7353	2.462397998
0.001957198	ARL5A	Downregulated	-1.8996	2.7111743
1.26e-7	ARL5B	Downregulated	-4.0743	2.679200696
6.63e-10	ARL6IP1	Downregulated	-4.1767	2.973127854
0.012585708	ARL6IP5	Downregulated	-2.4069	2.586868492
3.78e-5	ARL8B	Downregulated	-2.763	2.738780558
6.61e-5	ARMC1	Downregulated	-2.3473	2.562292864
0.005208642	ARMC10	Downregulated	-2.6718	2.290591043
1.32e-4	ARMC6	Downregulated	-3.3256	2.753199914
4.3e-6	ARMC8	Downregulated	-1.7625	2.497965739
0.750630889	ARMC9	Not Significant	-0.4317	2.371529632
6.64e-5	ARMCX3	Downregulated	-3.9751	2.652729696
6.52e-6	ARMCX5	Downregulated	-4.894	2.267171728
0.007959159	ARMT1	Downregulated	-2.2742	2.618571028
6.96e-5	ARNT	Downregulated	-1.6173	2.937643248
0.232653907	ARNTL2	Not Significant	-1.0327	2.481442629
0.060968434	ARPC1A	Not Significant	-1.8139	2.670013796
1.74e-5	ARPC2	Downregulated	-3.9391	2.982044979
4.02e-5	ARPC3	Downregulated	-2.4949	3.31816772
4.82e-6	ARPC5	Downregulated	-3.8907	2.7355989
8.17e-7	ARPC5L	Downregulated	-4.5822	2.639486489
8.04e-4	ARPIN	Downregulated	-2.8917	2.553883027
1.09e-7	ARPP19	Downregulated	-3.3593	2.935759104
0.014696445	ARRB2	Downregulated	-2.8794	2.681919293
0.873931968	ARSB	Not Significant	-0.3719	2.331427297
0.001094062	ARV1	Downregulated	-3.61	2.590228621
0.001134209	ASAH1	Downregulated	-2.7585	2.457503427
0.289017838	ASAP1	Not Significant	-0.6749	2.998368334
1.052840006	ASAP2	Not Significant	-0.0062	2.42975228
8.88e-8	ASB1	Downregulated	-2.7009	2.337459261
7.98e-11	ASB6	Downregulated	-4.6726	2.594116194
4.47e-12	ASB7	Downregulated	-3.7658	2.2955671
5.62e-5	ASB8	Downregulated	-4.2574	2.354108439
0.807538002	ASCC1	Not Significant	0.3281	2.613841822
1.45e-5	ASCC2	Downregulated	-1.7681	3.014730495
1.97e-9	ASCC3	Downregulated	-2.1604	3.211053763
7.26e-5	ASF1A	Downregulated	-4.156	2.328379603
5.03e-5	ASF1B	Downregulated	-4.3714	2.55448916
3.07e-21	ASH1L	Downregulated	-1.6316	3.31915813
1.4e-6	ASH2L	Downregulated	-4.3261	2.656816638
0.18287627	ASIC1	Not Significant	-1.5424	2.545307116
1.85e-4	ASNA1	Downregulated	-4.0137	2.559607421
3.32e-4	ASNS	Downregulated	-3.7064	2.784260583
1.42e-9	ASNSD1	Downregulated	-4.9314	2.846955325
8.65e-4	ASPH	Downregulated	-1.5446	2.989227274
3.99e-44	ASPM	Downregulated	-3.0753	3.583821987
7.25e-4	ASPSCR1	Downregulated	-2.3884	2.517525784
0.060897488	ASRGL1	Not Significant	-1.516	2.356503892
1.47e-22	ASXL1	Downregulated	-2.3072	2.983400738
6.01e-5	ASXL2	Downregulated	-1.1184	2.996730515
0.358427417	ASXL3	Not Significant	0.6976	2.472390728
9.95e-5	ATAD1	Downregulated	-1.9716	2.688419822
1.76e-12	ATAD2	Downregulated	-2.6147	3.157758886
1.7e-4	ATAD2B	Downregulated	-1.5549	2.709269961
0.001982355	ATAD3A	Downregulated	-3.2871	3.118099312
1.62e-6	ATAD3B	Downregulated	-3.3119	2.875784485
6.64e-20	ATAD5	Downregulated	-3.3912	2.992553518
0.321553057	ATE1	Not Significant	-0.9647	2.36688969
3.62e-4	ATF1	Downregulated	-3.0916	2.312283166
6.56e-4	ATF2	Downregulated	-2.2084	2.463146137
1.58e-75	ATF4	Downregulated	-5.5262	3.849879878
0.003938376	ATF6	Downregulated	-1.4165	2.790812754
0.007530552	ATF6B	Downregulated	-2.4367	2.807535028
0.001932163	ATF7	Downregulated	-1.5663	2.455606113
2.12e-14	ATF7IP	Downregulated	-1.8136	3.062017599
4.09e-7	ATG101	Downregulated	-4.8223	2.267758217
5.62e-8	ATG12	Downregulated	-4.8509	2.546542663
0.002361391	ATG13	Downregulated	-1.6612	2.767897616
3.38e-10	ATG14	Downregulated	-3.0783	2.303196057
2.33e-13	ATG16L1	Downregulated	-2.9989	2.423655393
1.06e-4	ATG2A	Downregulated	-2.391	2.710751835
1.55e-6	ATG2B	Downregulated	-2.0419	2.926599654
8.05e-7	ATG3	Downregulated	-4.3904	3.039414119
0.001176025	ATG4B	Downregulated	-2.0133	2.569666462
0.154642703	ATG4C	Not Significant	-1.3258	2.376576957
7.07e-4	ATG4D	Downregulated	-3.8884	2.36267093
0.00844866	ATG5	Downregulated	-1.6198	2.369215857
0.743256293	ATG7	Not Significant	-0.4775	2.403120521
0.056088609	ATG9A	Not Significant	-1.8715	2.852784869
3.95e-6	ATIC	Downregulated	-3.2646	3.208038049
6.4e-6	ATL2	Downregulated	-1.8182	2.808548551
9.84e-5	ATL3	Downregulated	-2.2147	2.823963024
1.86e-18	ATM	Downregulated	-2.7578	3.089905111
7.31e-8	ATMIN	Downregulated	-5.5249	2.632457292
3.09e-4	ATN1	Downregulated	-1.9326	3.307709923
0.082027366	ATP11A	Not Significant	-1.2348	2.643699365
0.004707621	ATP11B	Downregulated	-1.771	2.868791333
0.322471021	ATP11C	Not Significant	-0.7703	3.123361559
4.54e-12	ATP13A1	Downregulated	-4.7045	2.99056083
0.120622774	ATP13A2	Not Significant	-1.9962	2.725503269
0.001000415	ATP13A3	Downregulated	-1.3653	2.978978957
1.53e-11	ATP1A1	Downregulated	-3.5499	3.806637778
3.8e-5	ATP1B1	Downregulated	-4.0596	2.304813543
1.72e-4	ATP1B3	Downregulated	-3.3889	3.032920809
1.58e-18	ATP2A2	Downregulated	-1.9338	3.55105334
0.003575829	ATP2B1	Downregulated	-1.1367	3.123198075
0.007270577	ATP2B4	Downregulated	-1.4105	2.888179494
0.283381641	ATP2C1	Not Significant	-0.8831	2.875784485
3.63e-13	ATP5A1	Downregulated	-2.7626	3.571184568
3.2e-9	ATP5B	Downregulated	-4.1968	3.680380845
0.001715608	ATP5C1	Downregulated	-3.2861	3.029586672
7.35e-4	ATP5D	Downregulated	-3.2179	3.121395681
1.07e-6	ATP5E	Downregulated	-2.6103	2.968949681
9.49e-7	ATP5F1	Downregulated	-3.7769	3.261738547
2.76e-4	ATP5G1	Downregulated	-4.0477	2.493806462
0.001063541	ATP5G2	Downregulated	-2.5057	2.98721923
6.53e-7	ATP5G3	Downregulated	-2.7068	2.878234469
7.37e-4	ATP5H	Downregulated	-2.9296	2.888881214
0.002462314	ATP5I	Downregulated	-3.4124	2.769561936
0.001516205	ATP5J	Downregulated	-2.5083	2.926856709
0.051916818000000003	ATP5J2	Not Significant	-2.2543	2.740560051
6.02e-5	ATP5L	Downregulated	-2.6247	3.143873167
3.57e-6	ATP5O	Downregulated	-4.4381	3.011887485
1.26e-6	ATP5S	Downregulated	-3.7712	2.348791468
3.96e-4	ATP5SL	Downregulated	-3.871	2.454082271
3.65e-6	ATP6AP1	Downregulated	-4.404	2.968482949
6.63e-4	ATP6AP2	Downregulated	-3.6373	2.708208375
2.53e-8	ATP6V0A1	Downregulated	-2.2915	2.857935265
3.71e-10	ATP6V0A2	Downregulated	-3.1171	3.01167615
9.85e-5	ATP6V0B	Downregulated	-3.7973	2.502768412
0.005675163	ATP6V0C	Downregulated	-3.2492	2.643205848
0.001497832	ATP6V0D1	Downregulated	-1.831	2.624024125
9.66e-5	ATP6V0E1	Downregulated	-2.9792	2.328379603
0.107999384	ATP6V0E2	Not Significant	-1.413	2.730176424
6.86e-4	ATP6V1A	Downregulated	-2.1794	3.072892957
1.1e-6	ATP6V1B2	Downregulated	-4.1875	2.569666462
2.25e-6	ATP6V1C1	Downregulated	-2.9912	2.717670503
4.11e-4	ATP6V1D	Downregulated	-2.7888	2.640481437
7.33e-6	ATP6V1E1	Downregulated	-2.5609	2.784795538
0.034617614	ATP6V1F	Downregulated	-2.1001	2.743705702
2.48e-4	ATP6V1G1	Downregulated	-3.3939	2.870988814
0.012581754	ATP6V1H	Downregulated	-2.3382	2.455986239
0.040821735	ATP7A	Downregulated	-1.7616	2.394013663
2.72e-4	ATP7B	Downregulated	-2.7036	2.634729108
0.750905249	ATP8A1	Not Significant	-0.4303	2.371067862
9.1e-6	ATP8B2	Downregulated	-2.3089	3.108226656
0.43285074	ATP9A	Not Significant	-0.7309	2.91868548
1.85e-7	ATPAF1	Downregulated	-3.8667	3.170994702
0.002831031	ATPAF2	Downregulated	-2.712	2.345863629
1.56e-12	ATPIF1	Downregulated	-4.9119	3.564547712
8.6e-8	ATR	Downregulated	-2.547	2.886349698
0.010070949	ATRAID	Downregulated	-2.9391	2.390493527
0.93330604	ATRN	Not Significant	-0.1012	2.755684334
1.96e-11	ATRX	Downregulated	-1.4159	3.464377755
0.104266383	ATXN1	Not Significant	-0.7355	2.788875116
0.490205516	ATXN10	Not Significant	-0.7372	3.006466042
1.94e-22	ATXN1L	Downregulated	-4.3501	2.707783013
3.58e-8	ATXN2	Downregulated	-1.6315	3.019427873
3.81e-18	ATXN2L	Downregulated	-3.3001	3.458637849
4.61e-5	ATXN3	Downregulated	-2.4275	2.490309708
0.011667477	ATXN7	Downregulated	-0.9593	2.630427875
8.25e-6	ATXN7L3	Downregulated	-4.0365	2.686636269
1.48e-11	ATXN7L3B	Downregulated	-5.1434	3.10754913
3.38e-4	AUH	Downregulated	-3.6648	2.312811826
1.4e-8	AUP1	Downregulated	-4.88	2.953276337
1.08e-5	AURKA	Downregulated	-3.7733	2.721604544
8.01e-5	AURKAIP1	Downregulated	-3.9387	3.172748839
8.94e-8	AURKB	Downregulated	-5.0569	2.961776927
1.77e-15	AUTS2	Downregulated	-1.8518	3.054613055
2.59e-10	AVL9	Downregulated	-2.6671	2.600700696
1.37e-10	AXIN1	Downregulated	-2.2418	2.850033258
1.06e-4	AZI2	Downregulated	-4.0348	2.594668731
4.13e-8	AZIN1	Downregulated	-2.6018	2.946329427
0.002403649	B2M	Downregulated	-3.3401	2.785863476
0.014353503	B3GALNT2	Downregulated	-1.6657	2.533390708
1.6e-5	B3GALT6	Downregulated	-4.746	2.309630167
0.00173957	B3GAT3	Downregulated	-3.0069	2.36078269
0.769081643	B3GLCT	Not Significant	-0.4048	2.519499853
0.248373245	B4GALNT3	Not Significant	-0.9927	2.595771702
0.001495482	B4GALT1	Downregulated	-2.1489	2.480006943
0.002282303	B4GALT2	Downregulated	-3.419	2.561101384
3.72e-6	B4GALT3	Downregulated	-4.81	2.643205848
7.05e-8	B4GALT5	Downregulated	-2.5383	2.540329475
1.59e-4	B4GALT6	Downregulated	-2.4651	2.640481437
1.77e-5	B4GALT7	Downregulated	-3.062	2.382467322
3.78e-4	B4GAT1	Downregulated	-2.8934	2.877371346
1.19e-4	BABAM1	Downregulated	-4.1493	2.635232346
0.005224364	BACE1	Downregulated	-2.1719	2.425289616
0.667665379	BACE2	Not Significant	0.62	2.393575203
7.3e-9	BACH1	Downregulated	-3.4724	2.593562952
1.13e-7	BAG1	Downregulated	-5.2073	2.822821645
7.98e-7	BAG2	Downregulated	-3.6571	2.514547753
1.31e-14	BAG3	Downregulated	-3.1279	2.799340549
8.51e-14	BAG4	Downregulated	-3.0976	2.817400081
7.41e-21	BAG5	Downregulated	-4.1618	2.79744067
1.57e-6	BAG6	Downregulated	-3.8298	3.419749286
0.003063589	BAHCC1	Downregulated	-1.7901	3.054421524
1.03e-7	BAHD1	Downregulated	-3.3958	2.512550993
1.18e-4	BAIAP2	Downregulated	-2.2641	2.322219295
0.002328063	BAIAP2L1	Downregulated	-1.7198	2.663229635
0.001311947	BAK1	Downregulated	-3.106	2.36125552
0.001590499	BANF1	Downregulated	-3.4205	2.809222922
4.42e-4	BANP	Downregulated	-1.9814	2.425289616
2.96e-9	BAP1	Downregulated	-4.1793	3.332539447
0.005029485	BARD1	Downregulated	-1.609	2.317018101
0.00121688	BAX	Downregulated	-3.1397	2.573161809
2.11e-5	BAZ1A	Downregulated	-1.1562	3.478602565
5.12e-33	BAZ1B	Downregulated	-1.9475	3.714853448
2.02e-16	BAZ2A	Downregulated	-2.5592	3.563451419
0.00132693	BAZ2B	Downregulated	-1.1568	2.735798438
5.36e-6	BBS2	Downregulated	-4.9228	2.347817713
0.011607791	BBS4	Downregulated	-2.0418	2.464638559
0.001363444	BBS7	Downregulated	-3.5285	2.573451822
0.743256293	BBX	Not Significant	-0.3007	3.23325001
0.001819462	BCAP29	Downregulated	-2.8841	2.474944335
1.25e-5	BCAP31	Downregulated	-3.7857	3.374427546
4.49e-8	BCAR1	Downregulated	-4.0927	2.733197265
2.58e-5	BCAS2	Downregulated	-3.6244	2.695919253
0.01962756	BCAS3	Downregulated	-1.3563	2.543757723
0.186532635	BCAT1	Not Significant	-0.9306	3.16502163
0.001662572	BCAT2	Downregulated	-3.2828	2.31386722
1.44e-11	BCCIP	Downregulated	-4.1688	3.28645647
0.936221007	BCKDHB	Not Significant	-0.2272	2.340939602
5.92e-4	BCKDK	Downregulated	-3.7843	2.70969387
2.33e-6	BCL11A	Downregulated	-2.3446	2.442479769
3.4e-15	BCL2L11	Downregulated	-3.1685	2.315970345
0.094429372	BCL2L12	Not Significant	-2.0018	2.338954252
5.87e-4	BCL2L13	Downregulated	-1.5333	2.885502569
6.01e-9	BCL7A	Downregulated	-2.714	2.820857989
8.38e-10	BCL7B	Downregulated	-4.0235	2.631950826
0.45567438	BCL7C	Not Significant	-0.9732	2.574031268
4.06e-12	BCL9	Downregulated	-2.2727	2.815909651
2.25e-5	BCL9L	Downregulated	-2.919	2.514879655
1.48e-50	BCLAF1	Downregulated	-3.6514	3.810366954
4.52e-5	BCLAF1P2	Downregulated	-3.137	2.333950804
4.9e-100	BCOR	Downregulated	-3.5395	3.530071569
7.08e-14	BCORL1	Downregulated	-2.4159	3.072709323
0.002184032	BCR	Downregulated	-1.1492	3.278353409
9.13e-7	BCS1L	Downregulated	-4.0622	2.606112535
0.743256293	BCYRN1	Not Significant	-0.4555	3.55448916
1.59e-68	BDP1	Downregulated	-2.2814	3.599500987
1.81e-6	BECN1	Downregulated	-4.7579	2.826884299
0.024999974	BEND3	Downregulated	-1.1189	2.43055877
1.52e-4	BEND4	Downregulated	-3.2766	2.662521738
2.05e-7	BET1L	Downregulated	-4.7712	2.314393957
0.083450585	BEX1	Not Significant	-2.3467	2.364081741
4.1e-5	BEX2	Downregulated	-4.1194	2.849572956
1.5e-6	BEX3	Downregulated	-3.5987	3.643378643
8.87e-6	BEX4	Downregulated	-4.4645	2.796227314
3.19e-8	BFAR	Downregulated	-3.6808	2.611723308
0.002120973	BHLHB9	Downregulated	-1.9863	2.46575452
0.510846371	BICD1	Not Significant	-0.6303	2.563184335
3.07e-16	BICD2	Downregulated	-2.6378	3.007854419
0.70321029	BIN1	Not Significant	-0.6304	2.496929648
1.22e-5	BIRC2	Downregulated	-3.536	2.414137362
3.53e-13	BIRC5	Downregulated	-3.6866	3.339451441
1.22e-11	BIRC6	Downregulated	-1.4272	3.470263447
2.92e-7	BLCAP	Downregulated	-4.388	2.385159239
1.28e-5	BLM	Downregulated	-1.8175	2.889441775
0.003695794	BLMH	Downregulated	-1.7779	3.007961033
2.94e-4	BLOC1S6	Downregulated	-3.4206	2.574031268
0.401157716	BLVRA	Not Significant	-0.978	2.760610938
7.92e-6	BLZF1	Downregulated	-4.9217	2.297213196
3.47e-4	BMI1	Downregulated	-3.631	2.727541257
0.028561235	BMP2K	Downregulated	-1.1658	2.611192061
0.466789349	BMP7	Not Significant	-0.742	2.601244925
0.616875432	BMPR1A	Not Significant	-0.5612	2.674861141
2.16e-6	BMPR2	Downregulated	-1.7473	3.006037955
9.25e-26	BMS1	Downregulated	-3.9089	3.547436242
2.23e-8	BNIP2	Downregulated	-3.7812	2.774334451
8.9e-4	BNIP3	Downregulated	-3.4726	2.770483809
0.013816572	BNIP3L	Downregulated	-2.6749	2.552363982
2.98e-9	BOD1	Downregulated	-4.3187	2.934372184
1.91e-50	BOD1L1	Downregulated	-3.1894	3.424636665
0.022461177	BOLA3	Downregulated	-2.7111	2.391376239
0.034883331	BOP1	Downregulated	-1.7466	3.135132651
2.93e-4	BORA	Downregulated	-2.043	2.417056299
7.23e-5	BPGM	Downregulated	-2.8899	2.526016021
0.00643353	BPNT1	Downregulated	-2.7419	2.597969275
1.99e-38	BPTF	Downregulated	-1.9059	3.662828635
0.743256293	BRAF	Not Significant	0.2939	2.758344063
1.53e-7	BRAP	Downregulated	-4.9113	2.589670402
7.62e-8	BRAT1	Downregulated	-4.3147	2.75185624
3.45e-8	BRCA1	Downregulated	-1.9698	3.244153373
2.05e-13	BRCA2	Downregulated	-2.2665	2.885643872
8.42e-7	BRCC3	Downregulated	-3.2797	3.08107714
2.04e-26	BRD1	Downregulated	-3.7683	2.780677274
5.41e-141	BRD2	Downregulated	-5.2294	3.754501229
5.81e-15	BRD3	Downregulated	-3.1282	3.243162115
1.97e-13	BRD4	Downregulated	-1.6465	3.607856962
3.53e-14	BRD7	Downregulated	-4.5261	3.341632336
1.85e-19	BRD8	Downregulated	-5.3534	3.059752694
1.16e-14	BRD9	Downregulated	-4.3258	2.931203525
4.27e-5	BRF1	Downregulated	-1.7659	2.792566773
3.03e-6	BRI3BP	Downregulated	-2.3287	2.980230691
1.77e-5	BRIP1	Downregulated	-2.1003	2.716629279
1.07e-10	BRIX1	Downregulated	-5.5802	2.759856627
0.001340994	BRK1	Downregulated	-3.5409	2.544068044
1.24e-5	BRMS1	Downregulated	-4.5101	2.781934798
1.45e-6	BRMS1L	Downregulated	-3.2701	2.685965544
1.17e-4	BROX	Downregulated	-2.1835	2.826074803
3.76e-20	BRPF1	Downregulated	-5.2281	2.821840927
4.44e-20	BRPF3	Downregulated	-3.1061	3.022222105
0.850910431	BRSK2	Not Significant	0.4279	2.411619706
0.126437719	BRWD1	Not Significant	-0.6886	2.991447598
0.341353756	BRWD3	Not Significant	-0.7219	3.056809601
5.65e-19	BSDC1	Downregulated	-3.0073	2.840106094
1.28e-7	BSG	Downregulated	-3.7299	3.517723595
3.5e-5	BSN	Downregulated	-1.4956	2.659440782
2.4e-13	BTAF1	Downregulated	-2.3219	3.022531468
1.38e-5	BTBD1	Downregulated	-2.4178	2.960470778
2.59e-6	BTBD10	Downregulated	-3.7489	2.337958164
0.035891596	BTBD11	Downregulated	-1.5126	2.441302287
5.38e-4	BTBD2	Downregulated	-2.5784	2.848804701
1.2e-6	BTBD3	Downregulated	-3.0162	2.685517818
5.51e-5	BTBD6	Downregulated	-4.2135	2.739374533
1.2e-13	BTBD7	Downregulated	-2.523	2.812077371
0.787463791	BTBD9	Not Significant	-0.2579	2.3696796
3.97e-6	BTF3	Downregulated	-2.6425	3.422179315
5.2100000000000003e-008	BTF3L4	Downregulated	-3.0058	2.509874285
1.16e-10	BTG1	Downregulated	-5.6751	2.3232521
8.08e-11	BTN2A1	Downregulated	-4.5788	2.535926741
1.02e-4	BTN2A2	Downregulated	-3.6989	2.291701771
0.057727395	BTRC	Not Significant	-1.0414	2.741742342
3.61e-10	BUB1	Downregulated	-3.5393	3.159792703
2.88e-11	BUB1B	Downregulated	-2.8391	3.137749608
1.38e-13	BUB3	Downregulated	-4.7076	3.050862896
6.63e-10	BUD13	Downregulated	-3.5974	2.419129308
7.14e-5	BUD31	Downregulated	-4.2128	2.689752696
4.24e-11	BYSL	Downregulated	-4.1194	2.664171705
2.75e-9	BZW1	Downregulated	-3.3197	3.278124561
9.38e-5	BZW2	Downregulated	-3.367	2.942628031
0.092206286	C10orf76	Not Significant	-1.2074	2.408663874
3.83e-8	C11orf24	Downregulated	-5.2611	2.610926193
3.05e-11	C11orf57	Downregulated	-3.0559	2.861982214
4.13e-11	C11orf58	Downregulated	-3.569	3.327001133
0.899248933	C11orf74	Not Significant	-0.2929	2.483587297
2.11e-6	C11orf84	Downregulated	-4.9882	2.566732029
3.39e-8	C11orf95	Downregulated	-4.245	2.536873949
0.008848841	C12orf10	Downregulated	-3.1616	2.403977964
0.063008838	C12orf4	Not Significant	-1.6261	2.411619706
1.2e-8	C12orf43	Downregulated	-2.7738	2.761363942
1.77e-10	C12orf45	Downregulated	-3.9178	2.746244872
1.16e-6	C12orf49	Downregulated	-4.317	2.851105401
0.919213374	C12orf75	Not Significant	-0.4607	2.654176542
2.29e-5	C14orf119	Downregulated	-4.2588	2.330920831
4.5e-8	C14orf166	Downregulated	-2.7717	3.121805973
2.73e-6	C14orf2	Downregulated	-3.7713	3.072892957
5.31e-6	C14orf80	Downregulated	-4.4504	2.350732452
1.4e-23	C15orf39	Downregulated	-5.9001	2.741545517
1.42e-11	C15orf40	Downregulated	-3.5987	2.417471693
6.66e-6	C16orf58	Downregulated	-3.7998	2.482873584
4.21e-4	C16orf59	Downregulated	-3.3973	2.431765703
0.040566476	C16orf62	Downregulated	-1.5323	2.509874285
1.19e-14	C16orf72	Downregulated	-4.3665	2.860188224
3.33e-7	C16orf87	Downregulated	-3.8803	2.36314171
2.6200000000000003e-010	C17orf51	Downregulated	-5.2833	2.643205848
2.13e-5	C17orf62	Downregulated	-4.5652	2.442871555
0.007198773	C17orf75	Downregulated	-3.245	2.36361198
3.34e-10	C17orf80	Downregulated	-4.9893	2.548696449
2.06e-7	C18orf25	Downregulated	-2.0223	2.514215596
9.89e-4	C18orf54	Downregulated	-3.5782	2.328379603
6.31e-4	C18orf8	Downregulated	-3.4221	2.457503427
1.45e-4	C19orf24	Downregulated	-4.1308	2.358886204
1.4e-6	C19orf25	Downregulated	-4.7516	2.54344718
9.79e-11	C19orf43	Downregulated	-5.9895	3.369864958
0.004274184	C19orf47	Downregulated	-2.7195	2.361727836
1.03e-12	C19orf48	Downregulated	-7.0044	2.896663979
5.48e-6	C19orf53	Downregulated	-3.7865	3.007641111
2.96e-4	C19orf54	Downregulated	-3.9126	2.394889257
0.053749657	C19orf60	Not Significant	-2.4975	2.298307137
0.024749949	C1GALT1	Downregulated	-1.3492	2.284430734
0.035141611	C1GALT1C1	Downregulated	-2.5436	2.370605601
9.02e-9	C1orf109	Downregulated	-3.9685	2.539076099
0.009503943	C1orf112	Downregulated	-2.3299	2.440909082
5.33e-5	C1orf115	Downregulated	-2.4858	2.578352642
0.011959771	C1orf122	Downregulated	-2.8711	2.507518556
9.71e-10	C1orf131	Downregulated	-4.6146	2.722633923
2.97e-9	C1orf198	Downregulated	-3.5393	2.993987016
0.053561386	C1orf21	Not Significant	0.9291	2.718501689
2.19e-8	C1orf27	Downregulated	-3.7273	2.49589108
8.36e-10	C1orf35	Downregulated	-5.8917	3.185896132
3.13e-9	C1orf43	Downregulated	-3.9307	3.142780405
1.06e-6	C1orf52	Downregulated	-4.1291	2.507180977
4.38e-11	C1QBP	Downregulated	-4.5692	3.784367626
0.014065699	C20orf24	Downregulated	-3.0139	2.328379603
5.27e-4	C20orf27	Downregulated	-3.1537	2.907814294
0.173051375	C21orf33	Not Significant	-1.7969	2.354588588
4.05e-10	C21orf58	Downregulated	-3.42	2.494502447
1.42e-4	C21orf59	Downregulated	-3.767	2.614897216
3.7e-17	C22orf29	Downregulated	-5.0348	2.590228621
3.92e-4	C22orf39	Downregulated	-2.374	2.425697213
3.19e-6	C22orf46	Downregulated	-3.9147	2.797786721
4.16e-4	C2CD3	Downregulated	-1.5521	2.764549719
4.78e-5	C2CD5	Downregulated	-1.8662	2.661576077
4.51e-8	C2orf49	Downregulated	-3.8907	2.276461804
7.32e-6	C2orf68	Downregulated	-4.7773	2.512550993
4.55e-5	C4orf46	Downregulated	-3.4622	2.355068206
2.92e-5	C5orf15	Downregulated	-3.8342	2.706717782
3.72e-6	C5orf22	Downregulated	-3.6514	2.582915199
1.76e-15	C5orf24	Downregulated	-3.6189	2.586868492
1.18e-8	C5orf42	Downregulated	-2.2962	2.893206753
0.001926809	C5orf51	Downregulated	-2.4774	2.533390708
2.58e-5	C6orf106	Downregulated	-1.7404	2.991447598
1.07e-7	C6orf120	Downregulated	-5.2407	2.465382851
1.64e-11	C6orf62	Downregulated	-4.8917	3.028672901
3.99e-6	C6orf89	Downregulated	-2.6707	2.852327476
1.46e-8	C7orf49	Downregulated	-5.5399	2.712860065
0.006845135	C7orf50	Downregulated	-1.7015	2.875928985
0.001637104	C7orf73	Downregulated	-3.1944	2.414137362
1.3100000000000001e-010	C8orf33	Downregulated	-4.2156	3.008706603
0.001832624	C9orf142	Downregulated	-3.5247	2.440515521
5.34e-6	C9orf40	Downregulated	-4.8667	2.46834733
1.04e-4	C9orf64	Downregulated	-3.7932	2.416224317
8.82e-7	C9orf69	Downregulated	-4.9041	2.754730469
3.01e-7	C9orf78	Downregulated	-5.0358	2.983851719
2.37e-6	CA2	Downregulated	-4.7639	2.793441133
0.39841798	CA8	Not Significant	-0.9459	2.326335861
0.012789194	CAAP1	Downregulated	-1.8659	2.533708523
1.6e-4	CAB39	Downregulated	-1.593	2.784795538
1.41e-6	CABIN1	Downregulated	-1.6101	3.392696953
0.743256293	CABLES1	Not Significant	-0.3844	2.83774622
0.960977288	CACHD1	Not Significant	-0.07	2.610127613
0.571503229	CACNA1H	Not Significant	-0.7131	2.670245853
0.001897251	CACNA2D1	Downregulated	-2.0803	2.550534087
0.058906285	CACNA2D2	Not Significant	-2.2764	2.318063335
0.01017541	CACNG8	Downregulated	-1.24	2.572290606
2.82e-5	CACTIN	Downregulated	-4.2715	2.794313736
8.39e-9	CACUL1	Downregulated	-1.9882	3.022531468
1.22e-12	CACYBP	Downregulated	-3.6282	3.500373714
6.74e-26	CAD	Downregulated	-3.5565	3.340642378
0.244485541	CADM1	Not Significant	-0.9145	2.914871818
0.04378704	CADPS2	Downregulated	-1.6025	2.466496904
0.006065189	CALCOCO1	Downregulated	-2.8596	2.527629901
5.2e-5	CALCOCO2	Downregulated	-2.3848	3.062393937
3.46e-10	CALD1	Downregulated	-2.0363	3.516634517
1.45e-11	CALM1	Downregulated	-6.114	3.441027081
3.91e-14	CALM2	Downregulated	-5.2608	3.273868994
8.34e-11	CALM3	Downregulated	-3.73	3.699273904
1.16e-17	CALR	Downregulated	-6.1366	4.087790288
5.68e-13	CALU	Downregulated	-2.8617	3.441459469
0.229265662	CAMK1	Not Significant	-1.2684	2.527951958
0.820046832	CAMK2D	Not Significant	-0.2494	2.693507109
0.025280087	CAMK2G	Downregulated	-0.9771	2.741151599
0.677243099	CAMKK2	Not Significant	-0.5472	2.826560681
4.61e-6	CAMLG	Downregulated	-4.7579	2.499687083
6.92e-9	CAMSAP1	Downregulated	-1.8457	2.956288517
4.32e-7	CAMSAP2	Downregulated	-1.4034	3.109747238
0.015307627	CAMSAP3	Downregulated	-2.122	2.36078269
0.372056635	CAMTA1	Not Significant	-1.0422	2.326847699
0.007375174	CAMTA2	Downregulated	-2.1975	2.723044992
9.45e-13	CAND1	Downregulated	-2.6233	3.378534164
8.48e-5	CAND2	Downregulated	-2.376	2.685965544
6.68e-13	CANT1	Downregulated	-3.3233	2.878234469
2.71e-30	CANX	Downregulated	-3.8901	4.1225599
5.09e-5	CAP1	Downregulated	-3.5102	3.255091511
0.791348277	CAPN1	Not Significant	-0.5063	2.871426979
2.26e-5	CAPN15	Downregulated	-3.2206	3.168571136
5.41e-4	CAPN2	Downregulated	-1.8768	3.205745541
1.37e-8	CAPN7	Downregulated	-3.0314	2.614105911
0.019417499	CAPNS1	Downregulated	-2.6858	2.975546686
1.86e-24	CAPRIN1	Downregulated	-3.07	3.741151599
3.68e-5	CAPZA1	Downregulated	-2.6237	3.090258053
2.73e-5	CAPZA2	Downregulated	-3.4051	2.830107278
0.001856821	CAPZB	Downregulated	-2.6648	2.950364854
0.033734859	CARD10	Downregulated	-1.9896	2.263043983
4.42e-6	CARD8	Downregulated	-2.8104	2.48180081
0.002840313	CARHSP1	Downregulated	-1.8449	2.505149978
0.02623352	CARM1	Downregulated	-1.3091	3.122379732
0.015989116	CARMIL1	Downregulated	-1.4592	2.571999816
0.127075675	CARMIL2	Not Significant	-1.9574	2.349277527
0.00719955	CARNMT1	Downregulated	-1.6014	2.946697837
4.57e-10	CARS	Downregulated	-2.6562	2.895560658
0.815770767	CARS2	Not Significant	-0.2698	2.40654018
3.24e-17	CASC3	Downregulated	-3.9223	3.529430354
0.00870418	CASC4	Downregulated	-1.9514	2.867762025
0.133643994	CASK	Not Significant	-0.942	2.940640978
1.07e-5	CASKIN2	Downregulated	-4.0081	2.411198674
9.39e-12	CASP2	Downregulated	-3.4582	2.885219825
9.71e-4	CASP3	Downregulated	-2.5056	2.325823419
0.027754441	CASP7	Downregulated	-1.7855	2.434568904
3.46e-31	CASP8AP2	Downregulated	-3.0984	2.914343157
3.91e-4	CAST	Downregulated	-2.2772	3.14937309
0.016329209	CAT	Downregulated	-2.4701	2.457503427
0.007629805	CBFA2T2	Downregulated	-1.2407	2.320146286
0.005054318	CBFB	Downregulated	-2.1951	2.762866042
0.098555607	CBL	Not Significant	-0.9016	2.900776647
9.95e-15	CBLL1	Downregulated	-3.5926	2.455986239
3.55e-5	CBR1	Downregulated	-4.1552	2.841046465
0.010587151	CBR4	Downregulated	-2.0898	2.354108439
3.42e-4	CBS	Downregulated	-2.8766	2.76604086
0.495808757	CBSL	Not Significant	-1.1742	2.334956116
1.66e-5	CBWD1	Downregulated	-3.6873	2.787460475
2.15e-6	CBWD2	Downregulated	-2.7886	2.666517981
1.39e-7	CBX1	Downregulated	-2.9255	3.391772875
1.22e-7	CBX2	Downregulated	-2.5011	2.824776462
2.63e-11	CBX3	Downregulated	-4.7133	3.387656729
7.88e-13	CBX4	Downregulated	-6.0082	2.675319983
1.42e-14	CBX5	Downregulated	-2.8029	3.573973358
3.86e-25	CBX6	Downregulated	-4.954	3.456214155
8.83e-6	CBY1	Downregulated	-4.7303	2.430961453
3.96e-4	CC2D1A	Downregulated	-2.6519	2.859438535
8.36e-7	CC2D1B	Downregulated	-3.3697	2.63748973
0.307213093	CC2D2A	Not Significant	-1.1942	2.34684177
2.09e-28	CCAR1	Downregulated	-2.8871	3.530615858
9.61e-9	CCAR2	Downregulated	-2.7465	3.19054179
5.25e-5	CCDC112	Downregulated	-3.3651	2.434568904
6.16e-15	CCDC117	Downregulated	-3.0949	3.122870923
1.57e-7	CCDC12	Downregulated	-4.3937	2.556905269
0.012200398	CCDC124	Downregulated	-2.1486	3.15715444
0.123532109	CCDC125	Not Significant	-1.7096	2.333447274
0.010311576	CCDC134	Downregulated	-1.8937	2.281601444
0.006299636	CCDC136	Downregulated	-2.3583	2.530519856
1.34e-13	CCDC137	Downregulated	-5.0767	2.751663946
7.74e-8	CCDC138	Downregulated	-2.3917	2.825912722
1.04e-14	CCDC14	Downregulated	-3.9456	2.996292719
9.23e-9	CCDC150	Downregulated	-2.4412	2.476034159
0.133466657	CCDC167	Not Significant	-2.0745	2.462023445
1.26e-7	CCDC174	Downregulated	-5.3033	2.213517757
1.32e-6	CCDC18	Downregulated	-3.2476	2.754348336
1.97e-4	CCDC181	Downregulated	-4.1121	2.352182518
3.29e-10	CCDC186	Downregulated	-3.1055	2.564666064
0.017130389	CCDC22	Downregulated	-2.6074	2.506166665
0.003016994	CCDC25	Downregulated	-2.6827	2.625826713
0.005684467	CCDC28A	Downregulated	-2.9718	2.295017012
1.85e-5	CCDC34	Downregulated	-3.5428	2.919601024
2.75e-6	CCDC43	Downregulated	-3.4098	2.958802703
8.49e-12	CCDC47	Downregulated	-2.8308	3.326130957
0.001104329	CCDC50	Downregulated	-1.4627	2.864511081
5.35e-5	CCDC51	Downregulated	-3.77	2.49762065
0.001438203	CCDC57	Downregulated	-1.6397	2.874916474
0.002582922	CCDC58	Downregulated	-2.8405	2.270096281
5.67e-10	CCDC59	Downregulated	-5.415	2.668385917
0.003091124	CCDC6	Downregulated	-1.3737	2.966493721
3.34e-12	CCDC66	Downregulated	-2.8238	2.557507202
4.33e-6	CCDC77	Downregulated	-2.7343	2.431765703
4.27e-8	CCDC8	Downregulated	-3.5153	2.703935891
1.06e-5	CCDC82	Downregulated	-4.4814	2.584331224
5.36e-6	CCDC84	Downregulated	-3.8876	2.355068206
0.01450374	CCDC85B	Downregulated	-2.7589	2.667919685
0.0081656780000000009	CCDC85C	Downregulated	-1.1342	3.11876059
8.28e-10	CCDC86	Downregulated	-4.5686	3.264935822
1.13e-8	CCDC88A	Downregulated	-1.8601	3.256958153
0.743256293	CCDC88C	Not Significant	-0.3657	2.691965103
1.46e-5	CCDC9	Downregulated	-3.2561	2.398374086
4.31e-5	CCDC90B	Downregulated	-3.2686	2.492760389
0.154231194	CCDC91	Not Significant	-1.2443	2.447545621
1.82e-4	CCDC92	Downregulated	-3.6335	2.493806462
4.36e-6	CCDC93	Downregulated	-1.3506	2.858537198
1.92e-5	CCDC94	Downregulated	-4.4714	2.516535374
1.37e-9	CCDC97	Downregulated	-2.5772	2.884087005
4.89e-5	CCHCR1	Downregulated	-4.1872	2.670013796
2.07e-11	CCNA2	Downregulated	-4.2321	3.070222633
4.48e-15	CCNB1	Downregulated	-4.9287	3.300486788
7.16e-6	CCNB2	Downregulated	-3.4907	2.746634199
3.19e-4	CCNC	Downregulated	-2.5923	2.818720628
2.93e-7	CCND1	Downregulated	-3.2112	2.737192643
4.89e-5	CCND2	Downregulated	-1.7169	3.256597493
0.015359168	CCND3	Downregulated	-2.9338	2.524720586
0.002905871	CCNDBP1	Downregulated	-2.798	2.452553063
1.08e-12	CCNF	Downregulated	-2.5458	2.883945195
7.32e-8	CCNG1	Downregulated	-5.1194	3.170261715
1.24e-11	CCNH	Downregulated	-4.1584	2.49762065
1.01e-7	CCNI	Downregulated	-4.0972	3.35116798
2.17e-6	CCNJ	Downregulated	-4.3461	2.41204033
2.45e-9	CCNK	Downregulated	-3.0946	2.95724802
3.11e-30	CCNL1	Downregulated	-5.1831	2.568495067
4.32e-17	CCNL2	Downregulated	-3.1774	3
5.89e-30	CCNT1	Downregulated	-3.3807	2.727744531
9.9e-21	CCNT2	Downregulated	-3.4332	2.480725379
0.766885951	CCNY	Not Significant	0.3246	2.634729108
0.412299861	CCNYL1	Not Significant	-0.8167	2.493806462
2.45e-11	CCP110	Downregulated	-3.4685	2.747411808
8.52e-14	CCSAP	Downregulated	-3.7239	2.763427994
0.001504674	CCSER2	Downregulated	-1.4883	2.467977875
5.69e-13	CCT2	Downregulated	-4.2865	3.521138084
2.89e-22	CCT3	Downregulated	-3.9519	3.990449857
5.14e-15	CCT4	Downregulated	-3.8176	3.673619839
7.44e-20	CCT5	Downregulated	-4.6383	3.984245943
8.35e-18	CCT6A	Downregulated	-4.3005	3.664665476
3.93e-10	CCT7	Downregulated	-4.0535	3.82751466
2.01e-8	CCT8	Downregulated	-5.221	3.430196035
8.73e-5	CCZ1	Downregulated	-4.4629	2.323767583
0.088543494	CD151	Not Significant	-2.1777	2.716629279
3.68e-8	CD164	Downregulated	-3.473	3.039215766
0.001516304	CD276	Downregulated	-3.1774	3.025919999
1.57e-4	CD2AP	Downregulated	-1.2101	3.045616322
3.04e-14	CD2BP2	Downregulated	-4.057	3.074633618
0.002729426	CD320	Downregulated	-3.2772	2.651278014
1.21e-13	CD3EAP	Downregulated	-5.3609	3.132419798
2.53e-18	CD46	Downregulated	-3.4166	2.93638806
4.25e-4	CD47	Downregulated	-2.96	2.585742647
0.0046336	CD55	Downregulated	-2.2244	2.389166084
0.020744935	CD59	Downregulated	-1.6798	2.50242712
0.0360584	CD63	Downregulated	-2.5147	2.909956978
5.34e-8	CD81	Downregulated	-3.6298	3.186391216
0.022033307	CD99	Downregulated	-2.3476	3.028672901
0.770405551	CD99L2	Not Significant	-0.3429	2.775064051
1.55e-4	CDC123	Downregulated	-2.8987	3.097430854
0.743256293	CDC14B	Not Significant	0.4053	2.90118578
0.013819735	CDC16	Downregulated	-1.9212	2.500716624
4.87e-9	CDC20	Downregulated	-5.164	3.074999186
4.87e-8	CDC23	Downregulated	-2.7432	2.811239773
6.19e-21	CDC25A	Downregulated	-2.5849	3.07435924
4.13e-4	CDC25B	Downregulated	-3.6069	2.888740961
0.031904022	CDC25C	Downregulated	-2.0553	2.315445518
8.95e-5	CDC27	Downregulated	-1.6168	3.062111714
2.6e-6	CDC34	Downregulated	-4.7145	2.982384316
9.63e-11	CDC37	Downregulated	-5.2975	3.721439617
4.56e-9	CDC40	Downregulated	-3.1261	2.679427897
0.001926452	CDC42	Downregulated	-2.2412	2.959518377
0.407514147	CDC42BPA	Not Significant	-0.5929	3.326284644
8.61e-4	CDC42BPB	Downregulated	-1.2748	3.328379603
6.78e-8	CDC42EP1	Downregulated	-3.9816	3.034126904
1.86e-9	CDC42SE1	Downregulated	-4.6467	2.836798668
3.29e-9	CDC45	Downregulated	-2.8827	3.084039781
2.32e-32	CDC5L	Downregulated	-4.1016	3.460446784
4.16e-14	CDC6	Downregulated	-3.7697	3.094121596
1.84e-11	CDC7	Downregulated	-3.5889	2.90861904
7.6e-10	CDC73	Downregulated	-2.4647	2.963551734
6.52e-12	CDCA2	Downregulated	-3.0779	2.840106094
1.1e-7	CDCA3	Downregulated	-4.8468	2.574609941
2.76e-9	CDCA4	Downregulated	-4.8439	2.355068206
1.99e-10	CDCA5	Downregulated	-6.3454	2.89181612
1.39e-10	CDCA7	Downregulated	-4.1015	3.063427189
0.002874547	CDCA7L	Downregulated	-1.8184	2.814414088
5.96e-11	CDCA8	Downregulated	-4.274	2.871134918
0.834760552	CDH2	Not Significant	-0.1621	3.144885418
0.018368883	CDIP1	Downregulated	-2.8445	2.517525784
3.69e-4	CDIPT	Downregulated	-3.7874	2.679881942
3.5e-8	CDK1	Downregulated	-3.5478	2.743509765
3.56282e-4	CDK10	Downregulated	-3.715	2.442479769
5.93e-5	CDK11B	Downregulated	-2.8598	2.890979597
1.23e-55	CDK12	Downregulated	-2.7949	3.53500914
4.81e-14	CDK13	Downregulated	-1.9773	3.046495164
2.87e-13	CDK16	Downregulated	-4.7474	3.315025199
0.08598654	CDK17	Not Significant	-1.1889	2.302655554
0.755536444	CDK19	Not Significant	0.4074	2.347330015
3.19e-8	CDK2	Downregulated	-4.2932	2.974050903
0.006338282	CDK2AP1	Downregulated	-3.1269	2.813747736
1e-4	CDK2AP2	Downregulated	-4.3768	2.326847699
6.45e-6	CDK4	Downregulated	-4.4183	3.174205227
3.37e-5	CDK5RAP1	Downregulated	-2.7559	2.620136055
6.63e-6	CDK5RAP2	Downregulated	-1.3006	3.332791812
3.63e-5	CDK5RAP3	Downregulated	-2.9391	2.795532443
0.743256293	CDK6	Not Significant	0.2609	3.177031213
0.092686184	CDK8	Not Significant	-1.3171	2.468716472
2.54e-11	CDK9	Downregulated	-5.1689	2.53307266
0.48853013	CDKAL1	Not Significant	-0.7028	2.572871602
2.37e-9	CDKN1B	Downregulated	-4.0312	2.270678836
1.56e-4	CDKN2A	Downregulated	-3.7875	3.141841559
0.002761903	CDKN2AIPNL	Downregulated	-3.3217	2.525692525
4.21e-7	CDKN2B	Downregulated	-3.1161	2.344883279
1.12e-6	CDKN2C	Downregulated	-4.5802	2.645422269
0.138170531	CDKN3	Not Significant	-1.8931	2.452553063
1.06e-4	CDON	Downregulated	-1.9119	2.63748973
0.294537656	CDR1-AS	Not Significant	-1.1716	2.73239376
1.59e-10	CDR2	Downregulated	-2.9038	2.483943714
2.78e-4	CDR2L	Downregulated	-3.2444	2.571708832
0.009088844	CDS2	Downregulated	-1.3506	2.748769282
8.16e-10	CDT1	Downregulated	-5.5366	2.91619066
1.49e-21	CDV3	Downregulated	-5.1109	3.531734309
5.09e-5	CDX2	Downregulated	-3.8561	2.422425676
0.004098906	CDYL	Downregulated	-1.2248	2.671172843
5.64e-10	CEBPG	Downregulated	-4.0439	2.597695186
3.99e-9	CEBPZ	Downregulated	-4.6672	3.067163883
0.001194932	CEBPZOS	Downregulated	-2.7476	2.586587305
0.001744442	CECR2	Downregulated	-1.0446	3.031307454
4.41e-9	CELF1	Downregulated	-1.5022	3.18723862
0.779241866	CELF2	Not Significant	0.3688	2.478205636
7.84e-5	CELSR1	Downregulated	-2.256	2.94509913
0.061059329	CELSR2	Not Significant	-1.3308	2.889441775
1.36e-7	CENPB	Downregulated	-4.9882	2.957128198
2.35e-13	CENPC	Downregulated	-3.1581	2.522118064
1.66e-22	CENPE	Downregulated	-2.8615	3.391596637
2.7e-62	CENPF	Downregulated	-2.7196	3.944655369
0.009662576	CENPH	Downregulated	-2.7819	2.587710965
0.027706479	CENPI	Downregulated	-2.0416	2.412880358
5.4e-10	CENPJ	Downregulated	-3.5652	2.752048448
1.47e-4	CENPK	Downregulated	-3.1971	2.603144373
3.45e-13	CENPL	Downregulated	-3.0936	2.298307137
1.89e-5	CENPM	Downregulated	-4.7318	2.386944624
8.23e-12	CENPO	Downregulated	-4.8445	2.769746467
0.492780724	CENPP	Not Significant	-0.6654	2.507518556
7.61e-7	CENPT	Downregulated	-4.9473	2.92505412
0.006135657	CENPU	Downregulated	-2.4451	2.846027675
3.5e-5	CENPV	Downregulated	-3.6409	2.673941999
4.98e-4	CENPW	Downregulated	-3.5387	2.797094343
0.023766608	CENPX	Downregulated	-2.6546	2.428539731
2e-5	CEP104	Downregulated	-3.2919	2.80685803
0.012851395	CEP112	Downregulated	-1.9819	2.350248018
0.003739384	CEP120	Downregulated	-1.5785	2.494502447
7.13e-4	CEP128	Downregulated	-1.3618	2.879669206
0.788737706	CEP131	Not Significant	-0.3572	2.879669206
4.84e-4	CEP135	Downregulated	-1.6712	2.774334451
2.52e-16	CEP152	Downregulated	-2.8894	2.731790154
3.01e-5	CEP162	Downregulated	-2.9567	2.329397879
4.31e-4	CEP164	Downregulated	-1.3712	2.958444424
6.22e-13	CEP170	Downregulated	-1.529	3.216165902
0.003510588	CEP170B	Downregulated	-1.9899	3.020154032
1.38e-8	CEP192	Downregulated	-2.1792	2.788875116
3.6e-25	CEP250	Downregulated	-2.0673	3.396722279
7.44e-7	CEP290	Downregulated	-1.672	2.931966115
1.11e-22	CEP295	Downregulated	-2.372	2.969299401
3.38e-21	CEP350	Downregulated	-1.5991	3.335508047
0.002256898	CEP44	Downregulated	-2.3443	2.3696796
6.92e-9	CEP55	Downregulated	-3.753	2.880384801
2.46e-5	CEP57	Downregulated	-2.3206	2.675778342
0.004549142	CEP63	Downregulated	-1.8418	2.483587297
1.54e-6	CEP68	Downregulated	-2.4196	2.455225653
0.798523302	CEP70	Not Significant	-0.325	2.356025857
3.33e-9	CEP78	Downregulated	-3.746	3.061546717
2.15e-5	CEP83	Downregulated	-2.2164	2.675778342
1.67e-13	CEP85	Downregulated	-3.4682	2.706717782
1.94e-4	CEP85L	Downregulated	-1.2349	2.498310554
9.26e-8	CEP89	Downregulated	-2.7735	2.449092531
9e-12	CEP95	Downregulated	-2.5021	2.57863921
2.21e-9	CEP97	Downregulated	-3.0253	2.461273368
1.66e-5	CEPT1	Downregulated	-3.5433	2.516204735
0.002529189	CERCAM	Downregulated	-2.5236	2.663936379
8.03e-6	CERK	Downregulated	-3.2864	3.03702788
9.02e-6	CERS2	Downregulated	-3.3429	3.003891166
0.718979086	CERS6	Not Significant	0.5147	2.8309093
7.03e-5	CES2	Downregulated	-4.0273	2.660153714
0.003619549	CETN2	Downregulated	-3.2272	2.604226053
4.4e-7	CFAP20	Downregulated	-5.0788	2.467608106
0.062744732	CFAP36	Not Significant	-2.1326	2.824613897
0.054282984	CFAP44	Not Significant	-1.0868	2.526985069
0.022680443	CFAP97	Downregulated	-2.3734	2.416640507
0.001226854	CFDP1	Downregulated	-2.2425	3.333699112
6.12e-13	CFL1	Downregulated	-4.9216	3.654080235
4.92e-6	CFL2	Downregulated	-3.5441	2.776701184
1.92e-5	CFLAR	Downregulated	-2.7043	2.41204033
2.93e-12	CGGBP1	Downregulated	-2.9385	3.017659274
3.8e-5	CGN	Downregulated	-2.2144	2.859138297
1.91e-20	CHAF1A	Downregulated	-3.9447	3.442910714
8.89e-7	CHAF1B	Downregulated	-3.3142	2.852174904
7.5e-13	CHAMP1	Downregulated	-3.7371	2.415390738
0.031520426	CHCHD10	Downregulated	-2.5041	2.99100444
7.86e-8	CHCHD2	Downregulated	-4.2511	3.24390577
0.003980294	CHCHD3	Downregulated	-1.4914	3.095518042
1.37e-5	CHCHD4	Downregulated	-3.5381	2.556000803
0.455526828	CHCHD6	Not Significant	0.7658	2.354588588
1.01e-6	CHCHD7	Downregulated	-5.0383	2.624797579
4.54e-33	CHD1	Downregulated	-2.3951	3.242106419
6.69e-11	CHD1L	Downregulated	-3.1602	3.097864411
9.16e-31	CHD2	Downregulated	-1.675	3.003029471
3.9e-5	CHD3	Downregulated	-2.1927	3.596734509
3.11e-21	CHD4	Downregulated	-3.1507	3.957367808
3.41e-4	CHD6	Downregulated	-0.9295	3.175584286
0.743256293	CHD7	Not Significant	-0.3394	3.471841567
6.29e-40	CHD8	Downregulated	-2.3569	3.504232921
1.9e-10	CHD9	Downregulated	-1.4327	2.880384801
0.003258552	CHDH	Downregulated	-2.5192	2.576053261
2.07e-8	CHEK1	Downregulated	-3.3292	2.741151599
0.520675067	CHEK2	Not Significant	-0.8394	2.473121863
1.13e-29	CHERP	Downregulated	-3.4762	3.335457901
8.77e-7	CHFR	Downregulated	-2.662	2.584613876
0.802420568	CHID1	Not Significant	-0.3654	2.597146488
8.49e-6	CHKA	Downregulated	-2.2512	2.584048388
5.97e-4	CHM	Downregulated	-1.858	2.547159121
8.38e-11	CHML	Downregulated	-4.2321	3.13081605
2.52e-5	CHMP1A	Downregulated	-4.2999	2.787814567
0.015764243	CHMP2A	Downregulated	-1.7766	2.84416641
7.53e-5	CHMP2B	Downregulated	-3.5089	2.727337888
0.080662954	CHMP3	Not Significant	-1.846	2.641969598
0.001425477	CHMP4B	Downregulated	-2.5532	3.06595298
6.87e-5	CHMP5	Downregulated	-3.268	2.769007871
0.012739287	CHMP6	Downregulated	-2.8143	2.244277121
1.06e-5	CHMP7	Downregulated	-4.149	2.675319983
0.781317758	CHN1	Not Significant	-0.4639	2.336959785
1.67e-16	CHORDC1	Downregulated	-3.5246	3.164873103
0.399940584	CHP1	Not Significant	-0.9886	2.592731766
8.12e-4	CHPF	Downregulated	-3.0823	2.569666462
1.52e-7	CHPF2	Downregulated	-3.9897	2.51851394
5.78e-4	CHPT1	Downregulated	-3.7632	2.654417215
9.75e-4	CHRAC1	Downregulated	-3.6484	2.695919253
0.001389653	CHRNA5	Downregulated	-2.5145	2.410355383
1.043826085	CHST11	Not Significant	-0.0112	2.344392274
4.23e-9	CHST12	Downregulated	-2.2077	2.577778937
4.8e-5	CHST3	Downregulated	-2.8853	2.327358934
4.18e-4	CHSY1	Downregulated	-1.5368	2.63447727
0.013029338	CHTF18	Downregulated	-2.0009	3.015883444
9.41e-13	CHTF8	Downregulated	-4.0389	2.859738566
2.2e-22	CHTOP	Downregulated	-4.6603	2.996730515
7.11e-8	CHUK	Downregulated	-2.3476	2.757396029
1.08e-9	CHURC1	Downregulated	-4.0521	2.584613876
2.54e-13	CIAO1	Downregulated	-3.9859	3.175439328
2.58e-5	CIAPIN1	Downregulated	-3.4913	2.707144188
0.660452649	CIB2	Not Significant	-1.0081	2.301572525
1.84e-9	CIC	Downregulated	-3.2041	3.073259992
9.34e-4	CINP	Downregulated	-2.5281	2.377488383
2.66e-6	CIPC	Downregulated	-2.8167	2.455225653
1.17e-8	CIR1	Downregulated	-3.5414	2.582347494
3.09e-11	CIRBP	Downregulated	-5.8194	2.739374533
0.032668375	CISD1	Downregulated	-2.6878	2.498655095
0.00182266	CISD2	Downregulated	-3.4979	2.595771702
0.028936519	CISD3	Downregulated	-2.3307	2.352182518
0.003975694	CIT	Downregulated	-0.9496	3.228400359
1.46e-4	CITED1	Downregulated	-3.6809	2.833625147
2.85e-6	CIZ1	Downregulated	-2.454	3.474762432
3.5e-15	CKAP2	Downregulated	-5.8494	3.309896198
5.89e-15	CKAP2L	Downregulated	-4.5617	2.738384124
4.65e-6	CKAP4	Downregulated	-2.8157	3.114110357
1.68e-22	CKAP5	Downregulated	-2.1411	3.711448683
7.84e-11	CKB	Downregulated	-4.935	3.770907215
0.001118936	CKS1B	Downregulated	-3.0806	2.435366507
1.17e-6	CKS2	Downregulated	-4.9355	2.511214701
0.743256293	CLASP1	Not Significant	-0.3869	3.032014034
0.029810987	CLASP2	Downregulated	-0.8902	3.175584286
1.79e-10	CLASRP	Downregulated	-2.6942	2.823311175
8.58e-5	CLCC1	Downregulated	-2.3982	2.955326891
1.81e-7	CLCN3	Downregulated	-2.598	3.053750503
0.743256293	CLCN5	Not Significant	-0.4779	2.585178629
0.025956562	CLCN7	Downregulated	-2.3771	2.79518459
6.88e-5	CLDN12	Downregulated	-3.5734	2.312811826
1.65e-5	CLDND1	Downregulated	-3.2611	2.48180081
2.17e-4	CLEC16A	Downregulated	-1.9122	2.83282813
0.543583343	CLGN	Not Significant	-1.0448	2.309097617
8.01e-4	CLIC1	Downregulated	-3.3783	2.998477303
1.4e-4	CLIC4	Downregulated	-2.2159	2.940765436
4.75e-10	CLINT1	Downregulated	-1.9944	3.349228946
0.003784576	CLIP1	Downregulated	-1.2679	3.023972257
3.4e-12	CLK1	Downregulated	-6.6869	2.319626484
2.6e-18	CLK2	Downregulated	-4.5642	2.799857259
2e-15	CLK3	Downregulated	-2.4272	2.500716624
6.21e-8	CLN5	Downregulated	-4.9504	2.371990911
2.29e-8	CLN6	Downregulated	-3.4535	2.550534087
5.35e-9	CLNS1A	Downregulated	-3.5954	3.389033117
0.017480298	CLOCK	Downregulated	-1.2138	2.494502447
2.25e-9	CLP1	Downregulated	-4.5331	2.249809609
0.005253665	CLPB	Downregulated	-1.3566	2.979775933
0.002670497	CLPP	Downregulated	-3.1954	2.769561936
4.03e-7	CLPTM1	Downregulated	-2.7875	3.109831559
1.93e-4	CLPTM1L	Downregulated	-1.812	3.278353409
1.88e-5	CLPX	Downregulated	-2.3391	2.838376775
1.74e-36	CLSPN	Downregulated	-4.6186	3.611537445
6.03e-6	CLSTN1	Downregulated	-1.7115	3.328226656
0.063782832	CLSTN3	Not Significant	-1.9562	2.488550717
5.86e-8	CLTA	Downregulated	-4.2401	3.283357774
6.78e-5	CLTB	Downregulated	-4.0176	3.156170417
1.81e-14	CLTC	Downregulated	-2.2123	3.776755649
0.003334765	CLTCL1	Downregulated	-1.4337	2.395763089
2.79e-5	CLUAP1	Downregulated	-2.5636	2.425697213
1.52e-8	CLUH	Downregulated	-3.2984	3.314867475
0.021574519	CMAS	Downregulated	-2.8069	2.462023445
0.043615066	CMBL	Downregulated	-2.519	2.403977964
4.16e-5	CMC2	Downregulated	-2.8399	2.370142847
0.743829232	CMIP	Not Significant	-0.3146	2.642217129
1.09e-4	CMPK1	Downregulated	-2.77	2.82069395
0.805047675	CMSS1	Not Significant	-0.2251	2.914607568
0.012680427	CMTM4	Downregulated	-1.243	2.806010295
7.14e-7	CMTM6	Downregulated	-3.523	2.961776927
2.75e-12	CMTR1	Downregulated	-2.1659	3.175294322
1.58e-29	CNBP	Downregulated	-4.3799	3.542980949
5.56e-5	CNDP2	Downregulated	-3.4981	2.792916728
1.77e-5	CNIH1	Downregulated	-4.2543	2.691523522
0.002669526	CNIH4	Downregulated	-2.3988	2.619615006
0.743256293	CNKSR3	Not Significant	-0.4227	2.649821463
0.058507807	CNN2	Not Significant	-2.4536	2.458260037
2.78e-8	CNN3	Downregulated	-3.2022	3.235654677
0.001728805	CNNM2	Downregulated	-1.2395	2.740560051
2.68e-6	CNNM3	Downregulated	-4.5743	2.682821723
2.34e-8	CNNM4	Downregulated	-2.872	2.492061605
7.36e-14	CNOT1	Downregulated	-1.7015	3.730701544
7.79e-6	CNOT10	Downregulated	-2.7385	2.705007959
4.22e-5	CNOT11	Downregulated	-3.2693	2.809896247
3.66e-4	CNOT2	Downregulated	-1.3137	2.79744067
6.54e-17	CNOT3	Downregulated	-4.8851	3.305136319
2.08e-11	CNOT4	Downregulated	-1.775	2.639237396
0.037816559	CNOT6	Downregulated	-1.0472	3.040206628
0.284805584	CNOT6L	Not Significant	-0.8365	2.656098202
4.78e-8	CNOT7	Downregulated	-3.434	2.897901874
7.78e-11	CNOT8	Downregulated	-3.7093	2.641226155
3.06e-5	CNOT9	Downregulated	-2.1322	2.852784869
4.82e-5	CNP	Downregulated	-4.1745	2.829625353
2.91e-6	CNPY2	Downregulated	-3.1224	2.257078306
0.008701056	CNPY3	Downregulated	-2.9779	2.523095838
0.013663737	CNTLN	Downregulated	-1.2188	2.672790329
0.122751812	CNTNAP2	Not Significant	-1.4905	2.511214701
1.92e-4	CNTRL	Downregulated	-1.7705	2.697882909
1.23e-7	CNTROB	Downregulated	-4.4127	2.813247301
0.607866904	COA1	Not Significant	-0.5642	2.68730596
0.02319577	COA3	Downregulated	-2.8777	2.343900712
1.21e-6	COA4	Downregulated	-4.4991	2.750315504
2.01e-5	COA6	Downregulated	-4.422	2.74390155
1.15e-9	COA7	Downregulated	-5.3481	2.816075507
1.42e-8	COASY	Downregulated	-4.0111	2.875061263
0.95550915	COBL	Not Significant	-0.079	2.483587297
0.827231895	COBLL1	Not Significant	0.227	2.39707055
0.00220109	COCH	Downregulated	-3.3614	2.515211304
8.15e-6	COG1	Downregulated	-4.6266	2.440121603
3.42e-14	COG2	Downregulated	-3.7262	2.998259338
5.05e-5	COG4	Downregulated	-3.0277	2.659440782
0.686167699	COG5	Not Significant	-0.5413	2.526985069
0.01946095	COG6	Downregulated	-2.1807	2.429348473
3.9e-9	COG8	Downregulated	-4.9627	2.694824484
2.65e-17	COIL	Downregulated	-3.7305	2.947433722
0.955828389	COL18A1	Not Significant	-0.1937	2.918161445
0.003156801	COL25A1	Downregulated	-2.5471	2.49589108
2.87e-4	COL27A1	Downregulated	-2.0295	2.672559628
0.590076186	COL2A1	Not Significant	-0.9422	2.571126277
0.949383252	COL4A1	Not Significant	-0.2008	2.689974445
0.417796317	COL4A2	Not Significant	-0.838	3.04316572
0.001686175	COL4A3BP	Downregulated	-1.4298	2.577204473
0.290174792	COL4A5	Not Significant	-0.9135	2.828176362
0.356531817	COL4A6	Not Significant	-1.1786	2.481084152
0.931296082	COL5A1	Not Significant	-0.302	2.42894429
0.108217477	COL6A1	Not Significant	-1.977	2.802260476
0.030882456	COL6A2	Downregulated	-2.6968	2.499343359
0.041484919	COLEC12	Downregulated	-2.1158	2.578925589
1.73e-4	COLGALT1	Downregulated	-1.7925	3.200303183
1.33e-6	COMMD2	Downregulated	-3.5449	2.760422483
1.48e-5	COMMD4	Downregulated	-3.9128	2.72916479
0.002836874	COMMD6	Downregulated	-3.3584	2.485721426
4.03e-4	COMMD9	Downregulated	-3.9474	2.456745495
0.355286032	COMT	Not Significant	-0.8427	2.885219825
1.25e-9	COPA	Downregulated	-2.7301	3.329702897
6.05e-8	COPB1	Downregulated	-4.3892	3.113609151
1.64e-10	COPB2	Downregulated	-2.7187	3.46168607
4.73e-5	COPE	Downregulated	-3.5212	3.029282295
3.7e-6	COPG1	Downregulated	-2.549	3.07872862
0.014813487	COPG2	Downregulated	-2.2861	2.639486489
0.002146482	COPRS	Downregulated	-2.351	2.693946678
4.39e-6	COPS2	Downregulated	-2.177	2.88536122
3.45e-7	COPS3	Downregulated	-3.7643	3.095866453
1.81e-4	COPS4	Downregulated	-3.4044	2.798305282
1.39e-8	COPS5	Downregulated	-3.799	2.69019608
0.002641097	COPS6	Downregulated	-2.6322	3.167834044
5.69e-4	COPS7A	Downregulated	-3.8201	2.584331224
4.46e-8	COPS7B	Downregulated	-4.8003	2.60260252
8.84e-4	COPS8	Downregulated	-3.5396	2.478205636
0.001518681	COPZ1	Downregulated	-2.5877	2.827369273
0.167483282	COQ3	Not Significant	-1.4874	2.517525784
2.55e-5	COQ4	Downregulated	-4.2612	2.428539731
0.001463103	COQ5	Downregulated	-3.4611	2.402691164
0.003282627	COQ7	Downregulated	-2.7226	2.631443769
7.69e-7	COQ8A	Downregulated	-2.0201	3.070960916
4.45e-6	COQ9	Downregulated	-3.4292	2.820857989
0.001682004	CORO1B	Downregulated	-3.485	2.755684334
0.064440261	CORO1C	Not Significant	-1.1598	3.182984967
0.004409601	COTL1	Downregulated	-3.1257	3.115776876
9.46e-8	COX11	Downregulated	-3.9644	2.769561936
3.32e-5	COX15	Downregulated	-3.3702	2.72916479
0.032297702	COX17	Downregulated	-2.6222	2.513883186
5.32e-4	COX20	Downregulated	-2.5435	2.394013663
5.64e-8	COX4I1	Downregulated	-3.8201	3.533549645
0.048823799	COX5A	Downregulated	-2.3641	2.86421433
7.43e-4	COX5B	Downregulated	-3.2447	2.912487761
7.5e-5	COX6A1	Downregulated	-4.0512	3.013784892
0.029309113	COX6B1	Downregulated	-2.3655	2.86138504
2.16e-4	COX6C	Downregulated	-2.5736	3.289365952
0.025857813	COX7A2	Downregulated	-2.708	2.474944335
3.17e-4	COX7A2L	Downregulated	-3.9834	2.54001647
1e-4	COX7B	Downregulated	-4.0698	2.762303363
4.91e-7	COX7C	Downregulated	-2.7321	3.557477125
0.025956562	COX8A	Downregulated	-2.6692	2.409933123
1.21e-4	CPD	Downregulated	-1.4905	3.279267593
0.060269937	CPE	Not Significant	-1.9758	2.907142531
3.09e-10	CPEB4	Downregulated	-2.7701	2.547774705
7.55e-5	CPNE1	Downregulated	-3.1483	2.603415045
0.692079174	CPNE2	Not Significant	-0.6726	2.324282455
4.51e-4	CPNE3	Downregulated	-2.5421	2.95568775
1.96e-4	CPOX	Downregulated	-3.9999	2.689974445
0.988294574	CPS1	Not Significant	0.1175	2.445993182
0.001249045	CPSF1	Downregulated	-2.2497	3.291590826
1.45e-4	CPSF2	Downregulated	-1.7962	3.155563755
1.24e-7	CPSF3	Downregulated	-3.2119	3.139091608
3.76e-4	CPSF4	Downregulated	-2.3408	2.388278863
1.44e-15	CPSF6	Downregulated	-3.6557	3.27108616
1.77e-19	CPSF7	Downregulated	-3.2462	3.058805487
0.891533896	CPT1A	Not Significant	-0.3621	2.387834572
1.87e-4	CPT2	Downregulated	-2.8113	2.482158695
1.040108632	CPVL	Not Significant	-0.0356	2.625055091
8.54e-14	CRAMP1	Downregulated	-2.4554	2.586305935
2.07e-4	CRBN	Downregulated	-3.709	2.255875273
2.02e-9	CRCP	Downregulated	-3.0196	2.598243192
0.003914203	CREB1	Downregulated	-1.4159	2.660865478
2.8e-4	CREB3	Downregulated	-4.0839	2.387834572
0.069184651	CREB3L2	Not Significant	-0.8132	3.104145551
0.029087693	CREB5	Downregulated	-0.855	2.771954749
6.8e-14	CREBBP	Downregulated	-1.2633	3.515111836
1.98e-18	CREBZF	Downregulated	-6.3418	3.078547438
9.04e-5	CREG1	Downregulated	-4.2238	2.691081492
0.001271043	CRELD2	Downregulated	-3.5071	2.691302563
0.963589819	CRIM1	Not Significant	0.0735	2.702215059
2.55e-11	CRK	Downregulated	-3.4789	2.88592634
2.77e-38	CRKL	Downregulated	-3.9772	3.126780577
9.04e-4	CRLF3	Downregulated	-2.2454	2.457881897
2.19e-4	CRLS1	Downregulated	-3.4701	2.543136415
0.102347448	CRNDE	Not Significant	-2.2402	2.293362555
2.01e-9	CRNKL1	Downregulated	-4.312	2.896250562
0.988294574	CROCC	Not Significant	0.1319	2.459392488
2.94e-8	CROCCP2	Downregulated	-3.9853	2.317541032
3.13e-4	CRTAP	Downregulated	-1.8767	3.157834383
0.408418451	CRTC1	Not Significant	-0.8003	2.440909082
1.93e-5	CRTC2	Downregulated	-3.2878	2.598243192
0.002703256	CRTC3	Downregulated	-1.2715	2.565552681
3.43e-4	CRY1	Downregulated	-1.8844	2.608258528
2.91e-9	CRY2	Downregulated	-3.3212	2.244895334
1.54e-10	CRYBB2P1	Downregulated	-3.1008	2.48036631
8.17e-8	CRYBG3	Downregulated	-1.69	2.931712067
0.629600888	CRYZ	Not Significant	-0.8823	2.432568465
0.016566457	CRYZL1	Downregulated	-1.8865	2.304813543
5.46e-15	CS	Downregulated	-3.0794	3.373095987
5.28e-36	CSDE1	Downregulated	-4.0437	4.135037192
3.38e-8	CSE1L	Downregulated	-2.6059	3.572174314
1.03e-9	CSK	Downregulated	-3.5292	3.200166246
4.14e-19	CSNK1A1	Downregulated	-3.1335	3.29907126
8.31e-22	CSNK1D	Downregulated	-3.5753	3.101832962
5.46e-27	CSNK1E	Downregulated	-3.1676	3.298689367
0.001357416	CSNK1G2	Downregulated	-2.7233	2.974856965
7.6e-5	CSNK1G3	Downregulated	-2.636	2.600700696
8.92e-10	CSNK2A1	Downregulated	-1.9659	3.178185293
2.78e-17	CSNK2A2	Downregulated	-2.6029	3.257378544
0.004363123	CSNK2B	Downregulated	-3.1216	2.79744067
1.024094305	CSPG5	Not Significant	-0.0355	2.432167269
6.03e-9	CSPP1	Downregulated	-2.186	2.782651752
5.06e-6	CSRP2	Downregulated	-3.797	2.942132119
0.001206391	CST3	Downregulated	-3.5423	2.768823025
2.55e-4	CSTB	Downregulated	-3.8941	2.702215059
1.3e-8	CSTF1	Downregulated	-5.2248	2.334453751
2.35e-6	CSTF2	Downregulated	-4.6689	2.850799344
5.59e-13	CSTF2T	Downregulated	-4.345	2.802773725
1.31e-7	CSTF3	Downregulated	-2.7194	2.98978342
9.29e-6	CTB-50L17.10	Downregulated	-2.3221	3.418176953
2.09e-4	CTB-63M22.1	Downregulated	-3.0659	2.472390728
5.14e-11	CTB-89H12.4	Downregulated	-1.689	2.347817713
1.41e-9	CTBP1	Downregulated	-3.6618	3.186885736
0.743256293	CTBP2	Not Significant	-0.4793	2.973474227
1.92e-4	CTC-444N24.11	Downregulated	-2.0879	2.389609016
2.69e-27	CTCF	Downregulated	-2.7467	3.11218592
0.988294574	CTD-2651B20.6	Not Significant	-0.0131	2.706504422
2.31e-4	CTDNEP1	Downregulated	-3.9717	2.76604086
5.29e-9	CTDP1	Downregulated	-3.5762	2.620396345
1.96e-4	CTDSP1	Downregulated	-4.1624	2.330920831
4.68e-4	CTDSP2	Downregulated	-2.6866	2.8283376
0.726334844	CTDSPL	Not Significant	0.5238	2.399673721
9.58e-5	CTDSPL2	Downregulated	-1.6191	2.711385379
0.049090162	CTIF	Downregulated	-1.1095	2.546542663
0.066245383	CTNNA1	Not Significant	-1.097	3.339948062
7.17e-5	CTNNAL1	Downregulated	-3.2525	2.991226076
1.5e-14	CTNNB1	Downregulated	-3.6067	3.61473907
1.95e-4	CTNNBL1	Downregulated	-2.8695	2.957726977
1.06e-13	CTNND1	Downregulated	-3.0312	3.221479442
2.3e-17	CTPS1	Downregulated	-3.8547	3.307870268
0.566053746	CTPS2	Not Significant	-0.6751	2.588831726
6.71e-10	CTR9	Downregulated	-3.3067	3.301301345
7.27e-4	CTSA	Downregulated	-3.2334	2.652246341
0.004957671	CTSB	Downregulated	-2.6733	2.749736316
0.002562196	CTSC	Downregulated	-3.0862	2.572871602
0.058507807	CTSD	Not Significant	-2.3968	2.674401813
0.001752993	CTSL	Downregulated	-3.4583	2.646403726
0.105737878	CTSV	Not Significant	-2.1697	2.443654068
3.52e-8	CTTN	Downregulated	-2.2108	3.516138577
4.21e-10	CTTNBP2NL	Downregulated	-2.2802	2.604226053
0.008142773	CTU2	Downregulated	-3.1	2.514879655
0.168863351	CUEDC1	Not Significant	-1.112	2.41788669
0.017283577	CUEDC2	Downregulated	-2.8169	2.682821723
2.86e-6	CUL1	Downregulated	-1.8021	3.180914004
0.003650098	CUL2	Downregulated	-1.8304	2.717878449
1.21e-5	CUL3	Downregulated	-1.8152	3.162190884
0.029501019	CUL4A	Downregulated	-1.6643	2.828015064
4.86e-5	CUL4B	Downregulated	-2.9462	3.311753861
0.012298209	CUL5	Downregulated	-1.2202	2.931712067
7.93e-5	CUL7	Downregulated	-3.2093	2.488550717
0.01054574	CUTA	Downregulated	-2.2542	2.720366061
0.012678611	CUTC	Downregulated	-2.9563	2.295017012
9.68e-12	CUX1	Downregulated	-1.4871	3.151523068
2.01e-7	CWC15	Downregulated	-3.8395	2.678290702
4.51e-14	CWC22	Downregulated	-2.5476	2.911690159
2.33e-13	CWC25	Downregulated	-3.4003	2.545307116
1.16e-5	CWC27	Downregulated	-3.6088	2.902818468
2.55e-5	CWF19L1	Downregulated	-2.9653	2.596047008
4.02e-6	CWF19L2	Downregulated	-2.5767	2.826398782
1.49e-4	CXADR	Downregulated	-2.4723	2.622990705
2.24e-6	CXorf38	Downregulated	-2.7849	2.479287316
5.24e-6	CXorf40A	Downregulated	-5.0039	2.314393957
4.44e-7	CXorf40B	Downregulated	-4.5553	2.586587305
3.79e-7	CXorf56	Downregulated	-3.8584	2.992222037
4.56e-9	CXorf57	Downregulated	-3.2337	3.125318578
1.05e-6	CXXC1	Downregulated	-4.9135	2.92505412
3.48e-4	CYB5A	Downregulated	-3.1872	2.42078062
0.002778043	CYB5B	Downregulated	-2.2518	2.757396029
1.24e-4	CYB5R1	Downregulated	-3.7825	2.310162065
4.72e-5	CYB5R3	Downregulated	-2.8759	3.23012947
0.104149805	CYB5R4	Not Significant	-1.1992	2.382917135
0.066614372	CYB5RL	Not Significant	-1.2994	2.414555556
0.545396696	CYBA	Not Significant	-1.0263	2.717046068
1.09e-6	CYC1	Downregulated	-4.8025	3.136641309
1.65e-15	CYCS	Downregulated	-4.948	3.364832305
0.012027757	CYFIP1	Downregulated	-1.5199	3.08278537
0.060050953	CYFIP2	Not Significant	-1.1732	3.069575605
1.42e-8	CYHR1	Downregulated	-3.3758	2.652729696
1.25e-4	CYLD	Downregulated	-2.708	2.652246341
6.19e-5	CYTH1	Downregulated	-1.7987	2.499343359
1.15e-10	CYTH2	Downregulated	-4.2509	2.744879471
0.003876893	CYTH3	Downregulated	-1.361	2.60906055
0.101228472	DAAM1	Not Significant	-0.9728	2.694385803
0.05714031	DAAM2	Not Significant	-1.3965	2.425289616
0.016262617	DAB2IP	Downregulated	-1.1161	2.78497371
2.11e-6	DACH1	Downregulated	-1.7511	3.069760569
1.11e-4	DAD1	Downregulated	-4.046	2.776701184
4.82e-14	DAG1	Downregulated	-2.3387	3.1752218
4.98e-6	DANCR	Downregulated	-4.1675	2.469822016
0.004231818	DAP	Downregulated	-1.8647	2.794313736
2.3e-5	DAP3	Downregulated	-2.6007	2.901730692
0.029483873	DAPK1	Downregulated	-1.2173	2.810904281
2.66e-6	DAPK3	Downregulated	-4.3387	2.773054693
1.34e-4	DARS	Downregulated	-1.6487	3.199069196
2.86e-6	DARS2	Downregulated	-3.1947	3.163459552
2.05e-11	DAXX	Downregulated	-5.3522	3.094733094
2.3e-8	DAZAP1	Downregulated	-1.8815	3.374656713
5.12e-6	DAZAP2	Downregulated	-3.4028	2.810232518
8.98e-12	DBF4	Downregulated	-4.8718	2.737192643
8.4e-8	DBF4B	Downregulated	-2.5745	2.610127613
1.33e-4	DBI	Downregulated	-3.9053	2.978978957
8.18e-10	DBN1	Downregulated	-4.696	3.765240008
0.026534272	DBNDD1	Downregulated	-2.4454	2.422014996
8.23e-21	DBNL	Downregulated	-2.8072	3.129689892
6.36e-6	DBR1	Downregulated	-4.2525	2.265407497
8.29e-4	DBT	Downregulated	-1.4091	2.669781615
1.28e-8	DCAF1	Downregulated	-1.5432	3.063896038
7.99e-4	DCAF10	Downregulated	-2.0255	2.500716624
2.79e-5	DCAF11	Downregulated	-4.3545	2.777426822
6.92e-8	DCAF12	Downregulated	-2.4508	2.802944674
3.57e-5	DCAF13	Downregulated	-4.0979	2.832189461
3.89e-5	DCAF15	Downregulated	-4.4849	2.51154916
6.14e-11	DCAF16	Downregulated	-4.6843	2.946206554
5.91e-8	DCAF17	Downregulated	-2.6925	2.454463733
0.213799258	DCAF5	Not Significant	-0.7082	2.858687551
0.258068414	DCAF6	Not Significant	-0.7593	3.001733713
1.29e-11	DCAF7	Downregulated	-4.5532	3.170921459
3.12e-12	DCAF8	Downregulated	-2.5202	2.807365877
0.00893036	DCAKD	Downregulated	-2.1714	2.707357234
9.96e-4	DCBLD1	Downregulated	-2.4823	2.324282455
1.01e-5	DCBLD2	Downregulated	-2.1561	2.781575877
5.43e-5	DCK	Downregulated	-2.819	2.493806462
1.52e-4	DCLRE1A	Downregulated	-4.1893	2.411619706
8.28e-9	DCLRE1B	Downregulated	-5.3546	2.41204033
3.17e-11	DCP1A	Downregulated	-1.5973	2.783724968
1.65e-5	DCP2	Downregulated	-2.1727	3.137433239
0.007228764	DCPS	Downregulated	-2.7257	2.282735373
0.005284154	DCTD	Downregulated	-3.3476	2.374289988
1.98e-18	DCTN1	Downregulated	-2.8386	3.783278116
1.91e-5	DCTN2	Downregulated	-3.2058	2.987554549
3.33e-5	DCTN3	Downregulated	-4.5254	2.520810932
1.01e-8	DCTN4	Downregulated	-3.1606	2.926856709
7.77e-12	DCTN5	Downregulated	-2.9752	3.003460532
5.21e-4	DCTPP1	Downregulated	-3.6612	2.73539927
7.19e-4	DCUN1D1	Downregulated	-2.6112	2.473121863
0.007397877	DCUN1D4	Downregulated	-1.8348	2.500030534
4.24e-9	DCUN1D5	Downregulated	-3.3279	2.953759692
1.37e-4	DCXR	Downregulated	-4.0505	2.741939078
4.36e-5	DDA1	Downregulated	-4.4289	2.499687083
0.044676449	DDAH1	Downregulated	-1.466	2.781575877
2.7e-17	DDB1	Downregulated	-2.8483	3.65086582
6.39e-7	DDHD1	Downregulated	-1.7453	2.791164125
4.13e-8	DDHD2	Downregulated	-4.2964	2.771035996
7.25e-17	DDI2	Downregulated	-2.5732	3.146283113
1.25e-4	DDOST	Downregulated	-3.5067	3.032618761
0.53178703	DDR2	Not Significant	-0.6556	2.485366466
1.06e-5	DDRGK1	Downregulated	-3.8291	3.145274118
0.073935257	DDT	Not Significant	-2.1379	2.722428242
1.33e-6	DDX1	Downregulated	-4.6303	3.340791015
2.08e-5	DDX10	Downregulated	-1.2203	3.319626484
7.6e-12	DDX11	Downregulated	-2.2642	3.018180199
1.05e-96	DDX17	Downregulated	-3.3932	4.030599722
3.99e-16	DDX18	Downregulated	-4.4542	3.240736404
3.45e-11	DDX19A	Downregulated	-3.9949	2.792216535
1.05e-4	DDX19B	Downregulated	-3.0015	2.382017043
9.15e-16	DDX20	Downregulated	-5.8917	2.813247301
6.72e-42	DDX21	Downregulated	-2.7223	3.790461099
4.2e-20	DDX23	Downregulated	-3.1869	3.557236435
1.21e-24	DDX24	Downregulated	-4.6136	3.458902122
9.43e-21	DDX27	Downregulated	-4.1937	3.48147846
0.098067959	DDX31	Not Significant	-1.1375	2.376576957
6.66e-9	DDX39A	Downregulated	-4.566	3.030700897
2.93e-39	DDX39B	Downregulated	-4.2294	3.05095946
1.22e-57	DDX3X	Downregulated	-4.6505	3.720138622
1.37e-10	DDX41	Downregulated	-4.53	3.125481266
1.13e-31	DDX42	Downregulated	-2.3978	3.383725626
8.05e-29	DDX46	Downregulated	-3.0016	3.695284623
2.69e-6	DDX49	Downregulated	-4.696	2.931712067
3.33e-60	DDX5	Downregulated	-5.2454	3.977117456
0.001745759	DDX50	Downregulated	-2.3105	2.735997884
8.95e-9	DDX51	Downregulated	-3.9729	2.79518459
9.83e-14	DDX52	Downregulated	-3.668	3.253459164
2.33e-13	DDX54	Downregulated	-3.5133	3.417347117
5.35e-24	DDX55	Downregulated	-3.7789	2.896388412
7.32e-13	DDX56	Downregulated	-3.6278	3.103889204
6.19e-7	DDX59	Downregulated	-4.6052	2.26599637
1.51e-19	DDX6	Downregulated	-3.2035	3.377351791
2.37e-5	DEAF1	Downregulated	-3.5656	2.980230691
2.82e-4	DEDD	Downregulated	-3.641	2.355547296
3.08e-5	DEF8	Downregulated	-3.2678	3.007107383
4.02e-7	DEGS1	Downregulated	-4.3182	2.797959644
1.59e-21	DEK	Downregulated	-3.9019	3.7846886
0.003637576	DENND1A	Downregulated	-1.8677	2.507180977
0.001360923	DENND4A	Downregulated	-1.3702	2.721398376
4.8e-5	DENND4B	Downregulated	-2.7829	2.772688355
0.005680888	DENND4C	Downregulated	-1.4317	2.628644322
4.1e-4	DENND5A	Downregulated	-1.4247	2.973474227
0.048579972	DENND5B	Downregulated	-1.0953	2.657772708
5.79e-5	DENND6A	Downregulated	-3.0258	2.573161809
4.32e-7	DENR	Downregulated	-3.267	3.355307817
1.92e-9	DEPDC1	Downregulated	-3.5909	2.942008053
0.00119028	DEPDC1B	Downregulated	-2.5662	2.555396777
6.84e-7	DERL1	Downregulated	-5.0047	2.582063363
1.79e-4	DERL2	Downregulated	-3.256	2.310162065
7.65e-7	DESI1	Downregulated	-2.9006	3.109747238
8.85e-6	DESI2	Downregulated	-2.5207	2.907545713
5.97e-13	DFFA	Downregulated	-3.7233	3.302493272
0.020752081	DFFB	Downregulated	-1.9065	2.357458386
5.49e-14	DGCR14	Downregulated	-4.1098	2.592454351
0.00171692	DGCR2	Downregulated	-1.3778	2.89139806
0.0033057	DGCR6L	Downregulated	-3.2131	2.685965544
1.14e-37	DGCR8	Downregulated	-3.1141	3.015569306
0.264365669	DGKD	Not Significant	-0.894	2.675778342
5.06e-6	DGKE	Downregulated	-2.5002	2.384711743
0.743256293	DGKH	Not Significant	-0.4319	2.71432976
4.34e-7	DGKZ	Downregulated	-2.4812	3.038918066
0.078816327	DGKZP1	Not Significant	-1.7398	2.620136055
2.03e-9	DHCR24	Downregulated	-2.8369	3.460145817
5.54e-6	DHCR7	Downregulated	-3.4899	2.836007459
2.39e-7	DHDDS	Downregulated	-3.0227	2.472390728
4.76e-13	DHFR	Downregulated	-3.4669	3.533136288
2.38e-4	DHODH	Downregulated	-2.6314	2.301029996
1.28e-7	DHPS	Downregulated	-4.2157	2.622990705
0.105322034	DHRS7	Not Significant	-1.9991	2.563481085
2.64e-7	DHTKD1	Downregulated	-2.6527	2.902682645
4.97e-25	DHX15	Downregulated	-3.0224	3.448938088
4.89e-12	DHX16	Downregulated	-4.6355	3.201328834
4.35e-6	DHX29	Downregulated	-3.071	2.927113612
9.41e-33	DHX30	Downregulated	-2.9536	3.512851093
0.01067184	DHX32	Downregulated	-2.1896	2.42078062
5.76e-11	DHX33	Downregulated	-3.8394	2.955206538
1.18e-8	DHX34	Downregulated	-3.086	2.940267391
9.15e-10	DHX36	Downregulated	-3.4685	2.916980047
6.28e-12	DHX37	Downregulated	-3.1868	3.299561773
8.95e-17	DHX38	Downregulated	-4.6674	3.408706242
1.85e-4	DHX40	Downregulated	-2.8909	2.924795996
3.34e-5	DHX57	Downregulated	-2.2915	2.900776647
2.59e-12	DHX8	Downregulated	-3.7045	3.039017322
4.77e-35	DHX9	Downregulated	-2.9982	3.821988176
2.41e-8	DIAPH1	Downregulated	-1.6992	3.594364923
0.002581803	DIAPH2	Downregulated	-1.8917	2.627877695
3.63e-4	DIAPH3	Downregulated	-1.6416	2.908082708
1.62e-13	DICER1	Downregulated	-1.9652	3.414680936
1.95e-53	DIDO1	Downregulated	-3.1843	3.329550415
9.8e-15	DIEXF	Downregulated	-3.9902	2.814247596
0.002209503	DIMT1	Downregulated	-3.575	2.400537989
0.002166846	DIP2A	Downregulated	-1.3757	2.762491004
0.743256293	DIP2B	Not Significant	-0.3556	2.934750875
2.26e-6	DIP2C	Downregulated	-2.8256	2.374748346
0.007514626	DIRAS1	Downregulated	-2.1131	2.470557485
1.91e-23	DIS3	Downregulated	-4.462	3.402175375
1.31e-6	DIS3L	Downregulated	-2.8658	2.694824484
0.206051508	DIS3L2	Not Significant	-0.838	2.518842826
0.412169957	DIXDC1	Not Significant	-0.939	2.370142847
6.46e-20	DKC1	Downregulated	-4.1498	3.560713448
4.12e-5	DLAT	Downregulated	-2.6262	3.036029731
3.06e-7	DLC1	Downregulated	-2.3944	2.530839779
5.15e-5	DLD	Downregulated	-2.8575	3.051731196
0.004867921	DLG1	Downregulated	-1.0554	3.058805487
0.628218205	DLG3	Not Significant	-0.5889	2.637989781
0.026450973	DLG5	Downregulated	-0.9746	3.255453423
0.018819393	DLGAP4	Downregulated	-1.8631	2.470557485
7.74e-5	DLGAP5	Downregulated	-2.721	3.037924257
3.72e-8	DLST	Downregulated	-2.7018	2.961302418
2.72e-17	DLX2	Downregulated	-5.4877	2.596597096
2.11e-7	DMAP1	Downregulated	-5.3391	2.755684334
0.389856468	DMD	Not Significant	-0.9976	2.365955723
1.7e-5	DMKN	Downregulated	-3.6822	2.562590225
0.001328595	DMPK	Downregulated	-1.7533	2.563184335
2.04e-27	DMTF1	Downregulated	-3.0642	2.894869657
2.15e-4	DMWD	Downregulated	-3.2279	2.706717782
1.79e-5	DMXL1	Downregulated	-2.1172	2.836482357
1.15e-5	DMXL2	Downregulated	-1.8383	2.858236335
2.04e-4	DNA2	Downregulated	-2.7366	2.561101384
1.31e-4	DNAAF5	Downregulated	-3.0551	2.931076297
9.22e-5	DNAH14	Downregulated	-2.2527	2.698535493
4.57e-17	DNAJA1	Downregulated	-4.8637	3.682235357
4.32e-11	DNAJA2	Downregulated	-5.0293	3.205339721
3.61e-15	DNAJA3	Downregulated	-3.6059	2.96425963
4.8e-10	DNAJB1	Downregulated	-5.8333	2.68730596
3.24e-6	DNAJB11	Downregulated	-4.6741	2.922984816
6.57e-11	DNAJB12	Downregulated	-3.5441	2.719124036
1.22e-16	DNAJB6	Downregulated	-2.7496	3.182271957
0.270847756	DNAJC1	Not Significant	-0.9047	2.690417602
2.6e-7	DNAJC10	Downregulated	-1.6594	3.277093255
5.46e-9	DNAJC11	Downregulated	-2.8264	3.227693928
0.461720194	DNAJC12	Not Significant	-1.262	2.261857386
0.001502621	DNAJC13	Downregulated	-1.6687	2.986211716
9.18e-7	DNAJC14	Downregulated	-4.129	2.592731766
0.006873481	DNAJC16	Downregulated	-1.3556	2.334453751
0.057814531	DNAJC17	Not Significant	-1.5153	2.331427297
0.008432539	DNAJC18	Downregulated	-2.0809	2.280464547
0.00246126	DNAJC19	Downregulated	-3.2924	2.344392274
8.07e-19	DNAJC2	Downregulated	-3.6195	3.286680969
8.18e-10	DNAJC21	Downregulated	-4.369	3.18568378
0.748502773	DNAJC3	Not Significant	-0.3462	2.7111743
3.72e-8	DNAJC5	Downregulated	-2.0652	2.947065935
5.05e-9	DNAJC7	Downregulated	-2.2527	3.329956915
2.34e-6	DNAJC8	Downregulated	-2.8236	3.278810741
3.31e-12	DNAJC9	Downregulated	-5.5391	3.036429266
1.83e-4	DNASE1	Downregulated	-2.0595	2.3232521
8.15e-4	DNASE1L1	Downregulated	-3.5015	2.334956116
0.76693707	DNM1	Not Significant	-0.5088	2.478927056
1.76e-4	DNM1L	Downregulated	-1.9456	3.036928168
0.01416483	DNM2	Downregulated	-0.9084	3.399154334
2.22e-20	DNMT1	Downregulated	-2.2563	3.792391689
0.121813245	DNMT3A	Not Significant	-0.9765	2.723865964
1.54e-4	DNMT3B	Downregulated	-2.3218	2.609594409
0.05828893	DNPH1	Not Significant	-1.9105	2.747800091
4.38e-4	DNTTIP1	Downregulated	-2.4692	2.644438589
6.31e-44	DNTTIP2	Downregulated	-4.4481	3.347622699
0.074529003	DOCK1	Not Significant	-1.1552	2.920645001
0.470541161	DOCK11	Not Significant	-0.754	2.846646329
1.62e-4	DOCK3	Downregulated	-1.8249	2.56937391
0.68552133	DOCK4	Not Significant	-0.5329	2.654417215
0.007861044	DOCK5	Downregulated	-1.2505	2.697447307
0.286813514	DOCK6	Not Significant	-1.0802	2.544068044
1.030107646	DOCK7	Not Significant	0.0153	2.998259338
0.837016331	DOCK9	Not Significant	-0.1723	2.569666462
6.56e-6	DOLPP1	Downregulated	-4.1732	2.390935107
0.104737756	DONSON	Not Significant	-1.1908	2.657772708
7.55e-8	DOPEY1	Downregulated	-2.0539	2.626340367
0.003375592	DOT1L	Downregulated	-1.3456	3.115027734
2.73e-9	DPF2	Downregulated	-5.9517	2.728150793
6.76e-6	DPH1	Downregulated	-4.6283	2.567320504
5.93e-7	DPH2	Downregulated	-4.8369	2.833625147
3.33e-5	DPH3	Downregulated	-3.8196	2.567908183
0.291802148	DPH5	Not Significant	-0.9361	2.557507202
2.65e-6	DPH7	Downregulated	-2.8495	2.412880358
0.001195603	DPM1	Downregulated	-3.6918	2.487491892
2.91e-6	DPM2	Downregulated	-4.246	2.509202522
0.049451648	DPP3	Downregulated	-1.9525	2.678518379
4.48e-7	DPP8	Downregulated	-1.7675	2.765668555
6.49e-5	DPP9	Downregulated	-1.7505	2.9974956
0.289373922	DPY19L1	Not Significant	-1.0022	2.798823224
0.002397928	DPY19L3	Downregulated	-1.7421	2.547774705
0.071907531	DPY19L4	Not Significant	-1.82	2.274157849
0.003552439	DPY30	Downregulated	-3.3014	2.334453751
0.037816559	DPYSL2	Downregulated	-2.2791	2.728759475
0.779290187	DPYSL3	Not Significant	-0.3515	2.766598721
0.002779037	DPYSL5	Downregulated	-2.0743	2.933107494
8.59e-22	DR1	Downregulated	-3.6298	3.131297797
0.027998067	DRAP1	Downregulated	-2.6529	2.836798668
3.92e-6	DRG1	Downregulated	-2.3117	3.017971904
1.19e-7	DRG2	Downregulated	-3.338	2.613313161
2.41e-10	DROSHA	Downregulated	-2.209	3.301192826
0.479604179	DSC2	Not Significant	-0.8158	2.793790385
0.004726538	DSC3	Downregulated	-2.5187	3.000434077
9.22e-5	DSCC1	Downregulated	-3.7601	2.615160664
4.85e-6	DSCR3	Downregulated	-2.8059	2.324282455
0.033139927	DSE	Downregulated	-1.3117	2.688864568
1.92e-9	DSG2	Downregulated	-2.3255	3.434369274
9.21e-8	DSN1	Downregulated	-2.9849	2.523746467
1.77e-16	DSP	Downregulated	-2.5767	3.859498558
4.12e-9	DST	Downregulated	-1.0008	3.714539311
0.001551652	DSTN	Downregulated	-2.7952	3.210986974
8.65e-9	DSTYK	Downregulated	-1.8243	2.63973544
0.103505641	DTD1	Not Significant	-1.4141	2.810904281
9e-4	DTD2	Downregulated	-3.7492	2.382917135
1.18e-10	DTL	Downregulated	-2.2156	2.840106094
0.787463791	DTNA	Not Significant	-0.1907	2.711596355
0.168880648	DTNB	Not Significant	-1.1419	2.333447274
0.156857181	DTNBP1	Not Significant	-1.5582	2.297213196
5.64e-4	DTYMK	Downregulated	-3.7672	2.721604544
1.13e-7	DUS1L	Downregulated	-4.6381	3.215703641
1.31e-7	DUS3L	Downregulated	-4.4548	2.71495811
2.15e-4	DUSP16	Downregulated	-1.7302	2.529879304
0.829660284	DUSP22	Not Significant	-0.3692	2.408663874
1.97e-8	DUSP3	Downregulated	-4.1338	2.862429556
5.94e-7	DUSP7	Downregulated	-4.4718	2.54344718
0.263966503	DUSP9	Not Significant	-1.3668	2.524720586
0.002574943	DUT	Downregulated	-3.0897	2.709057851
3.51e-9	DUXAP10	Downregulated	-2.1662	2.556905269
1.93e-4	DVL1	Downregulated	-3.5522	2.935633203
6.98e-6	DVL2	Downregulated	-4.0765	2.691523522
9.96e-6	DVL3	Downregulated	-4.2202	3.091491094
0.562724585	DYM	Not Significant	-0.6833	2.568788212
1.64e-38	DYNC1H1	Downregulated	-2.1941	4.095221673
1.93e-4	DYNC1I2	Downregulated	-2.7455	3.122461636
4.39e-10	DYNC1LI1	Downregulated	-4.4709	3.118512729
6.01e-20	DYNC1LI2	Downregulated	-3.0583	3.153433737
4.4e-7	DYNC2H1	Downregulated	-1.7318	3.335608323
1.13e-9	DYNLL1	Downregulated	-5.6119	3.180340961
3.26e-9	DYNLL2	Downregulated	-5.7461	2.835214806
0.005991049	DYNLRB1	Downregulated	-2.1603	2.51851394
3.66e-4	DYNLT1	Downregulated	-3.4115	2.370142847
0.327047029	DYNLT3	Not Significant	-1.5759	2.23299611
0.003667446	DYRK1A	Downregulated	-0.9083	2.75644592
4.55e-17	DYRK2	Downregulated	-3.789	2.716629279
5.81e-10	DZIP1	Downregulated	-2.6446	3.086537784
4.61e-4	DZIP3	Downregulated	-2.2443	2.818555779
1.57e-6	E2F1	Downregulated	-4.118	2.618309641
4.2e-5	E2F2	Downregulated	-2.3516	2.350732452
3.66e-33	E2F3	Downregulated	-2.398	2.840262964
4.02e-11	E2F4	Downregulated	-3.8914	2.90579588
8.42e-6	E2F7	Downregulated	-3.474	2.562292864
2.35e-10	E4F1	Downregulated	-3.5571	2.717046068
5.21e-14	EAF1	Downregulated	-3.1863	2.589670402
4.59e-6	EAPP	Downregulated	-3.5101	2.503450193
6.26e-6	EARS2	Downregulated	-2.5147	2.79761373
5.63e-8	EBLN3P	Downregulated	-3.9265	2.635735002
1.52e-8	EBNA1BP2	Downregulated	-4.8929	3.432608565
0.002465477	EBP	Downregulated	-2.3662	2.882951223
0.079114149	EBPL	Not Significant	-2.3737	2.319626484
3.7e-6	ECD	Downregulated	-4.6857	2.551144909
0.06275474	ECE1	Not Significant	-1.169	2.753199914
0.212223382	ECH1	Not Significant	-1.3659	2.539389782
1.56e-5	ECHDC1	Downregulated	-2.3532	2.849265817
3e-4	ECHS1	Downregulated	-3.178	2.95604831
1.39e-5	ECI1	Downregulated	-4.3831	2.732996528
0.001755195	ECI2	Downregulated	-3.2932	2.772505069
0.001390343	ECSIT	Downregulated	-3.0547	2.649091352
6.36e-8	ECT2	Downregulated	-3.3528	3.049702456
1.72e-9	EDC3	Downregulated	-2.3281	2.886772643
6.67e-9	EDC4	Downregulated	-4.744	3.154576117
2.72e-10	EDEM1	Downregulated	-2.8558	2.639984248
1.06e-4	EDEM3	Downregulated	-1.603	2.87895243
1.19e-5	EDF1	Downregulated	-4.0026	3.028774527
7.76e-14	EDRF1	Downregulated	-4.0902	2.745465169
4.05e-4	EEA1	Downregulated	-1.3458	2.970346876
1.41e-8	EED	Downregulated	-4.3302	2.49762065
1.01e-68	EEF1A1	Downregulated	-3.7629	4.45788568
1.48e-11	EEF1A1P5	Downregulated	-3.3449	3.004536318
0.14990668	EEF1A2	Not Significant	-1.9514	2.938269483
1.69e-16	EEF1B2	Downregulated	-3.4855	3.801197834
0.001186348	EEF1B2P3	Downregulated	-3.5624	2.700487381
1.48e-25	EEF1D	Downregulated	-3.2108	3.710180854
0.007313452	EEF1E1	Downregulated	-3.1818	2.282735373
7.56e-106	EEF2	Downregulated	-3.559	4.540050911
2.61e-4	EEF2K	Downregulated	-1.9032	2.803286369
0.009037547	EEF2KMT	Downregulated	-2.0971	2.446770095
0.035745822	EEFSEC	Downregulated	-1.7099	2.3516997
5.54e-13	EFCAB14	Downregulated	-3.1797	2.788521887
0.178877508	EFHD1	Not Significant	-1.733	2.330920831
9.96e-5	EFHD2	Downregulated	-3.9049	3.004965887
0.004321122	EFL1	Downregulated	-1.3653	2.659440782
0.094301569	EFNA5	Not Significant	-1.0395	2.578925589
4.16e-6	EFNB1	Downregulated	-4.8868	2.371990911
2.41e-9	EFNB2	Downregulated	-3.5103	2.384711743
0.11074076	EFR3A	Not Significant	-1.094	2.657294936
0.298641115	EFR3B	Not Significant	-1.0639	2.343408594
9.69e-10	EFTUD2	Downregulated	-2.2911	3.411830069
0.699179166	EGFR	Not Significant	0.5667	2.315445518
1.28e-14	EGLN1	Downregulated	-2.8373	3.203984244
0.003449858	EHBP1	Downregulated	-1.2093	2.917899189
6.35e-4	EHD1	Downregulated	-2.2414	2.776156158
0.099360595	EHD3	Not Significant	-1.7892	2.321184027
3.42e-4	EHD4	Downregulated	-2.1405	2.697229343
4.5e-7	EHMT1	Downregulated	-1.9709	3.074084689
8.93e-9	EHMT2	Downregulated	-3.116	3.241608732
2.52e-7	EI24	Downregulated	-2.4871	3.373877051
1.61e-7	EID1	Downregulated	-4.4208	3.05298235
6.18e-5	EID2	Downregulated	-4.3498	2.238673243
8.07e-17	EIF1	Downregulated	-7.1852	3.343703932
1.17e-8	EIF1AD	Downregulated	-5.9923	2.357458386
1.97e-11	EIF1AX	Downregulated	-3.1317	3.300541139
7.42e-5	EIF1B	Downregulated	-4.17	2.399673721
0.003658516	EIF2A	Downregulated	-2.1065	2.699187097
5.76e-8	EIF2AK1	Downregulated	-3.305	3.264109156
9.57e-7	EIF2AK2	Downregulated	-1.9262	3.135212185
0.001828792	EIF2AK4	Downregulated	-2.136	2.944112377
1.61e-7	EIF2B1	Downregulated	-4.0295	2.943123377
1.69e-5	EIF2B2	Downregulated	-4.532	2.536242707
0.042028172	EIF2B3	Downregulated	-1.4596	2.706717782
2.79e-6	EIF2B4	Downregulated	-4.5125	2.787637557
1.84e-8	EIF2B5	Downregulated	-5.633	2.879955585
4e-6	EIF2D	Downregulated	-2.4275	2.848804701
1.96e-7	EIF2S1	Downregulated	-3.3207	2.98699554
4.01e-10	EIF2S2	Downregulated	-5.3284	3.249137185
4.08e-11	EIF2S3	Downregulated	-3.0932	3.577118238
0.024967444	EIF2S3L	Downregulated	-2.0715	2.718916686
9.52e-101	EIF3A	Downregulated	-2.4934	4.198189557
9.97e-27	EIF3B	Downregulated	-3.4613	3.795375943
0.002102063	EIF3C	Downregulated	-1.9181	3.126293791
3.1e-5	EIF3CL	Downregulated	-3.0521	2.582631439
4.65e-25	EIF3D	Downregulated	-3.3337	3.594226757
1.59e-7	EIF3E	Downregulated	-2.8824	3.41689003
1.25e-12	EIF3F	Downregulated	-2.9417	3.067163883
5.57e-6	EIF3G	Downregulated	-1.8807	3.395020444
1.26e-4	EIF3H	Downregulated	-1.8537	3.187732176
1.5e-9	EIF3I	Downregulated	-4.8819	3.523811476
5.49e-5	EIF3J	Downregulated	-3.3224	2.877083257
1.86e-4	EIF3K	Downregulated	-3.2114	3.027757205
5.12e-5	EIF3L	Downregulated	-2.7395	3.202488317
3.58e-8	EIF3M	Downregulated	-2.9087	3.286175682
5.31e-14	EIF4A1	Downregulated	-4.4915	2.627365857
1.8e-50	EIF4A2	Downregulated	-5.0051	3.09734409
1.38e-13	EIF4A3	Downregulated	-5.4908	3.336859821
5.23e-23	EIF4B	Downregulated	-2.7111	3.892595423
5.68e-7	EIF4E	Downregulated	-2.4248	2.842921121
1.37e-8	EIF4E2	Downregulated	-3.0242	3.096475501
0.847658036	EIF4E3	Not Significant	-0.3601	2.415390738
7.2e-7	EIF4EBP1	Downregulated	-3.5782	3.086715664
9.03e-8	EIF4EBP2	Downregulated	-3.417	3.158513263
2.68e-11	EIF4ENIF1	Downregulated	-2.8818	2.737987326
4.86e-52	EIF4G1	Downregulated	-5.2014	4.316976239
3.26e-25	EIF4G2	Downregulated	-6.7196	4.006294858
5.41e-7	EIF4G3	Downregulated	-1.1509	3.603496214
8.25e-12	EIF4H	Downregulated	-4.0011	3.474398396
1.15e-27	EIF5	Downregulated	-5.368	3.34849957
2.09e-11	EIF5A	Downregulated	-4.3183	3.747120368
0.089111148	EIF5AL1	Not Significant	-2.1773	2.560803002
8.28e-23	EIF5B	Downregulated	-3.7352	3.83266855
0.001355798	EIF6	Downregulated	-3.4621	2.611192061
2.72e-14	ELAC2	Downregulated	-3.0966	3.298743943
1.48e-9	ELAVL1	Downregulated	-2.14	3.187168066
3.18e-4	ELF1	Downregulated	-1.8701	2.36267093
2.82e-13	ELF2	Downregulated	-3.0085	2.584896344
8.32e-4	ELF4	Downregulated	-3.036	2.432568465
1.23e-9	ELK1	Downregulated	-3.8718	2.953759692
2.62e-16	ELK4	Downregulated	-3.3642	2.608258528
1.67e-5	ELL	Downregulated	-1.6506	2.365955723
0.088075864	ELL2	Not Significant	-1.444	2.360309344
3.25e-6	ELMO2	Downregulated	-3.4113	2.483943714
0.025202196	ELMOD2	Downregulated	-1.6203	2.4448252
1.22e-21	ELMSAN1	Downregulated	-3.4374	2.835373452
1.76e-35	ELOA	Downregulated	-3.2389	3.153738666
0.004451742	ELOB	Downregulated	-3.1953	2.943247125
1.09e-5	ELOF1	Downregulated	-4.6069	2.53307266
0.009101017	ELOVL1	Downregulated	-3.1508	2.281601444
0.147908157	ELOVL2	Not Significant	-1.6339	2.322219295
0.029753013	ELOVL4	Downregulated	-2.585	2.319626484
0.018621267	ELOVL5	Downregulated	-1.3156	3.030093492
0.72817862	ELOVL6	Not Significant	0.5127	2.566732029
2.95e-15	ELP2	Downregulated	-2.8761	3.049896078
0.044510869	ELP3	Downregulated	-1.3413	2.504470862
0.110046787	ELP4	Not Significant	-1.0159	2.292256071
0.001307711	ELP5	Downregulated	-3.1078	2.834738519
3.45e-6	ELP6	Downregulated	-3.329	2.630427875
0.16530175	EMB	Not Significant	-1.5352	2.598243192
1.03e-7	EMC1	Downregulated	-2.2085	3.044441759
9.33e-9	EMC10	Downregulated	-5.5905	2.901458321
0.174783895	EMC2	Not Significant	-1.3459	2.487138375
6.51e-6	EMC3	Downregulated	-4.7089	2.611988688
6.26e-8	EMC3-AS1	Downregulated	-4.215	2.479647279
5.6e-4	EMC4	Downregulated	-3.6742	2.55720634
7.34e-12	EMC6	Downregulated	-3.9406	2.85308953
0.003832607	EMC7	Downregulated	-3.0398	2.386498966
8.34e-7	EMC8	Downregulated	-3.8543	2.652971172
6.78e-5	EMD	Downregulated	-4.1674	2.907948522
0.001042901	EME2	Downregulated	-2.7267	2.586024382
2.26e-10	EMG1	Downregulated	-4.481	2.733598461
0.860828125	EMILIN2	Not Significant	0.3207	2.39707055
0.005478085	EMILIN3	Downregulated	-2.9418	2.662285516
0.035889001	EML1	Downregulated	-1.8803	2.552668216
0.390433414	EML4	Not Significant	-0.7064	3.135053103
0.215505571	EML5	Not Significant	-0.8802	2.683047038
0.503633433	EMP2	Not Significant	-0.7792	2.514547753
1.59e-4	EMSY	Downregulated	-1.7209	2.474944335
1.32e-8	EN2	Downregulated	-4.3668	2.813580989
5.22e-5	ENAH	Downregulated	-0.9644	3.922128347
0.047021442	ENDOD1	Downregulated	-1.966	2.365955723
0.048655373	ENDOG	Downregulated	-2.0191	2.31122391
2.24e-6	ENGASE	Downregulated	-4.0061	2.586024382
2.55e-27	ENO1	Downregulated	-4.0347	4.161435388
4.55e-4	ENOPH1	Downregulated	-2.0222	2.720159303
3.24e-6	ENOSF1	Downregulated	-2.0528	2.487491892
0.946921268	ENOX2	Not Significant	-0.1562	2.505828034
0.641347139	ENPP1	Not Significant	-0.6259	2.691965103
7.45e-13	ENSA	Downregulated	-5.1808	3.335909012
1.13e-7	ENTPD4	Downregulated	-2.5489	2.600428326
3.98e-4	ENTPD6	Downregulated	-3.3756	2.599883072
0.354145158	ENTPD7	Not Significant	-0.8434	2.567908183
5.51e-5	ENY2	Downregulated	-4.0677	2.441302287
1.22e-63	EP300	Downregulated	-2.5999	3.497413465
1.11e-13	EP400	Downregulated	-1.7356	3.545925329
3.25e-16	EP400NL	Downregulated	-3.3018	2.664641976
0.209538425	EPAS1	Not Significant	-1.6458	2.450249108
0.002696139	EPB41	Downregulated	-1.1616	3.444318097
0.045981854	EPB41L1	Downregulated	-1.9607	2.678062905
0.014891495	EPB41L2	Downregulated	-0.9373	3.575966797
0.700776648	EPB41L3	Not Significant	-0.5304	3.087426457
0.102990081	EPB41L5	Not Significant	-1.0376	2.586868492
3.2e-12	EPC2	Downregulated	-2.4143	2.526662293
8.54e-8	EPG5	Downregulated	-2.1443	2.317018101
0.09017733	EPHA3	Not Significant	-1.3152	2.383815366
0.690732362	EPHA4	Not Significant	-0.5305	2.334453751
0.039224089	EPHA6	Downregulated	-1.6296	2.358410786
3.2e-4	EPHA7	Downregulated	-1.3593	2.849879878
0.194151559	EPHB2	Not Significant	-1.1577	2.353146546
3.7e-11	EPHB4	Downregulated	-2.6702	3.064177105
6.32e-4	EPHX1	Downregulated	-3.3394	2.545925329
2.38e-10	EPN1	Downregulated	-3.0789	3.263221694
9.75e-4	EPN2	Downregulated	-1.4863	2.504470862
4.27e-5	EPOP	Downregulated	-4.5426	2.256477206
1.02e-10	EPRS	Downregulated	-1.9961	3.76529593
8.8e-5	EPS15	Downregulated	-1.8907	3.033423755
7.35e-5	EPS15L1	Downregulated	-1.6249	2.780317312
0.792034177	EPS8	Not Significant	-0.3867	2.36078269
7.67e-5	ERAL1	Downregulated	-4.1223	2.772688355
5.8e-5	ERBB2	Downregulated	-2.7912	2.761927838
5.76e-4	ERBIN	Downregulated	-1.1137	3.215373153
5.13e-4	ERC1	Downregulated	-1.0765	3.316599302
0.001068994	ERCC1	Downregulated	-3.6981	2.514879655
0.001106514	ERCC2	Downregulated	-2.4337	2.781036939
6.23e-13	ERCC3	Downregulated	-4.1171	2.905120986
6.14e-7	ERCC4	Downregulated	-2.9578	2.493458051
[truncated: 5,622 more rows]
