# Supplementary material for: Internally controlled RNA sequencing comparisons using nucleoside recoding chemistry
Source: Nucleic Acids Res. 2022 Aug 26;50(19):e110. doi: 10.1093/nar/gkac693 (PMC9638901; doi:10.1093/nar/gkac693)
Supplement: gkac693_Supplemental_Files [file gkac693_supplemental_files.zip › SupplementaryTable_S3.csv]

p_adj	gene_id	significance	L2FC	log_reads
1.5920536404824426e-4	HmgD	Downregulated	-3.6705	3.414639146737009
0.0016350933900186409	RpS4	Downregulated	-3.5778	3.5118499524260747
6.392234998405737e-6	Cenp-C	Downregulated	-3.383	2.302114376956201
2.2876796124879123e-4	Nacalpha	Downregulated	-3.325	3.3052976168032107
0.011854101043669456	RpS7	Downregulated	-3.0806	3.577405621747469
7.030246388186195e-5	eEF1gamma	Downregulated	-3.0769	3.843139304377685
0.002428501790094409	FK506-bp1	Downregulated	-2.8938	3.0541340708512235
7.264763715090361e-5	Mat89Ba	Downregulated	-2.8194	2.3334472744967503
9.216214658721261e-5	Df31	Downregulated	-2.7443	4.047265129730575
0.0010688355196705474	RpL5	Downregulated	-2.742	3.8342776109183583
0.042130769204437556	RpL9	Downregulated	-2.7202	3.2082397497122064
0.04959466841079327	RpS27A	Downregulated	-2.5988	3.5734808126888056
0.0029169971960773654	bic	Downregulated	-2.5889	3.4101865286571087
3.609941010993726e-6	Nop60B	Downregulated	-2.5361	2.8705502062680823
0.005778848496211346	dnk	Downregulated	-2.5123	2.7052220557053834
6.030952297998615e-8	Klp3A	Downregulated	-2.4982	2.383815365980431
1.101042639672846e-7	l(2)09851	Downregulated	-2.4869	2.7180862947830917
0.044444446378959224	RpS27	Downregulated	-2.4823	3.131137273778607
0.06136762457551064	RpS3	Not Significant	-2.4678	3.923994833445149
2.559802864240133e-47	srp	Downregulated	-2.4172	3.1698213288621364
9.446951716339833e-7	PR-Set7	Downregulated	-2.4018	2.353627758985543
9.032616057384677e-6	RhoGAP54D	Downregulated	-2.3932	2.3164945392223113
5.3398513680362096e-8	srl	Downregulated	-2.3869	2.3696795995598157
1.3228965105016911e-11	sle	Downregulated	-2.3839	3.256236533205923
8.438141744893269e-41	ap	Downregulated	-2.3791	3.2282720021239992
8.438141744893269e-41	stg	Downregulated	-2.375	3.122297812898464
1.5286043898391054e-13	fray	Downregulated	-2.3743	2.6240241246478613
4.2665345668556095e-7	Cap-G	Downregulated	-2.3655	2.519827993775719
2.7285160488744422e-5	tum	Downregulated	-2.3641	2.4471580313422194
1.4897820617824838e-4	MED30	Downregulated	-2.3274	2.519171463821659
1.866905568093168e-6	pav	Downregulated	-2.3199	2.5085297189712867
0.02267637333338508	sta	Downregulated	-2.3027	3.5282094324774076
7.038544911503508e-4	PCNA	Downregulated	-2.2996	2.525692524505011
0.043445052779520245	RpL21	Downregulated	-2.2887	3.329245290093711
0.0995156667534351	RpLP1	Not Significant	-2.286	3.6351317452471763
9.29891980088223e-4	Cyt-c-p	Downregulated	-2.2838	2.6451765581788016
7.829048389968067e-5	nop5	Downregulated	-2.2539	2.6177863946963984
1.3900510388409733e-11	ncd	Downregulated	-2.2525	2.906065544755237
0.11038266628821594	RpL19	Not Significant	-2.2509	3.5107460259389227
2.2596218887688515e-4	CG3065	Downregulated	-2.2485	2.3242824552976926
0.004082895495502614	Ahcy	Downregulated	-2.2379	2.473121863290729
0.001003271923788883	spi	Downregulated	-2.2376	2.4871383754771865
4.164096708125605e-11	MCPH1	Downregulated	-2.2182	2.5806399120080803
2.1116593247127584e-4	Act5C	Downregulated	-2.1978	4.401241097867806
0.08443901924810919	RpL13A	Not Significant	-2.1925	3.6039018317316716
9.898575159204802e-11	l(3)psg2	Downregulated	-2.1922	2.591342911734455
0.12538267716330614	RpL13	Not Significant	-2.1889	3.4954402609037243
1.3344682669054188e-8	scra	Downregulated	-2.1864	3.0141003215196207
3.33668872064225e-7	betaTub56D	Downregulated	-2.1862	3.646746712800757
0.08963176582853477	RpS19a	Not Significant	-2.1859	3.5646956473372753
2.20552899479355e-10	cg	Downregulated	-2.1667	2.7090578513345434
0.05325759702084494	Bub3	Not Significant	-2.1614	2.331427296520743
1.7222247240746252e-4	geminin	Downregulated	-2.1587	2.840419777736486
3.10581618654875e-6	CycB	Downregulated	-2.1578	2.5061666650469663
0.024046229788893866	RpS2	Downregulated	-2.1537	3.7142668747174565
1.0373968895350978e-5	CHES-1-like	Downregulated	-2.1519	2.4448251995097476
0.006583114066714575	CG32032	Downregulated	-2.1505	2.599610188318619
1.767023853764452e-46	Sin3A	Downregulated	-2.1469	3.0899933737061183
0.05938578845817757	HmgZ	Not Significant	-2.1352	3.0798141308006843
3.7352771998047744e-4	Rtf1	Downregulated	-2.1318	2.353627758985543
0.0010193166083686037	Mnt	Downregulated	-2.1316	2.3026555539507187
5.453793924622784e-4	HDAC1	Downregulated	-2.1209	2.649334858712142
5.453793924622784e-4	CG1620	Downregulated	-2.1193	2.364550995353972
0.12687761909941053	RpL37a	Not Significant	-2.1037	3.406540180433955
0.13948495080113477	eIF3k	Not Significant	-2.1031	2.7128600646644574
0.14089120150710863	RpL32	Not Significant	-2.1012	3.537598744880215
7.493296366731583e-17	E(Pc)	Downregulated	-2.0979	2.8655481142556707
0.017879130417619543	RpL4	Downregulated	-2.094	3.6331400856413127
3.33668872064225e-7	Pen	Downregulated	-2.0919	2.8998205024270964
2.729471562426608e-12	emc	Downregulated	-2.0904	2.61066016308988
7.957365229333469e-4	mahj	Downregulated	-2.0802	2.428944290035574
3.177551272587993e-4	CG1092	Downregulated	-2.0781	3.429671548617864
8.595280690189969e-5	spd-2	Downregulated	-2.0713	2.3966351669836934
0.08915777975050128	MtnA	Not Significant	-2.067	2.512550992904211
3.058342476579035e-5	CNBP	Downregulated	-2.0506	3.527533237039971
0.0025573797773114698	Mink	Downregulated	-2.0463	2.5938396610812715
3.69784363765125e-12	Nelf-A	Downregulated	-2.0448	2.6050355490912556
1.4460325118890955e-7	l(3)mbt	Downregulated	-2.0295	2.569958818096594
9.85586313789625e-4	Nup154	Downregulated	-2.0278	2.524071415934022
9.83126165960374e-5	kuk	Downregulated	-2.023	2.5774917998372255
0.005036527881169268	CG16817	Downregulated	-2.0229	2.8564267724702446
1.3501466897076332e-7	Acf	Downregulated	-2.0166	2.5523639817866846
3.377119378348193e-6	asp	Downregulated	-2.0151	2.6224730712781232
0.11890805191601889	CG9586	Not Significant	-2.014	2.5443781439578124
0.002080310549361213	CG13907	Downregulated	-2.0119	2.2712606104874364
0.001181766063656371	RpL15	Downregulated	-2	3.611298362296429
1.5908528627245246e-25	mab-21	Downregulated	-1.9982	3.3836358683618797
0.007915551242876403	Dpit47	Downregulated	-1.9877	2.3935752032695876
9.211314443152532e-9	cmet	Downregulated	-1.9814	2.760422483423212
1.047318845990846e-5	CG11399	Downregulated	-1.9713	2.2972131959896416
0.17037375882602773	ATPsynCF6	Not Significant	-1.9701	2.9240207004740677
1.649205063935098e-10	flfl	Downregulated	-1.9668	2.782293422809544
1.5879721308961988e-6	jim	Downregulated	-1.9639	2.5921767573958667
0.05938578845817757	RpS6	Not Significant	-1.9615	3.581067437373437
3.33668872064225e-7	CG14073	Downregulated	-1.9526	2.389609016051986
3.610492999945353e-21	MESR4	Downregulated	-1.9525	2.850952399793493
1.829250985508682e-50	FASN1	Downregulated	-1.9499	3.699924402742477
1.6934068336513832e-17	bel	Downregulated	-1.9487	3.245759355967277
0.1996291114781498	ATPsynD	Not Significant	-1.9436	2.7442929831226763
0.0013498167797815633	CG12608	Downregulated	-1.9401	2.4162243170985684
2.1888180524067078e-4	RN-tre	Downregulated	-1.9305	2.345863628503764
1.2133340382089392e-12	IntS6	Downregulated	-1.9279	2.647627436477339
0.18375741516807598	RpL7	Not Significant	-1.9205	3.656074233664808
1.0986077367227146e-9	dikar	Downregulated	-1.919	2.717878448652346
1.465812798029934e-14	Rif1	Downregulated	-1.9168	2.8172347304254983
4.084256735243152e-5	Spc105R	Downregulated	-1.9157	2.4931093601037926
1.6837662109737128e-8	tna	Downregulated	-1.9135	2.5754765086019
2.1481103690767218e-4	Nopp140	Downregulated	-1.9091	2.7647363919587677
0.004658595012951743	Dref	Downregulated	-1.9085	2.4397273276437894
4.847917845530114e-6	mahe	Downregulated	-1.9053	2.591064607026499
6.603563304962735e-7	sti	Downregulated	-1.9051	3.0549958615291417
1.3878132081235756e-10	CG8878	Downregulated	-1.8941	2.6190933306267428
8.151536696648472e-10	His2B:CG33868	Downregulated	-1.8935	2.439332693830263
2.790686645112236e-24	jumu	Downregulated	-1.887	2.873029812061044
3.1475150430871837e-4	CG7028	Downregulated	-1.8869	2.3106933123433606
0.0434203890353632	asf1	Downregulated	-1.8852	2.3733718171813005
7.49594567365681e-4	Got2	Downregulated	-1.8834	2.6653464274249417
8.411311161584033e-17	Sf3b3	Downregulated	-1.8686	3.2077689697399236
0.09957130268079983	RpS29	Not Significant	-1.8656	3.370050237074868
0.1670606961571524	RpL28	Not Significant	-1.8639	3.570280182296851
5.621610649635274e-6	Claspin	Downregulated	-1.8605	2.450249108319361
0.019994481057685226	CG11444	Downregulated	-1.8603	2.6053050461411096
0.004515327570733583	Klp67A	Downregulated	-1.8572	2.3935752032695876
0.00513087568667285	l(2)k09022	Downregulated	-1.8559	2.371990911464915
4.847917845530114e-6	CG16972	Downregulated	-1.8537	2.2961164921697144
6.760905185311932e-8	pbl	Downregulated	-1.8502	2.5181848042184027
9.851852707561616e-21	CG8677	Downregulated	-1.8481	3.0818871394235496
2.539555396520171e-4	CG2199	Downregulated	-1.8457	2.4899584794248346
0.00767928791445603	Ilp6	Downregulated	-1.8455	2.3242824552976926
0.0222745245788704	scramb2	Downregulated	-1.8438	2.305351369446624
0.1308275931106576	awd	Not Significant	-1.843	3.131297796597623
0.24755993200964888	CG15715	Not Significant	-1.8328	2.412880358464974
1.1576461256923241e-12	bdg	Downregulated	-1.8257	2.8323492162595376
0.05812496679682166	aub	Not Significant	-1.8248	2.3058885302843097
0.09849495944158725	RpL22	Not Significant	-1.8248	3.1657635066795544
0.005575230383469868	HBS1	Downregulated	-1.8232	2.419955748489758
0.0027972363616808374	CG5033	Downregulated	-1.8205	2.5599066250361124
0.25452641013865873	RpL40	Not Significant	-1.8205	3.4376713047707286
0.3220107740047366	snoRNA:Psi18S-110	Not Significant	-1.8201	2.524071415934022
7.493296366731583e-17	CG30456	Downregulated	-1.8107	2.9620139876491844
4.3867043686514573e-7	Mekk1	Downregulated	-1.8092	2.6782907017180433
1.4653655054300406e-8	CG1673	Downregulated	-1.8048	2.6757783416740852
4.188263757257843e-4	CG5728	Downregulated	-1.7985	2.351216345339342
5.176377692744284e-5	cnk	Downregulated	-1.7952	2.7327956982893293
0.0011706898864518073	CG17746	Downregulated	-1.7938	2.5434471800817002
2.2930661388495882e-7	H	Downregulated	-1.7863	2.618832257891557
1.0106796600994506e-4	mute	Downregulated	-1.785	2.5403294747908736
0.18383470435059568	RpS10b	Not Significant	-1.7829	3.3147622932679495
0.07354435464320871	aurB	Not Significant	-1.7816	2.34143452457814
0.01833386132006657	eIF4EHP	Downregulated	-1.7791	2.4305587695227575
0.012681571515952377	RpS3A	Downregulated	-1.7742	3.4072208929273966
1.4159008039750354e-6	Pcl	Downregulated	-1.7734	2.5194998528595387
4.0216856177374216e-4	CG10915	Downregulated	-1.7717	2.3521825181113627
0.0038586606583952705	Tom70	Downregulated	-1.7707	2.3904935265041733
2.4887628088695112e-5	Ziz	Downregulated	-1.7697	2.5168657614978143
0.005765420466020563	Sf3a1	Downregulated	-1.7649	2.445214876056217
0.05133622171243158	Art1	Not Significant	-1.7647	2.3891660843645326
5.335187581580804e-6	CG9005	Downregulated	-1.7577	2.3574583856450357
1.6393198603397197e-7	eEF2	Downregulated	-1.7538	4.14123021889658
1.7867180870614066e-11	Tgi	Downregulated	-1.7526	2.693726948923647
0.03394761174107207	Sar1	Downregulated	-1.7488	2.690196080028514
1.4159008039750354e-6	Su(var)3-7	Downregulated	-1.7476	2.3783979009481375
2.32591006745445e-15	CG42232	Downregulated	-1.7468	3.2827919914180357
0.12145182368307281	RpS12	Not Significant	-1.7463	3.0165110367921675
3.0131275252934334e-4	Set2	Downregulated	-1.745	2.360309344342059
3.419449357034816e-14	Act42A	Downregulated	-1.7448	3.1656893760176175
0.011445949931880837	CG14650	Downregulated	-1.7376	2.294466226161593
0.06204689570471627	RfC4	Not Significant	-1.7375	2.4771212547196626
8.068751442191115e-6	ebd1	Downregulated	-1.7368	2.738780558484369
1.0521776442594989e-5	mxc	Downregulated	-1.7361	2.5490032620257876
3.6663533213508913e-13	crol	Downregulated	-1.7349	3.0435587469147327
3.154426570890667e-5	CG1815	Downregulated	-1.7289	2.5108799847561176
5.4329019625035046e-6	da	Downregulated	-1.725	2.5054891384167237
0.0013498167797815633	CG6454	Downregulated	-1.7231	2.3369597851207042
3.429344698215757e-5	CG15356	Downregulated	-1.722	2.3164945392223113
0.014370463570458356	rod	Downregulated	-1.7127	2.459392487759231
0.002580392044771508	Orct2	Downregulated	-1.7122	2.3811150807098507
1.77374156866025e-5	wcy	Downregulated	-1.7091	2.566732028986219
5.017463126099563e-6	sesB	Downregulated	-1.7066	3.5319257549406173
4.261172349504704e-6	Klp61F	Downregulated	-1.7059	2.7573960287930244
4.891459942356e-4	CG4364	Downregulated	-1.7056	3.004106323279658
0.04243919027407368	CG11076	Downregulated	-1.7006	2.291701770729981
6.261776771547486e-5	dup	Downregulated	-1.6996	2.3706056009381484
0.043838451757230196	Pabp2	Downregulated	-1.6994	2.737788791709675
2.5770411639618997e-5	CG14967	Downregulated	-1.6988	2.6957005197711714
0.0016624328080435179	Rpt2	Downregulated	-1.6986	2.6219548200449014
9.878538265219844e-4	CG5098	Downregulated	-1.6944	2.337459261290656
0.05724297337434753	CG7927	Not Significant	-1.6914	2.3811150807098507
0.3024629221837245	RpL27	Not Significant	-1.6852	3.192428055331207
7.176415035239127e-15	Jarid2	Downregulated	-1.6796	2.850493071900963
0.006177826341225674	feo	Downregulated	-1.679	2.5599066250361124
0.0011753947401759168	yem	Downregulated	-1.6786	2.2827353726210187
4.266872953865144e-8	Taf4	Downregulated	-1.6783	2.7748817658187965
7.061074171765177e-8	Sulf1	Downregulated	-1.6761	2.8336251466136675
0.012969404437131401	eco	Downregulated	-1.6758	2.4293484729236616
0.002065601000764295	Pp2B-14D	Downregulated	-1.6751	2.514547752660286
0.0011164312835622925	CG7110	Downregulated	-1.6733	2.3631417096979495
2.7363929467566607e-6	alphaTub84B	Downregulated	-1.6708	3.7324540743126016
0.0021186265189859234	ast	Downregulated	-1.6652	2.290591042549338
0.006893744966446678	rad50	Downregulated	-1.6586	2.3678216524185376
0.0027585239856057274	eIF2gamma	Downregulated	-1.6581	2.8087172420492474
0.021765327760182127	CG5850	Downregulated	-1.6568	2.3492775274679554
0.30362760439270725	RpL31	Not Significant	-1.6567	3.204798038190855
0.007645397207182955	CG5854	Downregulated	-1.6516	2.5705429398818973
5.608590204714546e-17	Hnf4	Downregulated	-1.6503	2.8835194856567163
3.2242413463979977e-4	stumps	Downregulated	-1.6419	2.330413773349191
0.0019771854826023906	Snap24	Downregulated	-1.6397	2.452935870201179
0.27022168232642124	RpS15	Not Significant	-1.638	3.268928822432613
1.3730156348375059e-8	Fmr1	Downregulated	-1.6358	3.186532564592397
3.0511294649084395e-18	osa	Downregulated	-1.6357	3.183981218914592
1.9645760277339795e-7	tral	Downregulated	-1.6349	3.001949941084268
0.288896086763908	CG17715	Not Significant	-1.6311	2.417471693203293
0.005123212963911845	eIF2beta	Downregulated	-1.6274	3.152746864026461
0.019141778137934086	mu2	Downregulated	-1.6272	2.360309344342059
6.0302819270431255e-9	Vha16-1	Downregulated	-1.6262	3.838424029495436
0.02555586045526662	Cep135	Downregulated	-1.6253	2.3283796034387376
3.763802966737398e-4	polybromo	Downregulated	-1.6242	2.4771212547196626
5.537767503205337e-5	sd	Downregulated	-1.6214	2.450249108319361
1.5548846930380872e-7	CG11873	Downregulated	-1.6209	2.6582499544669576
6.397914511358265e-6	dre4	Downregulated	-1.6208	3.0687422929329817
1.2370759460700189e-14	E2f1	Downregulated	-1.6205	3.1043163645117278
0.004186053719533434	ebi	Downregulated	-1.6166	2.312811826212088
0.0013671893906451508	CG8858	Downregulated	-1.6131	2.4207806195485655
5.654720755413006e-4	tacc	Downregulated	-1.6107	2.733999286538387
1.2151930245027684e-8	CG2991	Downregulated	-1.6097	2.884795363948981
5.791647862584385e-4	Mapmodulin	Downregulated	-1.6064	3.2271150825891253
0.031129347541704336	CG8939	Downregulated	-1.6048	2.380211241711606
2.0945115128420842e-4	PDZ-GEF	Downregulated	-1.6043	2.4727564493172123
2.1800215528371307e-4	Moe	Downregulated	-1.604	3.8019179723413923
2.7993021224205375e-4	alpha-Est9	Downregulated	-1.603	2.342422680822206
0.00728929972547794	Gnf1	Downregulated	-1.5943	2.4448251995097476
7.585470582418894e-10	CG32369	Downregulated	-1.5887	2.823800153749878
0.1308275931106576	lolal	Not Significant	-1.5872	2.515873843711679
3.844245271848695e-5	Cul1	Downregulated	-1.5865	2.785329835010767
0.3056709125994303	RpS13	Not Significant	-1.5794	3.680290177595126
4.565059492352052e-8	Pdp1	Downregulated	-1.5779	2.828820955124929
0.04184520096432349	ND-75	Downregulated	-1.5759	2.5899496013257077
0.009749461360368143	SMC3	Downregulated	-1.5757	2.49380646215058
0.005045617337947423	nuf	Downregulated	-1.5738	2.4305587695227575
7.591613666135666e-4	Lam	Downregulated	-1.5707	3.234959957212946
0.00139134592768285	CG4887	Downregulated	-1.5692	2.312811826212088
0.0011436491316853849	Dp	Downregulated	-1.5677	2.6596785560245753
0.0013498167797815633	Nf1	Downregulated	-1.5674	2.346352974450639
6.168279531363198e-4	Eno	Downregulated	-1.567	3.2178128306225835
1.3764188857714311e-8	pzg	Downregulated	-1.5638	2.907411360774586
3.756114034488842e-14	Vsx1	Downregulated	-1.5616	2.791515211941625
1.276065305732965e-5	Dcr-1	Downregulated	-1.5609	2.626083616269779
7.006139347049775e-4	CG14442	Downregulated	-1.5601	2.592454350554505
3.377119378348193e-6	enok	Downregulated	-1.5583	2.5702509771939916
7.301354506188621e-19	Reck	Downregulated	-1.5582	2.946452265013073
1.0373968895350978e-5	Girdin	Downregulated	-1.557	2.45408227073109
0.18763685438243305	Vha13	Not Significant	-1.5533	2.6387387797893687
3.2664758752109534e-6	crp	Downregulated	-1.5529	2.81107205910691
0.007279071481302972	sip2	Downregulated	-1.5526	2.600155784473169
0.018232456935013158	Pp1alpha-96A	Downregulated	-1.5485	2.5221180641467127
0.4123987638159681	RpL23	Not Significant	-1.5476	3.643896614322234
1.2861079862883793e-16	CG11505	Downregulated	-1.5471	3.1956921373227485
5.150552308357151e-4	Ack-like	Downregulated	-1.5468	2.445214876056217
8.327264459467352e-5	CG1737	Downregulated	-1.5427	2.385606273598312
1.1649653252265372e-9	fwd	Downregulated	-1.5404	2.690196080028514
0.021765327760182127	Xe7	Downregulated	-1.54	2.278181784567518
0.001472708010709071	Ptp61F	Downregulated	-1.5362	2.5054891384167237
0.005879066427782099	l(1)G0289	Downregulated	-1.5343	2.8746267516176824
0.10335239870408433	Fib	Not Significant	-1.5334	2.4608978427565478
4.053735167603338e-7	DNApol-epsilon255	Downregulated	-1.5332	2.8530895298518657
0.006731723067975912	dpa	Downregulated	-1.5324	2.342422680822206
5.165413482498861e-9	milt	Downregulated	-1.5314	2.6711728427150834
0.0011574247982207356	gro	Downregulated	-1.5305	2.645422269349092
0.007121956554072899	vtd	Downregulated	-1.53	2.487491891558492
1.1242474886306244e-6	Top2	Downregulated	-1.5283	3.076002913646383
0.005701729297957654	Cap-D2	Downregulated	-1.5277	2.427323786357247
0.005418643809683917	S	Downregulated	-1.5275	2.3687516195445553
6.169091928231012e-12	Spn	Downregulated	-1.5271	3.0260222696627173
0.00900092221258474	eIF3e	Downregulated	-1.5263	3.222781480425738
0.0014767278006927028	kto	Downregulated	-1.5256	2.592454350554505
7.928175812417623e-9	YT521-B	Downregulated	-1.5255	2.797959643737196
3.0867806782735516e-5	Pitslre	Downregulated	-1.5246	2.4506339505970054
0.0018777956370127085	row	Downregulated	-1.5242	2.485366465708323
0.0016667291027992032	CG6695	Downregulated	-1.5237	2.5634810853944106
0.005928907925973057	Usp8	Downregulated	-1.5232	2.465010864717408
0.3944971374704668	fabp	Not Significant	-1.5218	2.2861195025903625
0.013504872238325461	ear	Downregulated	-1.5215	2.385606273598312
6.5119991499261245e-6	l(3)L1231	Downregulated	-1.5188	2.5690811597004197
3.808724947402325e-5	tho2	Downregulated	-1.5176	2.8756399370041685
3.9428883869291104e-4	Mcm2	Downregulated	-1.5169	2.6071868574254116
0.002278114776420046	ThrRS	Downregulated	-1.5152	2.800717078282385
0.04352367086109879	Argk	Downregulated	-1.5149	2.9826103931363863
0.003929499296176148	Itp-r83A	Downregulated	-1.5123	2.417471693203293
4.258405647491093e-4	Su(var)2-10	Downregulated	-1.511	2.344883279369863
1.5144101650987127e-14	mbc	Downregulated	-1.5103	2.934245881023071
0.041662429279213854	Ref1	Downregulated	-1.5089	2.5171958979499744
0.0021874385586846514	ssh	Downregulated	-1.5078	2.367355921026019
2.7373109571131055e-4	CG13124	Downregulated	-1.5069	2.510545010206612
0.009214630071005946	CG4554	Downregulated	-1.5061	2.3037358890399062
0.011912330725600115	Set	Downregulated	-1.5057	2.6641717053619307
4.215687101122208e-4	CG14441	Downregulated	-1.5048	2.4313637641589874
5.4277649101704e-4	dco	Downregulated	-1.504	2.6316973716375482
0.007104696626417298	Past1	Downregulated	-1.503	2.7007037171450192
0.051438108470509274	RpI1	Not Significant	-1.5013	2.3631417096979495
0.021765327760182127	peng	Downregulated	-1.4974	2.5181848042184027
0.00776618619021503	polo	Downregulated	-1.4972	2.712439236645189
0.008767706980006567	ValRS	Downregulated	-1.4962	2.4951973183654577
1.8179099920738613e-7	ash1	Downregulated	-1.491	2.519827993775719
2.1790849919293035e-4	snama	Downregulated	-1.4904	2.5384480517102173
2.620750632641228e-10	LRR	Downregulated	-1.4899	3.0778219507849
2.124913180516943e-5	RhoGAP18B	Downregulated	-1.4874	2.6198756085000428
5.447552729766861e-4	CG9253	Downregulated	-1.4844	2.645422269349092
0.007365075807310947	Brd8	Downregulated	-1.4839	2.3324384599156054
1.1191103307513814e-10	E(bx)	Downregulated	-1.4829	2.9486574321413204
2.493481785007409e-4	msps	Downregulated	-1.4822	2.8825245379548803
1.0387219373812458e-15	Mtor	Downregulated	-1.4806	3.5037566461057232
6.0825583562232324e-15	upSET	Downregulated	-1.4757	2.999130541287371
0.12646684150705684	TyrRS	Not Significant	-1.4757	2.401400540781544
0.001743626832179985	bsf	Downregulated	-1.475	2.638988159343682
0.017126988179011215	CG8771	Downregulated	-1.4714	2.370142847051102
0.016120859422407922	CG2218	Downregulated	-1.471	2.3696795995598157
0.02019749156669667	Ube3a	Downregulated	-1.47	2.312811826212088
9.36784337077238e-6	CG16791	Downregulated	-1.4697	2.6893088591236203
6.922846354852686e-4	Epg5	Downregulated	-1.4696	2.648603928135281
6.4284922747945e-7	nsl1	Downregulated	-1.4695	2.6981005456233897
1.246739752428273e-7	RhoGAP15B	Downregulated	-1.4686	2.9561684304753633
5.837503696947097e-5	Asx	Downregulated	-1.4684	2.33193317250328
0.018925695711016974	Sf3b2	Downregulated	-1.4667	2.394013663157313
1.8243218865254684e-6	kra	Downregulated	-1.466	3.231342137903896
7.171858165933088e-5	Ptip	Downregulated	-1.4653	2.4381466362467488
0.4373509948218758	RpL39	Not Significant	-1.465	2.909154709808426
0.0189924343022776	Rpn5	Downregulated	-1.4648	2.5211380837040362
2.2506962978486927e-7	Cp190	Downregulated	-1.464	2.8943160626844384
3.876662323055442e-5	lbk	Downregulated	-1.4632	2.3502480183341627
7.237693232625787e-11	pnr	Downregulated	-1.4627	2.728150793243566
9.497835414373618e-4	CG7728	Downregulated	-1.4622	2.7013520792687795
0.006892883677966518	Ulp1	Downregulated	-1.462	2.60422605308447
2.229913228373626e-4	Ack	Downregulated	-1.4604	2.5631843347973486
0.005712490141304824	CG33129	Downregulated	-1.4599	2.832508912706236
9.449563786542954e-8	e(y)3	Downregulated	-1.4594	2.7545394443970084
0.012331631360266535	smid	Downregulated	-1.4593	2.6196150057428063
0.015998083351796102	CG1943	Downregulated	-1.4583	2.7636151491279555
2.2596218887688515e-4	Slmap	Downregulated	-1.4582	2.6834973176798114
0.33848393032736956	RpL6	Not Significant	-1.4576	3.6986658917468582
4.996378987160646e-6	Hrb27C	Downregulated	-1.4551	3.63334218883007
0.382486938132948	RpS8	Not Significant	-1.4547	3.7506433677195856
0.1677225901463921	RpS9	Not Significant	-1.4529	3.422138240878906
1.6643902713337855e-6	ago	Downregulated	-1.4525	2.6392373957820308
2.2083458555803238e-5	CG31122	Downregulated	-1.4523	2.49380646215058
0.0016624328080435179	SRm160	Downregulated	-1.4519	2.5010592622177517
2.697931353751071e-5	sqd	Downregulated	-1.45	3.927319024959656
0.018232456935013158	Rbf	Downregulated	-1.4482	2.464638559095033
0.06470029031316729	exd	Not Significant	-1.4473	2.3069608628831935
0.017459921530924762	Nup214	Downregulated	-1.4469	2.5483894181329183
9.31534140932738e-5	mud	Downregulated	-1.4452	2.7065044222332766
4.657906855455937e-6	Mbs	Downregulated	-1.445	2.8144140877722585
0.0010439965303849794	hpRNA:CR18854	Downregulated	-1.4439	2.8336251466136675
0.002507790980550329	spir	Downregulated	-1.4433	2.678518379040114
0.046186991761307104	Vap33	Downregulated	-1.4424	2.9880012394757802
0.005745224131945686	Rcc1	Downregulated	-1.4415	2.7047937573650462
8.962239285084651e-9	skd	Downregulated	-1.4412	2.7311857076340003
5.9897399804085655e-9	tmod	Downregulated	-1.4407	3.226664335810829
2.2992990290754254e-4	pps	Downregulated	-1.4401	2.6039558854353824
2.184632007106758e-14	Plp	Downregulated	-1.4399	3.1531285942803624
0.09985253471079597	Nph	Not Significant	-1.4363	2.7913397039651393
0.19081069791025154	CG7453	Not Significant	-1.4338	2.3273589343863303
8.748298970509028e-7	wapl	Downregulated	-1.4337	2.7575858013465804
0.0014694677045396472	Edc3	Downregulated	-1.433	2.3268476989159903
0.13175841829450444	ATPsynF	Not Significant	-1.4326	2.683272236315922
8.434221187562497e-5	Nup205	Downregulated	-1.4325	2.7972675408307164
0.067566102525264	RpL10	Not Significant	-1.4315	3.2443389817067128
0.1730854390808957	Prosbeta6	Not Significant	-1.4312	2.747411807886423
7.52570174075292e-9	Pcyt1	Downregulated	-1.4311	2.920123326290724
6.574897205623625e-6	CG11122	Downregulated	-1.4303	2.6771505212734326
0.18383470435059568	Uch	Not Significant	-1.4301	2.4195427247002796
0.3735322867748018	RpL30	Not Significant	-1.4301	3.0699454536949893
6.291899252243586e-5	Nup98-96	Downregulated	-1.4292	2.7763379096201755
0.045815074013354114	Cand1	Downregulated	-1.4287	2.515211304327802
0.0029156989880055263	l(2)05287	Downregulated	-1.4259	2.4401216031878037
2.550878072458641e-4	lost	Downregulated	-1.424	3.2375437381428744
2.4687176114675854e-4	Bap170	Downregulated	-1.4233	2.6679196853173615
0.3797536669517844	RpL12	Not Significant	-1.4218	3.7221812966649073
0.24298317329513042	ND-20	Not Significant	-1.4198	2.357934847000454
5.756963091284402e-4	clu	Downregulated	-1.4194	2.752432609261474
1.7867180870614066e-11	larp	Downregulated	-1.4189	3.399976410931567
0.030467877390238617	Eaf	Downregulated	-1.417	2.5085297189712867
1.2563098202016382e-5	Cdk12	Downregulated	-1.4158	2.7446840632768863
0.043255260567147666	CG1371	Downregulated	-1.4153	2.355547295732133
0.0025744666833373265	Hrs	Downregulated	-1.4147	2.5054891384167237
0.001177785234802965	SCAP	Downregulated	-1.4145	2.342422680822206
0.04253977371165478	squ	Downregulated	-1.4125	2.3483048630481607
0.019731309430673236	Msh6	Downregulated	-1.4098	2.5550944485783194
1.7352136215768803e-4	bon	Downregulated	-1.4097	2.5443781439578124
0.2247603127509748	eEF1beta	Not Significant	-1.4096	3.4095950193968156
1.2239528646699298e-8	tara	Downregulated	-1.4086	2.6314437690131722
0.10963682409394605	CkIIalpha	Not Significant	-1.4076	2.444044795918076
7.08415737833491e-4	CG4360	Downregulated	-1.4072	2.648603928135281
0.03300377256927193	CG8243	Downregulated	-1.4071	2.38246732201583
0.006120188194290926	CG13366	Downregulated	-1.4055	2.445214876056217
0.23311523226022834	RpS20	Not Significant	-1.403	3.620552444729435
4.170460393905282e-4	CG8176	Downregulated	-1.4024	2.8573324964312685
8.369520379696075e-4	CtBP	Downregulated	-1.4019	2.823800153749878
3.9428883869291104e-4	sprt	Downregulated	-1.4017	2.3806633963405828
0.16875047350903244	CG10863	Not Significant	-1.4007	2.3774883833761327
0.011310942920221815	CG2691	Downregulated	-1.4004	2.508866250938458
1.3059004219804113e-4	CG34401	Downregulated	-1.3998	2.6952627228773403
0.0016290693842473598	MTA1-like	Downregulated	-1.3986	2.419955748489758
5.152923560518074e-4	Aef1	Downregulated	-1.3978	2.546851001781394
2.3334213897032334e-6	Ufd4	Downregulated	-1.3971	3.013153343473396
6.080986739243359e-4	Tao	Downregulated	-1.3966	2.8952843896896177
0.07131329215043872	Arc1	Not Significant	-1.3911	3.5205490322480277
0.01828604752391472	Sep2	Downregulated	-1.3857	2.962606072924127
0.04498164084510014	Myb	Downregulated	-1.3854	2.519827993775719
3.1742647637797402e-018	CR42862	Downregulated	-1.3853	3.5895866072347684
2.7658911971462084e-5	CG10543	Downregulated	-1.3799	2.6732513632138493
0.01711908009268556	CG6664	Downregulated	-1.3799	2.5095385335524316
0.06792442672207243	GlnRS	Not Significant	-1.3792	2.302114376956201
0.0745046714051911	Vha26	Not Significant	-1.3784	3.104145550554008
0.007839140529040192	red	Downregulated	-1.3757	2.384263785722803
0.004292808161107742	Dsp1	Downregulated	-1.3746	2.671404281293384
0.13838337953111635	CG4598	Not Significant	-1.3741	2.4158077276355434
0.05049702345990087	me31B	Not Significant	-1.373	2.377943380255784
1.814677799556874e-5	CG3961	Downregulated	-1.3712	3.1316186643491255
0.4852284692557897	RpS11	Not Significant	-1.3703	3.7048794508305773
0.0692447925074053	RpS5a	Not Significant	-1.3698	3.4585245400329026
2.4687176114675854e-4	CG31998	Downregulated	-1.3685	2.632963168167261
0.07234329702316714	Ubc6	Not Significant	-1.3679	2.599610188318619
0.02624715983670075	didum	Downregulated	-1.3663	2.492061604512599
4.912207484175383e-7	CG2926	Downregulated	-1.3653	2.9156636035057732
0.039047665507021594	CG46280	Downregulated	-1.3637	2.4137187650610787
7.077628281521965e-14	dom	Downregulated	-1.3636	3.0737183503461227
0.005575230383469868	Fhos	Downregulated	-1.3636	2.301572524756275
0.004205491328092277	pds5	Downregulated	-1.363	2.445993181787647
0.008854113784679369	cos	Downregulated	-1.3613	2.359835482339888
2.550878072458641e-4	msl-1	Downregulated	-1.3603	2.4657545198338777
2.455111520624117e-7	Tudor-SN	Downregulated	-1.3599	3.1439511164239633
0.008489254431913392	CG3651	Downregulated	-1.3594	2.4917117901707675
0.008225425649579579	CG31637	Downregulated	-1.3587	2.500716623555479
0.10437038285299247	Ubc2	Not Significant	-1.3569	2.3729120029701067
0.09554392603104261	CycA	Not Significant	-1.3534	2.5783526415103615
0.007477779523437085	boi	Downregulated	-1.3526	2.4137187650610787
0.025623047038072597	Drp1	Downregulated	-1.3511	2.354588587877241
0.06482000921399603	Clbn	Not Significant	-1.3498000000000001	2.351216345339342
0.0034476693469078037	RpII140	Downregulated	-1.3485	2.6490913518473924
0.007285599913878424	Incenp	Downregulated	-1.3484	2.683272236315922
4.233991921979024e-5	chif	Downregulated	-1.3473	2.494502447046173
2.3659380561873899e-4	CG7987	Downregulated	-1.3473	2.4931093601037926
1.549606858102765e-6	Ect4	Downregulated	-1.347	2.8600383898071935
3.7587712660375534e-5	Fs(2)Ket	Downregulated	-1.3468	2.74992946410767
7.038866169531126e-7	woc	Downregulated	-1.3467	2.9945371042984976
1.612836649395504e-5	Rox8	Downregulated	-1.3466	2.897352134344313
0.11412705755763179	eIF4E1	Not Significant	-1.3465	2.697011268699447
3.4055196228320764e-16	cwo	Downregulated	-1.3458	3.022943609686901
7.221103710056616e-7	Doa	Downregulated	-1.3425	2.699620957965614
0.0012763749198867365	Mes2	Downregulated	-1.339	2.452935870201179
0.16894405057214293	ball	Not Significant	-1.3375	2.412460547429961
0.0517987560824435	Prp19	Not Significant	-1.3366	2.484299839346786
3.724550000289666e-4	Crtc	Downregulated	-1.3359	2.584331224367531
0.00355122307072774	CG7358	Downregulated	-1.3358	2.5456163329131365
1.5600233083912696e-17	Hel89B	Downregulated	-1.335	3.1020905255118367
0.3547860585886344	RpL18	Not Significant	-1.3337	3.1374332394536526
7.04010071460555e-21	Tet	Downregulated	-1.3325	3.3123360608018237
2.386321965026397e-5	Bre1	Downregulated	-1.3312	2.6881972780665557
6.309907433575643e-4	DCP2	Downregulated	-1.3305	2.8595885767354927
0.004986931799106966	dia	Downregulated	-1.3304	2.330413773349191
0.0037377135059300168	CG33298	Downregulated	-1.3279	2.381566295796572
6.50588685391563e-4	ca	Downregulated	-1.3272	2.492061604512599
0.0029660750522500787	AIF	Downregulated	-1.3268	2.423245873936808
0.02040980791588559	Aac11	Downregulated	-1.3254	2.6825962914605532
0.013746393383479431	NKAIN	Downregulated	-1.3235	2.459392487759231
0.005712490141304824	IntS1	Downregulated	-1.3231	2.7075701760979363
0.04894615063478701	l(2)k05819	Downregulated	-1.323	2.4381466362467488
0.006312717119879286	Ssdp	Downregulated	-1.3223	2.5760532609866695
0.024423209122319232	Bacc	Downregulated	-1.3207	3.596019484843069
6.20907160930567e-11	rno	Downregulated	-1.3204	2.946452265013073
0.01139684284122764	csw	Downregulated	-1.3203	2.4578818967339924
0.11974315460752737	Tim23	Not Significant	-1.3202	2.5224442335063197
0.015828950384562966	Ino80	Downregulated	-1.3191	2.423245873936808
2.0945115128420842e-4	CD98hc	Downregulated	-1.3189	2.6414741105040997
0.004995573122367715	AP-2alpha	Downregulated	-1.3175	2.7792356316758635
0.007715857639120734	scaf	Downregulated	-1.3172	2.6344772701607315
0.0195265556568514	Mondo	Downregulated	-1.3171	2.485366465708323
0.014376525060164694	Fmo-2	Downregulated	-1.3168	2.643945912748067
0.033522929041056186	CG8963	Downregulated	-1.3147	2.469822015978163
4.964699870748757e-5	CG4119	Downregulated	-1.3132	2.8305886686851442
0.05790604217777859	Nnp-1	Not Significant	-1.3129	2.6138418218760693
0.013746393383479431	Gdi	Downregulated	-1.3122	2.8919553834291816
0.06789283687221276	CNPYb	Not Significant	-1.3111	2.449092531119419
0.02564454685837133	CenB1A	Downregulated	-1.3108	2.3268476989159903
0.05212476472097058	PpD3	Not Significant	-1.306	2.57978359661681
7.641098528470906e-7	CG31224	Downregulated	-1.3046	2.6641717053619307
0.003692498624972665	CG14438	Downregulated	-1.3042	2.634225286120066
6.574897205623625e-6	CG9932	Downregulated	-1.3038	2.734799829588847
0.00513087568667285	Acn	Downregulated	-1.3035	2.8114074216578624
0.09439538855162609	CG13117	Not Significant	-1.3025	2.3900514964589874
1.0373968895350978e-5	CG12054	Downregulated	-1.3021	2.567320503983987
0.009353821799853524	CG1646	Downregulated	-1.3019	2.4444351730067457
0.08085430939597829	PI4KIIIalpha	Not Significant	-1.2985	2.395763089417763
0.023588993889022643	TRAM	Downregulated	-1.2957	2.7522405710173974
0.005850922612694565	RnrL	Downregulated	-1.2956	2.7568262130779067
0.013359936339991926	NSD	Downregulated	-1.2953	2.329397879361043
0.005745224131945686	Tnpo	Downregulated	-1.2945	2.4927603890268375
2.2864403124230493e-5	CG4822	Downregulated	-1.2933	2.9237619608287004
0.006811606674584583	CG31886	Downregulated	-1.2928	2.337459261290656
0.04176273592923426	CG13784	Downregulated	-1.2927	2.387389826338729
3.590977742166677e-4	Wnk	Downregulated	-1.2926	2.7664128471123997
0.4292226310943011	RpL34a	Not Significant	-1.2923	2.5725812013324862
0.054221568404897585	CG13097	Not Significant	-1.2921	2.301572524756275
1.262344912968913e-5	PyK	Downregulated	-1.2914	3.278924999158791
2.5536969597703276e-4	CG17233	Downregulated	-1.2909	2.5333907080175515
0.10216439718370349	Rpt5	Not Significant	-1.2907	2.5403294747908736
0.03132400777863896	mars	Downregulated	-1.2904	2.3349561161368517
2.0945115128420842e-4	RasGAP1	Downregulated	-1.288	2.4220149959794637
0.4734162252644191	RpL36	Not Significant	-1.2872	3.3283796034387376
0.0011173809864163027	Zcchc7	Downregulated	-1.2871	2.734199560686231
6.720880318695256e-5	scny	Downregulated	-1.2869	2.733999286538387
1.7660292199626234e-4	Vrp1	Downregulated	-1.2859	2.6532125137753435
3.0867806782735516e-5	spoon	Downregulated	-1.2852	2.8702575549888794
1.7485275866023048e-4	CG3764	Downregulated	-1.2851	2.4357647592603793
5.152923560518074e-4	tay	Downregulated	-1.2828	2.546851001781394
0.19908450650995946	Rack1	Not Significant	-1.2826	3.3268476989159903
0.0991089825034024	eIF3i	Not Significant	-1.2806	2.617000341120899
0.23418456898649878	Eip55E	Not Significant	-1.2805	2.3492775274679554
0.016852860675047963	Rap1	Downregulated	-1.2798	3.290646646477703
0.005111857380888364	BicD	Downregulated	-1.2761	2.517855418930029
0.05141539939328044	Zip99C	Not Significant	-1.2761	2.4889030852677694
0.05634741831573028	CG9372	Not Significant	-1.2756	2.7906369619317033
8.962239285084651e-9	Svil	Downregulated	-1.274	3.063051745747089
0.18196144399710779	UbcE2H	Not Significant	-1.2737	2.4444351730067457
0.012373256475933276	CG8545	Downregulated	-1.2734	2.7830097850039723
2.019142688883189e-4	CG12099	Downregulated	-1.2726	2.6138418218760693
0.008795840180400484	Strip	Downregulated	-1.2721	2.552668216112193
0.05300603449562886	CG32436	Not Significant	-1.2717	2.628899564420607
0.024046229788893866	Vha55	Downregulated	-1.2703	2.738780558484369
2.3796821791311896e-30	kis	Downregulated	-1.2693	3.715104593995194
0.19942028772238643	Prosalpha3	Not Significant	-1.2691	2.500716623555479
0.012312485323198983	Atx2	Downregulated	-1.2689	2.6488477083728936
1.8578348680663005e-4	CG5346	Downregulated	-1.267	2.72956972630197
2.843918136881657e-27	LanA	Downregulated	-1.2669	4.090672393004549
0.005973166097592906	CG45050	Downregulated	-1.2668	3.0013009330204183
0.06855406389919537	Nup133	Not Significant	-1.2666	2.4397273276437894
2.0165668733226424e-6	lig	Downregulated	-1.2661	3.3808441264646656
0.399457198408225	RpL18A	Not Significant	-1.2652	3.609647759078724
0.01613863886541754	CG7530	Downregulated	-1.2632	2.404833716619938
5.702946424846821e-7	CG42668	Downregulated	-1.2615	2.9265996539070276
0.008795840180400484	DNApol-alpha180	Downregulated	-1.2605	2.496929648073215
0.02498185244963358	Tak1	Downregulated	-1.2603	2.6324572921847245
0.008426366720071231	su(sable)	Downregulated	-1.2584	2.3541084391474008
0.02949834089057215	mmy	Downregulated	-1.2574	2.408663874063811
0.16007363731301966	lwr	Not Significant	-1.2569	2.791690649020118
0.01613863886541754	Pp4-19C	Downregulated	-1.2564	2.6629937971760524
0.00482780478357564	Acsl	Downregulated	-1.2563	2.576341350205793
0.05620351897191708	regucalcin	Not Significant	-1.2559	3.1682764497671867
8.877170363374419e-5	Hmt4-20	Downregulated	-1.255	2.6339731557896737
0.008901423644352714	CG32767	Downregulated	-1.2547	2.4158077276355434
0.1679011963398147	ND-49	Not Significant	-1.2542	2.5431364147862197
0.08443901924810919	Ip259	Not Significant	-1.2537	2.6548981612329694
0.002791281087489366	Asap	Downregulated	-1.2534	2.463519723400486
0.0032971161283717287	CrebB	Downregulated	-1.2508	2.5652573434202135
0.046660083407578754	SdhA	Downregulated	-1.2506	2.5471591213274176
0.06325853473970984	Hlc	Not Significant	-1.2501	2.4099331233312946
0.0011977328051208157	Smurf	Downregulated	-1.2497	2.7101173651118162
0.017627949739403313	alpha-Est7	Downregulated	-1.2485	2.7305804190595
5.020224842350898e-10	trio	Downregulated	-1.2476	3.201601931908262
0.00321046646508704	lace	Downregulated	-1.2452	2.7073572344501775
0.02165671423606656	pcm	Downregulated	-1.2448	2.3206654666652975
3.4690504011328726e-4	tsh	Downregulated	-1.2444	2.550839605065785
0.05444601436236122	Ote	Not Significant	-1.2444	2.6047658847038875
0.40784798807658723	COX7A	Not Significant	-1.2442	2.73559889969818
0.23549175138016884	Rab4	Not Significant	-1.2432	2.331427296520743
4.502898487063143e-5	CG2765	Downregulated	-1.2429	2.7785130117389247
0.007285599913878424	l(3)02640	Downregulated	-1.2414	2.4357647592603793
0.025435769378790555	Ssrp	Downregulated	-1.2407	2.826722520168992
0.006368322800343188	Fur2	Downregulated	-1.2405	2.6291546566346384
0.021286945565096586	Chi	Downregulated	-1.2401	2.455225653090252
0.02469945684112312	Axud1	Downregulated	-1.2399	2.427323786357247
3.9428883869291104e-4	Gug	Downregulated	-1.238	2.659440781870318
0.09967172873292511	Tsr1	Not Significant	-1.2367	2.3349561161368517
0.002788473726658297	LysRS	Downregulated	-1.2345	2.894177553838773
0.0334004613272889	tws	Downregulated	-1.2336	2.516204734761517
0.003375668482581764	dop	Downregulated	-1.2334	2.466125870418199
1.0024703902149295e-8	Nup358	Downregulated	-1.2314	3.1640552918934515
0.035647268664470384	Ehbp1	Downregulated	-1.2314	2.4178866903508798
0.08274194491337976	kcc	Not Significant	-1.2309	2.6451765581788016
0.0037377135059300168	SMC1	Downregulated	-1.2308	2.8916768109488773
0.28028762915862593	Vps60	Not Significant	-1.2277	2.3483048630481607
0.007636227640161495	simj	Downregulated	-1.2276	2.3650197428165347
0.004607555669293569	lgs	Downregulated	-1.2248000000000001	2.7442929831226763
0.17651980673805415	cathD	Not Significant	-1.2242	2.6180480967120925
0.0461595600040088	CG7546	Downregulated	-1.2239	2.406965750758948
0.027021890525917323	pins	Downregulated	-1.2234	2.4207806195485655
4.3107690070198483e-10	ena	Downregulated	-1.223	3.124422705456867
0.02382834603635582	LPCAT	Downregulated	-1.2228	2.7369937443811767
1.4310078234009398e-18	Xrp1	Downregulated	-1.2223	3.6073745908629427
0.03706513132215729	usp	Downregulated	-1.2216	2.439332693830263
0.02296456238301189	CG8223	Downregulated	-1.2213	2.8178957571617955
0.017554161033197065	eIF3d1	Downregulated	-1.2179	2.7737864449811935
0.031095182608336006	Ge-1	Downregulated	-1.2168	2.6615760772601456
0.004316139120609679	CG1677	Downregulated	-1.216	2.5943925503754266
0.022136429307474764	Adf1	Downregulated	-1.216	2.374289987675311
0.002624682940918278	Pi3K92E	Downregulated	-1.2151	2.5974209235343935
0.008913493738211084	Sec71	Downregulated	-1.2147	2.5327543789924976
0.01716295939882115	dsd	Downregulated	-1.2145	2.473121863290729
0.02150283515873544	mEFTu1	Downregulated	-1.2129	2.5705429398818973
0.005850922612694565	glu	Downregulated	-1.2125	2.7863964613723042
1.3663440290397922e-7	BtbVII	Downregulated	-1.2116	2.989227273730537
4.0707091962093915e-9	msn	Downregulated	-1.2113	3.509807155476507
0.03892989808817786	CG13096	Downregulated	-1.2103	2.766040860381389
0.06550581397954401	BuGZ	Not Significant	-1.2103	2.441695135640717
4.813355575063816e-11	zfh1	Downregulated	-1.21	3.2727116458563357
0.002630843163372025	Chro	Downregulated	-1.2098	2.568788212315347
0.12620845088763444	CG32425	Not Significant	-1.2096	2.34143452457814
1.455912186655763e-6	Ncoa6	Downregulated	-1.2076	2.787814567063023
0.09670807991805266	RAF2	Not Significant	-1.2072	2.2833012287035497
0.18022545840361706	Catsup	Not Significant	-1.2072	2.4261044280965076
0.004377377263455053	wts	Downregulated	-1.2067	2.527951958343942
0.0032907413853702013	CG8108	Downregulated	-1.2065	2.9036325160842376
0.014358235155117005	Acon	Downregulated	-1.2065	3.0430674079304287
0.03229959195913918	CG7791	Downregulated	-1.2055	2.472390727626629
7.090743361682852e-4	bin3	Downregulated	-1.2053	2.648603928135281
0.00892572532073112	Liprin-alpha	Downregulated	-1.2049	2.569958818096594
0.35305486513286377	fzy	Not Significant	-1.2042	2.3756636139608855
1.5576544139920062e-4	Pi3K21B	Downregulated	-1.2041	2.871864702088195
3.763802966737398e-4	CG1146	Downregulated	-1.2038	2.5711262770843115
0.1781740452878794	CG8397	Not Significant	-1.2031	2.459392487759231
0.0692447925074053	RpLP0	Not Significant	-1.2018	3.3432115901797474
0.002112238197202192	Rev1	Downregulated	-1.2004	2.5446880223026773
5.099503313928317e-4	Usp15-31	Downregulated	-1.1996	2.5397032389478253
0.04081177369852344	Usp5	Downregulated	-1.1996	2.3497630439879496
0.08302161595653235	CG8230	Not Significant	-1.1996	2.5646660642520893
0.01212998877250875	stau	Downregulated	-1.199	2.476759191770886
0.018212478384541413	dlg1	Downregulated	-1.1983	2.7013520792687795
0.02698618302451379	CG10555	Downregulated	-1.1979	2.554489160003819
0.020116732277758634	CG7324	Downregulated	-1.1976	2.707783013388108
0.008321420622114823	CG42797	Downregulated	-1.1975	2.6141059109580307
0.3023540559033314	RpS15Aa	Not Significant	-1.1966	3.0869823477002094
1.9210229531515184e-17	pnt	Downregulated	-1.1941	3.446304113951924
0.14042220047274664	CG9246	Not Significant	-1.1932	2.529879303882462
0.019751799987474422	bor	Downregulated	-1.1931	2.864659380353636
0.054977084433481906	wrd	Not Significant	-1.1931	2.4690852991231202
0.05955944711147531	CG45049	Not Significant	-1.1929	2.4195427247002796
0.11162935361060843	CG17278	Not Significant	-1.1927	2.6397354399672364
0.06152211138522926	CG8929	Not Significant	-1.1925	2.3900514964589874
0.07243622356152177	tsr	Not Significant	-1.1919	3.347427598618541
0.006143361828641753	Vha100-1	Downregulated	-1.1917	2.699187097308249
0.010732115381109053	cnn	Downregulated	-1.1915	2.598790506763115
0.009522876396891831	Ars2	Downregulated	-1.1896	2.7107518348841255
0.13175841829450444	Uba5	Not Significant	-1.1896	2.3069608628831935
0.058897320940213584	vap	Not Significant	-1.1885	2.392696953259666
0.06062338441263748	Vps13B	Not Significant	-1.1879	2.34143452457814
0.009968727041477315	Sf3b1	Downregulated	-1.1868	2.681014983407509
0.05924160447097468	Tango5	Not Significant	-1.1866	2.3678216524185376
0.05250820162144351	Tpr2	Not Significant	-1.1858	2.7385823862327427
2.7285611442368063e-4	hang	Downregulated	-1.1849	2.734799829588847
0.035801470474292774	CG12499	Downregulated	-1.1839	2.600428325732131
0.038836762500340336	CG10565	Downregulated	-1.1832	2.656816638044169
1.101042639672846e-7	cbt	Downregulated	-1.1826	2.5269850685599957
0.03029047749585711	Karl	Downregulated	-1.1815	3.246806220166817
0.02903056461362243	Usp16-45	Downregulated	-1.1801	2.356503891894005
0.005829349744605156	XNP	Downregulated	-1.1795	2.790988475088816
0.041409251590438144	Reps	Downregulated	-1.1792	2.5024271199844326
9.032616057384677e-6	CG33229	Downregulated	-1.1784	2.5622928644564746
2.715338341879597e-5	gish	Downregulated	-1.1782	2.9271136119337604
1.1421382124199642e-4	psq	Downregulated	-1.1777	2.8805277781988052
0.00355122307072774	Smg5	Downregulated	-1.1765	2.498655095245119
0.008901423644352714	SF1	Downregulated	-1.1764	2.570834706424214
0.00208596920870521	mei-P26	Downregulated	-1.1763	2.666049738480516
0.02395927571929539	raptor	Downregulated	-1.176	2.3453737305590883
0.028291669188685465	Letm1	Downregulated	-1.1759	2.503109436671369
3.6361659089132636e-4	east	Downregulated	-1.1758	2.81107205910691
0.11996478031440024	Uch-L5	Not Significant	-1.1756	2.394013663157313
0.0010913601410229995	RpII215	Downregulated	-1.1739	2.7516639462609866
0.0795411425076906	CG4612	Not Significant	-1.1732	2.4638929889859074
0.12981904509021705	atms	Not Significant	-1.173	2.3550682063488506
0.08735044817591754	LTV1	Not Significant	-1.1724	2.7624910040260096
1.3059004219804113e-4	chb	Downregulated	-1.1715	2.8867726430544383
0.10507022427367763	lark	Not Significant	-1.1703	2.3806633963405828
5.194125926014926e-4	CG13185	Downregulated	-1.1697	3.216759516219574
0.039993931946510915	armi	Downregulated	-1.169	2.597146487833695
3.0706561184927754e-4	CG14478	Downregulated	-1.1678	2.631950826259217
0.6477361548717474	scaRNA:MeU2-48	Not Significant	-1.1675	2.357934847000454
0.015613590077480343	AspRS-m	Downregulated	-1.1662	2.516204734761517
0.5845437383329773	RpS26	Not Significant	-1.1646	3.7340193181097057
0.041525741972547034	l(1)G0196	Downregulated	-1.1643	2.7562556487542333
0.0031179390804600814	CG6700	Downregulated	-1.1641	2.5194998528595387
1.5892003986037737e-4	eRF3	Downregulated	-1.1639	3.3098961977447248
0.015998083351796102	14-3-3epsilon	Downregulated	-1.1637	3.698513755557472
0.46322619417112926	RpS16	Not Significant	-1.1624	3.119833024886995
0.22439774132287418	eIF1	Not Significant	-1.1609	2.6780629049743454
0.06341329713081285	CG17493	Not Significant	-1.1604	2.5175257836338214
0.05641196624185716	RanBPM	Not Significant	-1.16	2.625826713285711
0.17797117793215966	Ranbp9	Not Significant	-1.1596	2.449092531119419
1.7795545101897615e-5	Nup153	Downregulated	-1.1576	2.946206553842783
0.009917875068435927	rump	Downregulated	-1.1574	2.7327956982893293
0.01655934523731083	Caf1-180	Downregulated	-1.1571	2.792391689498254
0.3108231963507329	Nurf-38	Not Significant	-1.1556	2.5846138761717827
0.12186077231230241	Mlc-c	Not Significant	-1.1551	3.038818787373656
0.07580643689380737	wap	Not Significant	-1.1546	2.473121863290729
0.20081946364669087	CG5902	Not Significant	-1.1515	2.304813543394108
0.048191483605176354	gus	Downregulated	-1.1514	2.3729120029701067
0.005670585639438512	Not3	Downregulated	-1.1513	2.867909218171997
0.024046229788893866	Vha68-2	Downregulated	-1.1494	2.701783783560692
0.01013485438754718	Nap1	Downregulated	-1.1492	3.3911998401087744
0.0018758965846052973	CG34394	Downregulated	-1.1481	2.503790683057181
0.0230677174105498	Bap111	Downregulated	-1.1472	2.7606109383977047
0.12904675585912923	CG3061	Not Significant	-1.1472	2.4240645254174877
0.20287522780452377	l(1)G0004	Not Significant	-1.147	2.4073909044707316
0.03516514404550595	cactin	Downregulated	-1.1468	2.5221180641467127
0.006716777484042628	mrt	Downregulated	-1.1467	2.305351369446624
8.687580738648823e-5	Prp8	Downregulated	-1.1462	3.12515582958053
0.007056098996704035	B52	Downregulated	-1.1451	2.7730546933642626
0.16542768497013546	CG4806	Not Significant	-1.1449	2.3394514413064407
0.030479045022620707	zf30C	Downregulated	-1.1443	2.6720978579357175
0.05146457266578901	SMC2	Not Significant	-1.1442	2.5613995604420277
4.170460393905282e-4	REPTOR	Downregulated	-1.1435	2.6700137961720474
0.003864912944342878	CG2747	Downregulated	-1.1434	2.81274628817305
6.760905185311932e-8	CG30089	Downregulated	-1.142	3.1570788249532042
0.0032508692490541306	Golgin245	Downregulated	-1.142	2.6177863946963984
0.03748952742014117	slim	Downregulated	-1.142	2.3419288837458097
0.007047275931337422	FBXO11	Downregulated	-1.141	2.5748989892589456
2.5339999898129624e-19	Hipk	Downregulated	-1.1407	3.8636202202703154
0.025008062440256267	Stt3A	Downregulated	-1.1368	2.7745169657285498
0.4820645440255897	eEF1alpha1	Not Significant	-1.1362	4.691770862616897
0.0814450736400961	Men	Not Significant	-1.136	2.8724476477890133
0.2072351358044268	Nup75	Not Significant	-1.1359	2.308030554266106
1.0309634294604358e-4	brm	Downregulated	-1.135	3.088047448128368
0.030087714414138163	CG6791	Downregulated	-1.1347	2.4424797690644486
0.015703099286788733	Usp7	Downregulated	-1.1342	2.741939077729199
0.0037377135059300168	RhoGAP92B	Downregulated	-1.1307	2.7094819670732324
0.002788473726658297	Thd1	Downregulated	-1.1298	2.624797578960761
0.06041682767191519	eEF1delta	Not Significant	-1.1291	3.035629827790439
0.008854113784679369	Cka	Downregulated	-1.1264	2.8323492162595376
8.298254022268695e-4	HDAC4	Downregulated	-1.1253	2.740165238032828
0.06816230298220817	Pat1	Not Significant	-1.125	2.340939602038078
0.04195030059015407	CG34449	Downregulated	-1.1248	2.6015167836500104
0.2894875839373841	CG7456	Not Significant	-1.124	2.3349561161368517
0.1380386452200747	Tina-1	Not Significant	-1.1237	2.6201360549737576
0.05973510547878054	cta	Not Significant	-1.1228	2.438937701095528
0.029442631105043218	Rme-8	Downregulated	-1.1218	2.7585334222372864
0.08006687370335126	Nop56	Not Significant	-1.1217	2.863174103660052
0.07651973135088219	CG15771	Not Significant	-1.1213	2.356503891894005
0.24971019500039127	CaMKII	Not Significant	-1.1207	2.3211840273023143
0.24957720789011822	nAChRbeta3	Not Significant	-1.1206	2.598243191653623
0.11074322468764437	ArfGAP3	Not Significant	-1.1201	2.5214649896147696
0.03842858506111434	Osbp	Downregulated	-1.1187	2.6422171294738805
0.018925695711016974	Rpn13	Downregulated	-1.1182	2.5520595341878844
0.13216484407286297	TfIIFalpha	Not Significant	-1.1167	2.489606966267722
0.02782535094334565	Upf1	Downregulated	-1.1166	2.489606966267722
0.06341329713081285	obe	Not Significant	-1.1163	2.445214876056217
5.987801575894773e-4	Su(var)2-HP2	Downregulated	-1.1153	2.744879471371028
0.09176537335620731	DppIII	Not Significant	-1.1146	2.6843964784190204
0.3105544467965671	CG14407	Not Significant	-1.1138	2.3811150807098507
0.027392614923655738	pygo	Downregulated	-1.1135	2.331427296520743
0.023811879764098515	vig2	Downregulated	-1.1134	3.001841840403709
0.06254632222480078	CG5787	Not Significant	-1.113	2.5676144427308447
0.016892045057169038	Pkn	Downregulated	-1.1122	2.504130905935453
0.19079833278782035	CG6230	Not Significant	-1.1117	2.512550992904211
7.541844452924287e-5	Top1	Downregulated	-1.111	3.069390562884532
0.10631191477649794	Pde8	Not Significant	-1.1107	2.3324384599156054
0.003963477264466319	Klp10A	Downregulated	-1.1096	2.9363880603822547
0.045567472363076685	Pka-C1	Downregulated	-1.1095	2.5575072019056577
0.04686735976356978	Hel25E	Downregulated	-1.1082	2.9507298588648196
0.0991089825034024	Plap	Not Significant	-1.1065	2.5783526415103615
0.001305173909488708	Ubr1	Downregulated	-1.1058	2.9377685670499356
0.14432146134888718	lds	Not Significant	-1.1057	2.5384480517102173
0.004697862442748992	emb	Downregulated	-1.1049	2.997495599658018
0.015454243799086158	glo	Downregulated	-1.1044	2.7491563540113795
0.040240817752821914	alpha-Cat	Downregulated	-1.1043	2.73559889969818
0.18062974302111398	x16	Not Significant	-1.1039	2.305351369446624
0.10437038285299247	CG4281	Not Significant	-1.1024	2.399673721481038
0.0011236638775792855	CG7029	Downregulated	-1.1016	2.8610861453983873
0.05146457266578901	Nup107	Not Significant	-1.1016	2.5899496013257077
4.170460393905282e-4	aop	Downregulated	-1.1013	2.6875289612146345
1.6110884094041411e-6	ps	Downregulated	-1.0994	3.413844386567591
0.25778220217668046	stai	Not Significant	-1.0988	2.574031267727719
0.007056098996704035	CG42684	Downregulated	-1.0983	2.6720978579357175
0.047362651368622395	xmas-2	Downregulated	-1.0983	2.346841769642251
0.2056720499354998	CG1344	Not Significant	-1.0966	2.2827353726210187
3.129717960491317e-6	fs(1)h	Downregulated	-1.096	3.2121209897122247
0.5577312014095911	COX8	Not Significant	-1.0959	2.3143939572219625
0.10564727058574289	cpb	Not Significant	-1.0958	3.3271545124094315
0.07748165265262913	CG9281	Not Significant	-1.0955	2.6823707425165573
1.209107957921256e-20	spen	Downregulated	-1.0942	3.5918434112247843
0.47107875710532554	Sirup	Not Significant	-1.0923	2.4533183400470375
0.06151038998173999	CG10289	Not Significant	-1.0922	2.6606283529737342
0.09778076900521361	CG7414	Not Significant	-1.0921	2.6665179805548807
0.5124713825750343	ND-B22	Not Significant	-1.0915	2.298853076409707
0.04545418203409651	hrg	Downregulated	-1.0911	2.568495067193246
0.22876659403850272	eIF3j	Not Significant	-1.0909	2.4420876295507603
0.016120859422407922	CG16974	Downregulated	-1.0901	2.8898617212581885
1.688594010816249e-11	shn	Downregulated	-1.0895	3.126699483839912
2.5484140550621827e-9	sty	Downregulated	-1.0886	3.1870975005834774
0.005712490141304824	su(r)	Downregulated	-1.0879	2.8656960599160706
0.08474030506170546	aPKC	Not Significant	-1.0878	2.3394514413064407
0.13145431077670436	CG3368	Not Significant	-1.0876	2.351699700405266
0.04022712683590425	Cul2	Downregulated	-1.0851	2.6794278966121188
0.20220174027280727	Syx7	Not Significant	-1.0845	2.44870631990508
0.15076950085729202	AnxB10	Not Significant	-1.0837	2.707144188342445
0.02348411584458842	CG2186	Downregulated	-1.0824	2.5766292484476274
0.0728803509603364	CG9775	Not Significant	-1.0802	2.5237464668115646
0.03709452975223283	Synd	Downregulated	-1.079	2.7403626894942437
3.1305136005305845e-4	BRWD3	Downregulated	-1.0787	2.848958460827495
0.030508851936205755	CG31731	Downregulated	-1.0787	2.5115491597450657
0.13298560419619	Sry-delta	Not Significant	-1.0778	2.3541084391474008
0.10676900314057952	14-3-3zeta	Not Significant	-1.0767	3.367681985434892
0.12760841095747444	PPP4R2r	Not Significant	-1.0763	2.66838591669
0.03811642767397849	MED1	Downregulated	-1.0756	2.551144908756322
0.13630272249290723	Arp2	Not Significant	-1.0754	2.600428325732131
6.309907433575643e-4	Diap1	Downregulated	-1.0753	2.6850696293911485
0.00560501925493655	slmb	Downregulated	-1.0749	2.6541765418779604
0.1647155376449775	VhaM8.9	Not Significant	-1.073	2.6828217233274905
0.200282296177633	Tctp	Not Significant	-1.0722	3.3830969299490943
0.6409923263337778	RpS30	Not Significant	-1.0712	3.7516639462609866
0.14944197324783318	Mfap1	Not Significant	-1.0711	2.6379897807846855
0.018975847056299684	stc	Downregulated	-1.0696	2.704365036222725
0.13630272249290723	Bx42	Not Significant	-1.0692	2.6111920608684343
6.0302819270431255e-9	nej	Downregulated	-1.0685	3.285782273779395
0.1770345886850694	Dis3l2	Not Significant	-1.068	2.2770358881721102
0.001417151079739405	Unc-76	Downregulated	-1.0651	3.1312175426046194
0.19983765558003883	Trap1	Not Significant	-1.0643	2.5840483884852428
0.27600950953160985	PIG-T	Not Significant	-1.0638	2.411198673955554
3.876662323055442e-5	Gyf	Downregulated	-1.0636	3.0340265237751103
1.5152890300948406e-4	mod(mdg4)	Downregulated	-1.0636	3.2392368961623195
0.09170181970703065	CG43367	Not Significant	-1.0631	2.40226138245468
0.17809906238126083	Sep1	Not Significant	-1.0624	2.4913616938342726
1.462419943440259e-10	Dhc64C	Downregulated	-1.0621	3.4024763265233604
0.0957813499194182	bur	Not Significant	-1.0619	2.436162647040756
4.964699870748757e-5	Pep	Downregulated	-1.0618	3.395588463568244
0.26015297840244045	MSBP	Not Significant	-1.0602	2.6349808000512285
0.17483197435079398	stac	Not Significant	-1.0601	2.4694538137671267
8.727634548973671e-4	CG5004	Downregulated	-1.0587	2.789228057267335
0.02040980791588559	CG14215	Downregulated	-1.0576	2.562887381293879
0.03811642767397849	CG7956	Downregulated	-1.0575	2.541267138664084
0.18215988527558108	Srp68	Not Significant	-1.0572	2.329397879361043
0.039047665507021594	spidey	Downregulated	-1.0556	2.727947709544797
0.042826899725963284	Rcd1	Downregulated	-1.0554	2.4972752863579952
0.2875454764192232	Usp14	Not Significant	-1.0548	2.469822015978163
0.31792194019822784	sxc	Not Significant	-1.0544	2.4277294795038933
0.04470796337371022	Kap-alpha3	Downregulated	-1.0542	2.8725932620341004
0.2851366062382142	Yeti	Not Significant	-1.0534	2.4187154968655955
0.14481514008402582	Sec3	Not Significant	-1.0519	2.388278863459639
1.3979425467307523e-5	NAT1	Downregulated	-1.0504	3.3240765797394864
0.200282296177633	ATPsynB	Not Significant	-1.0503	2.687974620034556
0.11427019210019886	Mys45A	Not Significant	-1.05	2.395326393069351
0.027464513678958722	Tm1	Downregulated	-1.0498	3.1370374547895126
0.2891904804878207	CycK	Not Significant	-1.049	2.504130905935453
0.057674142411991855	Rab6	Not Significant	-1.0478	2.6859655440604002
0.008321420622114823	Gprk2	Downregulated	-1.0477	2.6859655440604002
0.11562431330286861	CG3356	Not Significant	-1.0476	2.3869446243705745
0.055266748094976	Usp32	Not Significant	-1.0473	2.4983105537896004
0.06083353393221915	TBCD	Not Significant	-1.0447	2.6834973176798114
0.0988253937180229	Nrd1	Not Significant	-1.0442	2.642958879409791
0.005433019184956035	gpp	Downregulated	-1.0441	2.7153765052071366
0.13940435387805564	Rs1	Not Significant	-1.044	2.45178643552429
0.11927588091403726	CG1703	Not Significant	-1.0436	2.7267272090265724
0.10470902595046012	Cbl	Not Significant	-1.0426	2.2933625547114453
0.2140796141787047	mge	Not Significant	-1.0425	2.5048105531506915
0.02395927571929539	Rbcn-3B	Downregulated	-1.0411	2.66133934000604
0.047136347521531154	CG15744	Downregulated	-1.0407	2.408663874063811
0.004196941506629267	Khc	Downregulated	-1.0401	3.044147620878723
0.1473951998144032	Cbp80	Not Significant	-1.04	2.4720246977002813
0.17915982942040937	Nup93-1	Not Significant	-1.04	2.5757649805367193
1.394142336243106e-4	Usp10	Downregulated	-1.0397	3.302168525012116
0.03010035201596659	trr	Downregulated	-1.0382	2.3738311450738303
0.26316536671607815	l(2)37Cc	Not Significant	-1.038	2.556603989486027
0.1720333112627276	MESK2	Not Significant	-1.0379	2.3434085938038574
0.14150448059249748	SC35	Not Significant	-1.0367	2.412040330191658
0.18383470435059568	RpA-70	Not Significant	-1.0365	2.5390760987927767
0.0637964836584764	Calr	Not Significant	-1.0362	3.649140064144219
0.08289925035278052	Srp72	Not Significant	-1.0355	2.5760532609866695
0.044486939236989306	CG17337	Downregulated	-1.0354	2.9653193163230163
0.0860958574515477	CG4751	Not Significant	-1.0353	2.393136300269217
0.1598625453416137	Nup50	Not Significant	-1.035	2.425697213362591
0.04809692462254017	Hrb98DE	Downregulated	-1.0347	2.868791333198155
0.008210627392561967	PAPLA1	Downregulated	-1.0321	3.0043213737826426
0.2797053068275422	Mdh2	Not Significant	-1.0312	2.546851001781394
0.11606829015397375	tth	Not Significant	-1.031	2.5081929260254405
0.3979149972297169	SPARC	Not Significant	-1.0306	3.4849401294680282
0.06483632695756675	CG13887	Not Significant	-1.0298	2.7995128543484835
0.011092388530951848	msk	Downregulated	-1.0296	3.104572459545332
0.05669011757910381	Set1	Not Significant	-1.0289	2.4224256763712044
0.27336065561547285	Diap2	Not Significant	-1.0281	2.3273589343863303
0.17262334880262242	Indy	Not Significant	-1.0279	2.437750562820388
0.08616635582873292	MBD-R2	Not Significant	-1.0269	2.3678216524185376
0.0934143961574122	Ugt	Not Significant	-1.0263	2.5907861238608794
0.19422764546043808	eIF2alpha	Not Significant	-1.0263	2.912089143147475
0.2553154924802993	wal	Not Significant	-1.0261	2.529558673021163
0.012749458011568121	Pcf11	Downregulated	-1.0258	2.450249108319361
0.1521411916479833	Fip1	Not Significant	-1.0243	2.552668216112193
0.03875484196497004	Zn72D	Downregulated	-1.0242	2.5456163329131365
0.09446208506269567	CG30020	Not Significant	-1.0235	2.4224256763712044
0.3030873727400692	Ubc4	Not Significant	-1.0235	2.273579945676206
0.18402334900703163	Atu	Not Significant	-1.0229	2.3288890398395607
0.14106979092613167	CG4860	Not Significant	-1.0205	2.4785664955938436
0.042240218732012114	SRPK	Downregulated	-1.0202	2.7450747915820575
0.07299165996458255	pod1	Not Significant	-1.0198	2.6135775721070993
0.06341329713081285	Gclm	Not Significant	-1.0181	2.4236553925733784
0.13948495080113477	Ptp4E	Not Significant	-1.0169	2.507518555576424
3.6361659089132636e-4	ctrip	Downregulated	-1.0167	3.1449631861236655
0.6514210623491669	snoRNA:Tudor-SN-a	Not Significant	-1.0159	2.3473300153169503
0.2905485348680849	zetaCOP	Not Significant	-1.015	2.5711262770843115
0.15613240600087633	dome	Not Significant	-1.0127	2.3979400086720375
0.030653994473507494	Pp2A-29B	Downregulated	-1.0122	2.96543689977626
0.13747046131161472	vig	Not Significant	-1.0122	2.970230614823455
0.0692447925074053	JIL-1	Not Significant	-1.0112	2.4694538137671267
0.10936038992067214	Cp1	Not Significant	-1.007	3.552881053402365
0.021765327760182127	hfp	Downregulated	-1.0064	2.627109711211139
0.31593736463348027	eEF5	Not Significant	-1.0064	3.572639297042813
0.15705429858662465	Scamp	Not Significant	-1.0057	2.6071868574254116
0.2345591851581426	Ilk	Not Significant	-1.0057	2.354588587877241
0.1352114450421666	pic	Not Significant	-1.0039	2.649334858712142
0.17709251370739026	Naa15-16	Not Significant	-1.0024	2.625312450961674
0.350886900001567	Arpc4	Not Significant	-1.0013	2.273579945676206
0.01716295939882115	nito	Downregulated	-1.0011	2.5803546611065915
0.05634741831573028	Taf1	Not Significant	-1	2.7182940414897097
0.10619345696785003	Gga	Not Significant	-0.9995	2.3211840273023143
0.054754712823171826	mib1	Not Significant	-0.9977	2.412460547429961
0.13175841829450444	gfzf	Not Significant	-0.9969	2.4756711883244296
0.26727473841985405	CG7556	Not Significant	-0.9964	2.395763089417763
1.6643902713337855e-6	bun	Downregulated	-0.996	3.206353560072406
0.16673288632008954	Mkrn1	Not Significant	-0.9958	2.3687516195445553
0.34526309556750073	Rpt1	Not Significant	-0.9956	2.645422269349092
0.04351064828062486	Snx6	Downregulated	-0.9955	2.955567497098864
0.067566102525264	mor	Not Significant	-0.9955	2.8296253533580495
0.3807528110778902	Rpn12	Not Significant	-0.9907	2.5390760987927767
0.05889935631383357	CG34126	Not Significant	-0.9897	2.466125870418199
0.22686624182418363	d4	Not Significant	-0.9896	2.2827353726210187
0.1192936959511855	koi	Not Significant	-0.9894	2.4018311749089483
0.005850922612694565	CG42663	Downregulated	-0.9887	2.8344207036815328
0.04579202611717139	Mrtf	Downregulated	-0.987	2.4690852991231202
0.004140583620809721	par-1	Downregulated	-0.9869	2.9006401839826004
0.060869696898439754	Cpr	Not Significant	-0.9859	2.7218106152125467
0.06059149720841817	CG32982	Not Significant	-0.9842	2.583482163526413
0.008795840180400484	RhoGEF2	Downregulated	-0.9833	2.970230614823455
0.28675260506887656	CG3209	Not Significant	-0.9832	2.47928731647617
0.07661460589331885	CG7185	Not Significant	-0.983	2.6281333875410833
0.5491144421443781	RpS28b	Not Significant	-0.9828	3.4168900301730125
0.011512589888379731	faf	Downregulated	-0.9826	2.9683661870310103
0.24812512938347955	Non2	Not Significant	-0.9823	3.1597927031384208
0.15705429858662465	cpa	Not Significant	-0.9822	2.580069222725036
0.179872456951636	Psa	Not Significant	-0.982	2.8296253533580495
0.13298560419619	Arf79F	Not Significant	-0.9811	3.3607353785292706
0.16007363731301966	Adk2	Not Significant	-0.9802	2.765482282192614
0.04843400480252087	Iswi	Downregulated	-0.98	2.9448526518532803
0.5106213759291477	RpL35A	Not Significant	-0.9795	2.99409708958821
0.03728443822319882	CG4747	Downregulated	-0.979	2.9954157985424152
0.10864528559325604	ftz-f1	Not Significant	-0.978	2.4103553834344704
0.14586486420688977	Spred	Not Significant	-0.9778	2.5181848042184027
0.0714950016059664	Moca-cyp	Not Significant	-0.9773	2.6101276130759956
0.11674067356353623	GATAd	Not Significant	-0.9769	2.32479671762173
0.18856721501148258	dally	Not Significant	-0.976	2.458260037360323
0.30635955652424424	Gapdh2	Not Significant	-0.9756	2.6620491649778457
0.12324101458600396	AP-1gamma	Not Significant	-0.9738	2.611988688083979
0.15276442120069159	gek	Not Significant	-0.9733	2.5499224041295117
0.067566102525264	stx	Not Significant	-0.9729	2.49380646215058
0.0011565295119401306	AGO1	Downregulated	-0.9715	2.938519725176492
1.3576382340090785e-4	Not1	Downregulated	-0.9708	3.2943559851451605
0.19539699662637208	Caf1-55	Not Significant	-0.9706	2.635986111800833
0.2159805702976881	Irp-1A	Not Significant	-0.9705	2.449092531119419
0.208288578145795	put	Not Significant	-0.97	2.3507324517161297
0.005765420466020563	Drat	Downregulated	-0.9698	2.5175257836338214
0.05133622171243158	CG10631	Not Significant	-0.9696	2.5415792439465807
0.022429677341158544	Abl	Downregulated	-0.9693	2.739770065592548
0.6256478288368317	CG31650	Not Significant	-0.9676	2.305351369446624
0.03180372792788663	oys	Downregulated	-0.9671	2.8987251815894934
0.2247603127509748	ergic53	Not Significant	-0.9669	2.646893624167745
0.1730901346696817	CG8531	Not Significant	-0.9665	2.494850021680094
0.17580741598721278	Cul3	Not Significant	-0.9658	2.4401216031878037
0.07938577932764615	CG6227	Not Significant	-0.9641	2.611723308007342
0.11166229631701072	CG42748	Not Significant	-0.9633	2.4756711883244296
0.14475805913562534	mts	Not Significant	-0.9611	2.902954248756145
0.23549175138016884	shtd	Not Significant	-0.9606	2.377943380255784
0.06157038122672778	CG31324	Not Significant	-0.9605	2.364550995353972
0.20743106113932677	Hem	Not Significant	-0.9597	2.457503426573305
7.090743361682852e-4	Pde11	Downregulated	-0.9594	2.9584444238670944
0.22258121383701399	akirin	Not Significant	-0.9579	2.667452952889954
0.21802473487183677	CG9426	Not Significant	-0.9551	2.3636119798921444
0.3118706751802668	pit	Not Significant	-0.9534	2.3860528489403894
0.23311523226022834	AP-1mu	Not Significant	-0.9522	2.3935752032695876
0.02429780717424682	eff	Downregulated	-0.9521	3.4724638966069894
0.2851366062382142	CG1622	Not Significant	-0.95	2.3922571613416745
0.20433829747987425	IntS11	Not Significant	-0.9488	2.6757783416740852
0.1553139947896443	CG7611	Not Significant	-0.9481	2.562887381293879
0.25483953279567106	Uev1A	Not Significant	-0.9481	3.0988167170489413
0.208288578145795	Syx5	Not Significant	-0.9478	2.423245873936808
0.09050546919626822	Clamp	Not Significant	-0.9467	2.444044795918076
0.0012452864842335196	ACC	Downregulated	-0.9465	3.0723418215173193
0.1708251130404666	CanA-14F	Not Significant	-0.9463	2.3966351669836934
0.20358487475237994	CoRest	Not Significant	-0.9458	2.558408539791075
0.6465980001871	snoRNA:Psi18S-1820	Not Significant	-0.9446	2.596871878604247
0.22149961164594392	ZnT41F	Not Significant	-0.9441	2.420368379857524
0.2987043594541926	Syb	Not Significant	-0.9434	2.9406409781201486
0.05980582408338446	alt	Not Significant	-0.9424	2.997713947818426
0.02854963138369846	eIF3a	Downregulated	-0.9412	3.268343913951065
0.15703869864768105	CG12391	Not Significant	-0.9407	2.4216039268698313
0.47174717248615644	CG2915	Not Significant	-0.9403	2.4832305869021027
0.015838113526195692	RpL3	Downregulated	-0.9392	3.635257492846834
0.05790604217777859	PlexA	Not Significant	-0.939	2.837746220065368
0.5698653611301943	RpL17	Not Significant	-0.9375	3.1418415591572164
0.22049973188445476	eRF1	Not Significant	-0.937	2.6522463410033232
0.06792442672207243	cue	Not Significant	-0.9355	2.5085297189712867
0.0714950016059664	Ubr3	Not Significant	-0.9351	2.683947130751512
0.199146708954009	crn	Not Significant	-0.9337	2.4483197649334953
0.4075644725039584	CG12576	Not Significant	-0.9337	2.292256071356476
0.0541784012330468	CG9727	Not Significant	-0.9331	2.621435949634432
0.013504872238325461	Patronin	Downregulated	-0.9321	2.9716237017658353
0.21151300704274242	M1BP	Not Significant	-0.9321	2.4170562991191105
0.03811642767397849	Cortactin	Downregulated	-0.9301	3.0829647937777516
0.1449331452251305	EloA	Not Significant	-0.9296	2.344883279369863
0.12878603549056697	Tango1	Not Significant	-0.929	2.6857417386022635
2.2992990290754254e-4	Pect	Downregulated	-0.927	3.31021521917085
0.13769159297815098	CG17528	Not Significant	-0.9263	2.515211304327802
0.005111857380888364	Chd1	Downregulated	-0.9252	2.830749013705206
0.14077839522857255	pyd	Not Significant	-0.9233	2.439332693830263
0.4157105008914663	CR43883	Not Significant	-0.9232	2.456366033129043
0.02150283515873544	Lrch	Downregulated	-0.9223	2.630427875025024
0.05790604217777859	Syp	Not Significant	-0.9222	2.9804578922761
0.2346670786917218	CG40191	Not Significant	-0.9219	2.445214876056217
0.012331400313348518	Dap160	Downregulated	-0.9194	2.831389802433634
0.015998083351796102	CG31729	Downregulated	-0.9194	3.0764583877121514
0.15063485347834266	Rga	Not Significant	-0.9183	2.500716623555479
0.05262711019528676	Mvl	Not Significant	-0.9182	2.8063495871404673
0.2254322496024585	CG7627	Not Significant	-0.918	2.3636119798921444
0.1499952661226885	cdi	Not Significant	-0.9179	2.409087369447835
0.12077645136743793	CG6051	Not Significant	-0.9176	2.395326393069351
0.6728935868154523	RpS18	Not Significant	-0.9176	3.381566295796572
0.4649182978047708	Ostgamma	Not Significant	-0.9171	2.3180633349627615
0.18615641466705976	CG5746	Not Significant	-0.9166	2.4913616938342726
0.07802851328725767	spg	Not Significant	-0.9153	2.5658478186735176
0.025461137911570366	bif	Downregulated	-0.9149	2.885361220031512
0.04022712683590425	puf	Downregulated	-0.9141	2.877227325148208
0.1542374561013892	Patr-1	Not Significant	-0.9138	2.4009694792256555
0.1449331452251305	SPoCk	Not Significant	-0.9128	2.562887381293879
0.10258004775182761	CG13384	Not Significant	-0.9118	2.6164755138885654
0.2870631788881954	BubR1	Not Significant	-0.9117	2.500030534183874
0.22258121383701399	snz	Not Significant	-0.9116	2.3096301674258988
0.3345741618681487	CG7834	Not Significant	-0.9111	2.6965747917964733
0.34386860428786997	Rich	Not Significant	-0.9108	2.3654879848909
0.3335668327552694	PAN2	Not Significant	-0.9105	2.4760341590784485
0.23549175138016884	aux	Not Significant	-0.9103	2.394889257167419
0.20689681367567217	CDase	Not Significant	-0.9097	2.846955325019824
0.13948495080113477	lqfR	Not Significant	-0.9095	2.494502447046173
0.2948116565704985	Hrb87F	Not Significant	-0.9095	2.828176362083548
0.044444446378959224	eIF3c	Downregulated	-0.9094	3.4321672694425884
0.4157105008914663	RanGAP	Not Significant	-0.908	2.3944516808262164
0.05815148287810598	rin	Not Significant	-0.906	3.2890870391208087
0.003959949648481238	cic	Downregulated	-0.9052	2.9205146413632144
0.010149722461449778	loco	Downregulated	-0.9051	2.693507108634517
0.15105491148377734	PPP1R15	Not Significant	-0.9047	2.5138831856110926
0.0043410069834666516	lva	Downregulated	-0.9036	3.147521743537597
0.05641196624185716	htk	Not Significant	-0.9033	2.8220045340895257
0.39770550980159264	Sucb	Not Significant	-0.9032	2.359835482339888
0.08400159745825335	CG5191	Not Significant	-0.9029	2.5403294747908736
0.18881291954702178	Ltn1	Not Significant	-0.9029	2.481442628502305
0.2844091458346789	rhea	Not Significant	-0.9019	2.4608978427565478
0.4292932682310598	CG6543	Not Significant	-0.9013	2.510209777089308
0.200282296177633	Dgp-1	Not Significant	-0.9007	2.5569052690554477
0.38848376167706705	BEAF-32	Not Significant	-0.9004	2.358886204405869
0.41780147570316584	mRpS35	Not Significant	-0.8997	2.3710678622717363
0.15705429858662465	Non1	Not Significant	-0.8995	3.2802368096096894
0.4499187664653839	eIF3g1	Not Significant	-0.8994	2.586305934735186
0.17651980673805415	CG7518	Not Significant	-0.8992	2.617000341120899
0.10539553708115994	Ctr9	Not Significant	-0.8985	2.791164125033335
0.28258992480055595	flr	Not Significant	-0.8973	2.3659557226656793
0.25848741436787454	LeuRS	Not Significant	-0.897	2.457124626303409
0.744811833096093	RpL26	Not Significant	-0.8964	3.5212688755983854
0.021404974112105898	dos	Downregulated	-0.8961	2.6727903286887025
0.18251299356543738	Arpc2	Not Significant	-0.8956	2.735997884091794
0.1185618230253967	eIF5B	Not Significant	-0.8949	3.012731800628455
0.31804453341996364	pix	Not Significant	-0.8948	2.5780658838360915
0.19772749214595745	Ras85D	Not Significant	-0.8946	2.852937225981498
0.31460459910134825	TM9SF3	Not Significant	-0.8943	2.4137187650610787
0.17132670209484488	Dcr-2	Not Significant	-0.8941	2.7837249675153735
0.3558965059716205	CG5059	Not Significant	-0.894	2.3678216524185376
0.19480758513473173	Synj	Not Significant	-0.8932	2.406540180433955
0.1891954675004448	Hcf	Not Significant	-0.8928	2.7466341989375787
0.07604252573356558	RhoGAP71E	Not Significant	-0.8921	2.7611758131557314
0.4206132471915537	krimp	Not Significant	-0.892	2.3334472744967503
0.17133478595437412	Cnot4	Not Significant	-0.8902	2.6053050461411096
0.11038266628821594	Usp1	Not Significant	-0.89	2.367355921026019
0.3360348236012134	AdipoR	Not Significant	-0.8889	2.4401216031878037
0.38325484682895916	yps	Not Significant	-0.8889	2.807873132003332
0.06084415210014367	CG10321	Not Significant	-0.8886	2.464638559095033
0.22374580015859868	CG3198	Not Significant	-0.8877	2.405260961594782
0.2372435905140336	CG31694	Not Significant	-0.8871	2.392696953259666
0.13966280875288814	CG8671	Not Significant	-0.8846	2.4567454953479446
6.219099546867215e-6	mask	Downregulated	-0.8828	3.5352941200427703
0.19942028772238643	Taldo	Not Significant	-0.8819	2.771954748963949
0.2875454764192232	Rab8	Not Significant	-0.8817	2.445214876056217
0.381662272240113	und	Not Significant	-0.8805	2.5266622930104643
0.5292584068221714	RpL37A	Not Significant	-0.8798	2.944729360303296
0.08946915597081458	Imp	Not Significant	-0.8794	3.1408221801093106
0.015735454465064157	trx	Downregulated	-0.8782	2.922076385264606
0.1473599895434662	fl(2)d	Not Significant	-0.876	2.455606112581867
0.05043070457009513	Sec24AB	Not Significant	-0.8749	2.733397909361422
0.43246687269554634	RhoGDI	Not Significant	-0.8738	2.6959192528313998
0.3536593137437596	CG12121	Not Significant	-0.8721	2.5690811597004197
0.21939322252706228	Arp3	Not Significant	-0.8719	2.7927417858347487
0.35143954114005715	CG7044	Not Significant	-0.8715	2.372451701409366
0.2297114852258018	Caper	Not Significant	-0.8713	2.3715296320992945
0.2905986124950045	AP-2mu	Not Significant	-0.8712	2.6122539060964374
0.002525965167796379	CrebA	Downregulated	-0.8709	3.1712143570094913
0.0271736763266727	pcx	Downregulated	-0.8705	2.832508912706236
0.15642468339668644	MAPk-Ak2	Not Significant	-0.8702	3.089640216962199
0.03523735686910073	shep	Downregulated	-0.8696	3.2605483726369795
0.3480376798217619	gce	Not Significant	-0.8649	2.564073978977147
0.16959350077516394	Klp98A	Not Significant	-0.8647	2.3478177127089124
0.6163013468076944	Cisd2	Not Significant	-0.8645	2.4763968267253302
0.294938733270498	CG44774	Not Significant	-0.8634	2.4103553834344704
0.36089808826453623	CG7806	Not Significant	-0.8633	2.3268476989159903
0.01298692685111027	kibra	Downregulated	-0.8611	2.8356905714924254
0.26170514117250215	Ns2	Not Significant	-0.86	2.5780658838360915
0.3410747190459807	deltaCOP	Not Significant	-0.8597	2.5517548730165664
0.37382216869492224	CG1486	Not Significant	-0.8596	2.3752062210993303
0.3731560496185298	Rassf	Not Significant	-0.8589	2.2894774663446023
0.32727094098292125	kon	Not Significant	-0.8587	2.307496037913213
0.3233418648141009	Aps	Not Significant	-0.858	2.904715545278681
0.032317690887192996	SREBP	Downregulated	-0.857	3.31270614559789
0.5489965443802776	FK506-bp2	Not Significant	-0.8565	2.8555191556678
0.3303800129988694	CG31211	Not Significant	-0.8555	2.3096301674258988
0.011299179787078	chinmo	Downregulated	-0.8543	3.087515224431976
0.43650981565540165	CG5903	Not Significant	-0.8541	2.3273589343863303
0.09170181970703065	Src42A	Not Significant	-0.854	2.7090578513345434
0.41486746796607954	CG2316	Not Significant	-0.8538	2.3909351071033793
0.39026238107182226	CG6330	Not Significant	-0.8536	2.3678216524185376
0.350886900001567	Hmu	Not Significant	-0.8528	2.708845638048179
0.3480376798217619	CG10103	Not Significant	-0.8515	2.378851946448881
0.011194203770051805	Su(dx)	Downregulated	-0.8509	2.94411237698898
0.07493988448218834	fax	Not Significant	-0.8499	3.6908824317269735
0.28525594341041566	Snx1	Not Significant	-0.8481	2.4878451201114355
0.2542945480564447	Dab	Not Significant	-0.847	2.560205622970059
0.46268830310029163	Gapdh1	Not Significant	-0.847	2.634225286120066
0.43194678922116914	SelD	Not Significant	-0.845	2.484299839346786
0.14475805913562534	CG10512	Not Significant	-0.8449	2.775610448006361
0.20388046237795998	S6k	Not Significant	-0.8438	2.739572344450092
0.421043398902998	Sem1	Not Significant	-0.8438	2.504470862494419
0.3462759989404108	CG17660	Not Significant	-0.8437	2.525692524505011
0.4360833071436263	Paip2	Not Significant	-0.8434	2.3922571613416745
0.21193341402647645	Amun	Not Significant	-0.8431	2.8276922886744456
0.1599666637085049	gry	Not Significant	-0.8424	2.7267272090265724
0.4083459659756525	Vha44	Not Significant	-0.8422	2.552668216112193
0.44681350061823755	CG4729	Not Significant	-0.8415	2.3334472744967503
0.3915860705939009	YME1L	Not Significant	-0.8405	2.40226138245468
0.3526559531024223	IP3K2	Not Significant	-0.8383	2.356503891894005
0.16862533822229805	C1GalTA	Not Significant	-0.8371	2.6414741105040997
0.1594780633369959	l(3)72Ab	Not Significant	-0.8366	2.8573324964312685
0.43118511446261737	CG12213	Not Significant	-0.8359	2.4313637641589874
0.6355188365221156	Nplp2	Not Significant	-0.8354	2.757206173278786
0.310577959096936	rdx	Not Significant	-0.835	2.367355921026019
0.288896086763908	Gfat2	Not Significant	-0.8344	2.6897526961391565
0.26215505127569017	CG10417	Not Significant	-0.8326	2.5783526415103615
0.2855070059510282	slpr	Not Significant	-0.8326	2.662521737910115
0.1865035953196659	Sra-1	Not Significant	-0.8316	2.869818207979328
0.350886900001567	Cdc5	Not Significant	-0.8315	2.4353665066126613
0.10597942614478142	CG8184	Not Significant	-0.8313	2.874191804679071
0.3005872354110366	His3.3B	Not Significant	-0.8291	3.7266253456551888
0.015735454465064157	fru	Downregulated	-0.8275	2.88408700547861
0.3106339896775335	RhoGAPp190	Not Significant	-0.8273	2.423245873936808
0.2728361564822187	Rpn1	Not Significant	-0.8271	2.873611196996467
0.3024629221837245	CG2162	Not Significant	-0.8267	2.534660575828444
0.27684708004449377	Cse1	Not Significant	-0.8265	2.5625902246063346
0.3277306988658432	AP-1-2beta	Not Significant	-0.8263	2.6103939697123133
0.29843775411667595	arm	Not Significant	-0.8257	2.782114147479071
0.13821088978253648	Map205	Not Significant	-0.8254	3.14090067888619
0.15836970250906118	CG9934	Not Significant	-0.8253	2.586868492432891
0.4594847946376844	crc	Not Significant	-0.8251	2.8043098441413052
0.4753218053867057	SdhB	Not Significant	-0.825	2.4313637641589874
0.19271681103255983	Sfmbt	Not Significant	-0.823	2.499687082618404
0.02783501562330533	Dp1	Downregulated	-0.8213	3.841500249160445
0.3760902227801105	shi	Not Significant	-0.8212	2.463519723400486
0.30014507806711876	porin	Not Significant	-0.8203	3.060508975605298
0.43223933280024446	Bap60	Not Significant	-0.8185	2.3143939572219625
0.12040723732254092	Spt6	Not Significant	-0.8182	2.8157437313119185
0.24583521689922433	MESR3	Not Significant	-0.8166	2.4760341590784485
0.4173570524536371	CG7739	Not Significant	-0.8166	2.5208109315364733
0.3141768002566763	Rtnl1	Not Significant	-0.816	2.6910814921229687
0.2825147933879976	Sec31	Not Significant	-0.8151	2.8068580295188172
0.04688223227191364	Gp210	Downregulated	-0.8149	3.1545761169178856
0.3410747190459807	Gtp-bp	Not Significant	-0.814	2.591621038213319
0.3735322867748018	htt	Not Significant	-0.8138	2.4910113150481012
0.22726599602559025	Sec13	Not Significant	-0.8136	3.1434832106700616
0.7560631055170964	RpL27A	Not Significant	-0.8131	3.519171463821659
0.5483219160637602	Sgt	Not Significant	-0.8126	2.5505340865995074
0.12910935017216885	Rpn2	Not Significant	-0.8111	3.0281644194244697
0.5855007435314994	UQCR-Q	Not Significant	-0.811	2.5459253293558426
0.36636644175240807	La	Not Significant	-0.8084	2.687974620034556
0.04066961620621785	Pvr	Downregulated	-0.8072	3.04941186087108
0.1453387067997104	CG30122	Not Significant	-0.8053	3.0038911662369103
1.474730802982571e-4	Tlk	Downregulated	-0.8046	3.4722077512253953
0.11823733092470934	enc	Not Significant	-0.8042	2.7641761323903307
0.5912441448859466	Prosbeta2	Not Significant	-0.8028	2.322219294733919
0.31868042914408445	C3G	Not Significant	-0.8024	2.432969290874406
0.5024728847827691	CG5986	Not Significant	-0.8004	2.364550995353972
0.3558965059716205	Scsalpha	Not Significant	-0.8003	2.8786653876605253
0.4048639430419523	NimC4	Not Significant	-0.8	2.5181848042184027
0.25589058897974293	nolo	Not Significant	-0.799	2.9453454683395273
0.5651772535872247	CG1890	Not Significant	-0.7978	2.486076097372589
0.2769163852252862	Mtpalpha	Not Significant	-0.7973	2.717046067981814
0.0516875993613981	RhoGAP19D	Not Significant	-0.7972	2.9817053769570374
0.21897250148381012	ADD1	Not Significant	-0.7972	2.553579642431814
0.35792602006034435	Pgd	Not Significant	-0.7969	2.4839437142904197
0.4015661427499344	pon	Not Significant	-0.7965	2.4153907381825737
0.33848393032736956	rb	Not Significant	-0.7956	2.3521825181113627
0.015217252912513694	nocte	Downregulated	-0.7951	3.4518247990667295
0.07089993330146273	Efa6	Not Significant	-0.7949	2.953518081444993
0.33096115054629127	Glg1	Not Significant	-0.7933	2.7067177823367587
0.32469329971079247	CG4766	Not Significant	-0.7932	2.3806633963405828
0.4106553891854958	coro	Not Significant	-0.793	2.60422605308447
0.5129896989779258	Mitofilin	Not Significant	-0.7926	2.388278863459639
0.22258121383701399	pico	Not Significant	-0.7925	2.593286067020457
0.3344430890626336	CG7564	Not Significant	-0.7921	2.640481436970422
0.8138397029792239	RpS17	Not Significant	-0.7904	3.3525683861793087
0.09043905120202539	SERCA	Not Significant	-0.7902	3.3692622539148505
0.35971623927309515	Pak	Not Significant	-0.7894	2.4951973183654577
0.28061177186468567	Crag	Not Significant	-0.7883	2.6629937971760524
0.02832533992074026	CG15099	Downregulated	-0.7882	3.107125138222283
0.3797536669517844	rush	Not Significant	-0.7881	2.4220149959794637
0.42864474186359464	DCTN2-p50	Not Significant	-0.7867	2.452169918535435
0.5770906919866916	RpL8	Not Significant	-0.7867	3.986178091414173
0.25670470461954265	c11.1	Not Significant	-0.7863	2.578925589458768
0.5004134415267683	Trp1	Not Significant	-0.7862	2.6679196853173615
0.027021890525917323	Rm62	Downregulated	-0.7851	3.2201734889108815
0.3465915858629596	CASK	Not Significant	-0.785	2.486784571399042
0.529648727422107	REG	Not Significant	-0.7827	2.557206339765532
0.33612687738683855	GlyRS	Not Significant	-0.7824	2.81107205910691
0.38527134748058095	Ggamma1	Not Significant	-0.7822	2.816241299991783
0.4588514563558185	p120ctn	Not Significant	-0.7766	2.6235077221115084
0.4453349358457839	Gcn2	Not Significant	-0.7762	2.3288890398395607
0.5103914197179457	Clc	Not Significant	-0.7762	2.893206753059848
0.4406348892211138	Cat	Not Significant	-0.7751	2.6665179805548807
0.3047351779046055	Ptpmeg	Not Significant	-0.7749	2.529879303882462
0.6184032699074763	RpL7A	Not Significant	-0.7746	3.5472515145799526
0.41251268404830205	CG9646	Not Significant	-0.7739	2.279894980011638
0.2634254674214863	CG8312	Not Significant	-0.7737	2.315970345456918
0.46091798751912294	CTPsyn	Not Significant	-0.7727	2.3715296320992945
0.33848393032736956	norpA	Not Significant	-0.7726	2.6255696582430463
0.3822601204168802	r	Not Significant	-0.7724	2.588271706842329
0.10242020073071882	l(3)05822	Not Significant	-0.7723	2.717878448652346
0.5021646691181387	CG4511	Not Significant	-0.7717	2.377943380255784
0.16862533822229805	siz	Not Significant	-0.7715	2.4931093601037926
0.13253413535357222	CG1910	Not Significant	-0.7712	3.1405865986107737
0.5331286102796503	parvin	Not Significant	-0.7705	2.298853076409707
0.34803080226975663	Madm	Not Significant	-0.7702	2.5705429398818973
0.09282997056326603	CG5522	Not Significant	-0.7686	2.8318697742805017
0.3046372534515579	Opa1	Not Significant	-0.7676	2.738780558484369
0.32265795570257244	Gp150	Not Significant	-0.7668	3.1019188336804238
0.5371639643578278	Spn27A	Not Significant	-0.7645	2.5538830266438746
0.385502551264106	grp	Not Significant	-0.7632	2.351699700405266
0.4700238321640486	CG6422	Not Significant	-0.7628	2.305351369446624
0.4560510589537678	Sam-S	Not Significant	-0.7612	2.671404281293384
0.3733615055383012	Nipped-B	Not Significant	-0.761	2.796227314029439
0.5251527737481416	Dhx15	Not Significant	-0.761	2.4137187650610787
0.4373143616753554	Rad23	Not Significant	-0.7602	2.437750562820388
0.09747696770027123	Col4a1	Not Significant	-0.7592	3.7014600455793176
0.39534822521362445	Srp54	Not Significant	-0.7587	2.591342911734455
0.502870201025634	Dip-B	Not Significant	-0.7583	2.5234212743726316
0.4712079276722009	P32	Not Significant	-0.7582	2.656816638044169
0.33835855135419884	mim	Not Significant	-0.7581	2.4701899062855524
0.45682087225323176	Vps26	Not Significant	-0.7579	2.438937701095528
0.245948935578488	ERp60	Not Significant	-0.7578	3.553427870813319
0.3888376936524804	Als2	Not Significant	-0.7574	2.322219294733919
0.6465980001871	Atg8a	Not Significant	-0.7567	2.409087369447835
0.42505629280457446	Pp1-87B	Not Significant	-0.756	2.9684829485539352
0.10963682409394605	HERC2	Not Significant	-0.7559	3.0242803760470798
0.32229438895442325	gammaCOP	Not Significant	-0.7558	2.5998830720736876
0.35487795805744227	mv	Not Significant	-0.7551	2.4228359687795225
0.519932560820273	CG4853	Not Significant	-0.7528	2.377943380255784
0.23418497187694579	Capr	Not Significant	-0.7525	3.090169844444793
0.3803717315468946	Rok	Not Significant	-0.7525	2.6825962914605532
0.32941865916947594	Spt5	Not Significant	-0.7523	2.629409599102719
0.4278589173932997	tam	Not Significant	-0.75	2.3453737305590883
0.11890859395784585	Uba1	Not Significant	-0.7496	3.2077689697399236
0.29587160098265247	GstE3	Not Significant	-0.7459	2.526339277389844
0.3193767376400449	pan	Not Significant	-0.7458	2.6419695977020594
0.3586443312866731	EndoA	Not Significant	-0.7454	2.571999816397063
0.36742503556575934	CG31523	Not Significant	-0.7447	2.7323937598229686
0.648836065326381	7SLRNA:CR32864	Not Significant	-0.7445	2.5317981338753723
0.399457198408225	pnut	Not Significant	-0.7433	3.0465927038032605
0.4588514563558185	CG2924	Not Significant	-0.7428	2.464638559095033
0.5129547871622995	CG5355	Not Significant	-0.7399	2.497620649781288
0.3547860585886344	CG7971	Not Significant	-0.7396	3.0398105541483504
0.5429805271292638	eIF3l	Not Significant	-0.7385	2.48465567261692
0.429616229601619	Mkk4	Not Significant	-0.7375	2.5227701580858968
0.5914664138487746	SmD3	Not Significant	-0.7359	2.4385423487861106
0.22278954638074988	CG11357	Not Significant	-0.7352	2.7478000908643687
0.4310254045280702	vlc	Not Significant	-0.7325	2.596322138680332
0.17662298477088553	Rip11	Not Significant	-0.7318	3.0563330349511615
0.17990654177608142	gw	Not Significant	-0.7317	2.9116901587538613
0.263818579740476	pes	Not Significant	-0.7306	2.524396122103842
0.6465980001871	CG7630	Not Significant	-0.7296	2.5282737771670436
0.32902516525720477	Atg17	Not Significant	-0.7289	2.3774883833761327
0.5129896989779258	Oxp	Not Significant	-0.7287	2.703076327615677
0.5562058596219288	VhaPPA1-1	Not Significant	-0.7285	2.4745804523423796
0.4937930088366678	CG5789	Not Significant	-0.7259	2.274734984872738
0.40376288812321875	Stam	Not Significant	-0.7254	2.598243191653623
0.27157308149739673	lid	Not Significant	-0.7251	2.711596355290069
0.433702524330273	Sos	Not Significant	-0.7251	2.506843136339351
0.5259834189169048	barc	Not Significant	-0.7247	2.4293484729236616
0.2908345390853131	Rbcn-3A	Not Significant	-0.7246	2.976808337338066
0.500531504634136	pgant6	Not Significant	-0.7246	2.391376239169649
0.15751305480580782	CG13917	Not Significant	-0.7244	2.747411807886423
0.22195486434547196	Mi-2	Not Significant	-0.7243	3.185258765296585
0.18797793127404952	unc-13	Not Significant	-0.7241	3.0269416279590295
0.5980792099725517	CRIF	Not Significant	-0.7239	2.3324384599156054
0.6898718863363509	CG6357	Not Significant	-0.7231	2.2570783059665684
0.6250032403419131	CG6115	Not Significant	-0.7222	2.361255520058149
0.3983991097572404	CG6686	Not Significant	-0.7217	2.6334684555795866
0.384752449964033	ATPCL	Not Significant	-0.7216	2.8998205024270964
0.5461694526098845	Rab2	Not Significant	-0.7211	2.6151606643165564
0.38744850813985715	Arpc1	Not Significant	-0.721	3.050959459771651
0.20832923810223936	yata	Not Significant	-0.7196	2.8497264441963277
0.5579861368650639	Rrp1	Not Significant	-0.7195	2.5520595341878844
0.4785758983660885	CLIP-190	Not Significant	-0.7185	2.4424797690644486
0.4878739748364926	CG1317	Not Significant	-0.7177	2.449863924718144
0.09392357159218247	Eip75B	Not Significant	-0.7174	2.8963884118460372
0.3256510416854291	Myo61F	Not Significant	-0.7171	2.9479236198317262
0.13838337953111635	wge	Not Significant	-0.7169	3.165541076722373
0.37277515038883097	Eb1	Not Significant	-0.7169	3.2290415731733972
0.40326055113608167	vsg	Not Significant	-0.7164	3.3489859568078573
0.6077136029229406	twr	Not Significant	-0.7159	2.545307116465824
0.5300289545160437	Rap2l	Not Significant	-0.7143	2.331427296520743
0.3737625424827842	blw	Not Significant	-0.7141	3.287241711178348
0.46251307401507097	CG5174	Not Significant	-0.7134	2.884795363948981
0.4994575311127029	Shmt	Not Significant	-0.7121	2.512550992904211
0.5578679263265659	Tbce	Not Significant	-0.712	2.3394514413064407
0.3056709125994303	CG17514	Not Significant	-0.7118	2.949999542859922
0.5354978678918514	HIP-R	Not Significant	-0.7102	2.408663874063811
0.4994575311127029	eIF4H1	Not Significant	-0.7082	2.906065544755237
0.5911464920842477	Rala	Not Significant	-0.7082	2.9132839017604186
0.5970779249726461	GckIII	Not Significant	-0.7082	2.2833012287035497
0.2627193657484217	Mcr	Not Significant	-0.708	2.526016021340753
0.31200424824361167	Dlg5	Not Significant	-0.7078	2.738780558484369
0.4602692168703274	ZnT63C	Not Significant	-0.7078	2.4044060509212692
0.470430420198923	nonA	Not Significant	-0.7075	2.417471693203293
0.529648727422107	CG9330	Not Significant	-0.7071	2.5998830720736876
0.4658996764319013	sau	Not Significant	-0.7058	2.842609239610562
0.6041416777953706	alphaTub84D	Not Significant	-0.7056	2.457124626303409
0.6413635860323648	Prosalpha2	Not Significant	-0.7049	2.445214876056217
0.6581253212293516	CG9953	Not Significant	-0.7036	2.5679081826689303
0.25167307137073286	Pp2C1	Not Significant	-0.7008	2.712439236645189
0.3384486120980652	eIF3b	Not Significant	-0.7001	3.189209489582306
0.5283598008673909	Sk2	Not Significant	-0.6986	2.3584107862063366
0.36922709614009463	cno	Not Significant	-0.6977	2.6154239528859438
0.5802513895896445	RpL24	Not Significant	-0.6922	3.4207806195485655
0.8206295639772273	RpL29	Not Significant	-0.6921	2.5646660642520893
0.5506531858855097	CG16903	Not Significant	-0.6916	2.379305517750582
0.45092456135137615	nonC	Not Significant	-0.6908	2.500373714353374
0.45825439951415187	CG3902	Not Significant	-0.6899	2.834738518903841
0.49837840307306963	DIP2	Not Significant	-0.6893	2.506843136339351
0.39035611510555274	Rab10	Not Significant	-0.6889	3.1811286997472954
0.2922799093431643	pAbp	Not Significant	-0.6872	3.9666813310627114
0.5193515406665569	Pax	Not Significant	-0.6867	2.5185139398778875
0.5088849333918678	alph	Not Significant	-0.6863	2.6924062348336304
0.470839560634194	OstDelta	Not Significant	-0.6857	3.004643750005712
0.5728211471284856	Sara	Not Significant	-0.6855	2.3636119798921444
0.6000759152684179	CG1354	Not Significant	-0.6853	2.515542700362122
0.4978100927518858	CG42390	Not Significant	-0.6823	2.515873843711679
0.6090350642914879	Nct	Not Significant	-0.6823	2.432969290874406
0.5372259973916447	drk	Not Significant	-0.6819	2.7776080427056913
0.5791477478189161	CG7920	Not Significant	-0.6818	2.4892551683692603
0.5445748204105471	DCTN1-p150	Not Significant	-0.6809	2.468716471515472
0.5599243116734826	bip2	Not Significant	-0.6799	2.606650028578439
0.5011727437483567	unc-5	Not Significant	-0.6792	2.4211924683057493
0.5096542829671161	Akap200	Not Significant	-0.679	3.360072477970273
0.519632115882977	babo	Not Significant	-0.6785	2.3988077302032647
0.4173480850738868	sima	Not Significant	-0.6783	2.704579449696299
0.4658996764319013	Frl	Not Significant	-0.6782	2.423245873936808
0.5333327562301265	CG12567	Not Significant	-0.6777	2.376576957056512
0.49254651985663844	Akt1	Not Significant	-0.677	2.6028735310261824
0.29867363764872246	Pdi	Not Significant	-0.6768	3.63823959067475
0.5994295052386955	Cyp6a20	Not Significant	-0.6759	2.5058280338548364
0.47709938255569573	rudhira	Not Significant	-0.6756	2.698535492562001
0.3712433686065154	GluProRS	Not Significant	-0.674	3.0188044839371586
0.5004626995088783	AhcyL1	Not Significant	-0.6732	3.092896010921856
0.43178839519184414	B4	Not Significant	-0.6714	2.5085297189712867
0.4157105008914663	CG18659	Not Significant	-0.6674	2.4951973183654577
0.49963166707531986	Idgf6	Not Significant	-0.6664	3.3710216582734054
0.6039308482547435	Vps35	Not Significant	-0.6654	2.640481436970422
0.6239314609473553	Xpc	Not Significant	-0.6644	2.3891660843645326
0.18866422613176984	ex	Not Significant	-0.664	2.8810992183890174
0.6343930686420604	CG3702	Not Significant	-0.6639	2.45484486000851
0.5333327562301265	nclb	Not Significant	-0.6638	2.485011214578573
0.3964656711149981	Syx1A	Not Significant	-0.6631	2.9320930828571004
0.5801142051981183	Pngl	Not Significant	-0.6621	2.406114192678464
0.507919630111449	CkIalpha	Not Significant	-0.661	2.8055008581584002
0.5429805271292638	Dlic	Not Significant	-0.6583	2.529879303882462
0.6464117627240735	Fas1	Not Significant	-0.6573	2.397070549959409
0.6465980001871	CG5554	Not Significant	-0.6563	2.8959747323590648
0.7263012142827001	ATPsyndelta	Not Significant	-0.6556	2.5418911250960012
0.48770037902971497	tud	Not Significant	-0.6554	2.888179493918325
0.3737625579959774	Sec16	Not Significant	-0.6553	2.8655481142556707
0.5585733428825853	CG3847	Not Significant	-0.6545	2.46014581749175
0.6077136029229406	Vps4	Not Significant	-0.6541	2.519171463821659
0.5294166020743224	Ank	Not Significant	-0.651	2.7849737099544005
0.5692138167274664	lqf	Not Significant	-0.6507	2.5054891384167237
0.5697586702096583	DUBAI	Not Significant	-0.65	2.5896704020348937
0.6100577236588014	Iml1	Not Significant	-0.6499	2.403120521175818
0.650100940116466	alpha-Man-Ia	Not Significant	-0.6498	2.3268476989159903
0.6382807555578792	CG8839	Not Significant	-0.6497	2.581209852354842
0.4317868477355659	step	Not Significant	-0.6496	2.583765368285
0.5688947773786459	GalNAc-T2	Not Significant	-0.6493	2.370142847051102
0.5690592240791998	su(Hw)	Not Significant	-0.6481	2.5851786285035163
0.6340765032872293	Abi	Not Significant	-0.6473	2.3650197428165347
0.5508528290065208	RnrS	Not Significant	-0.6468	2.8604877374747018
0.34949492183293124	cher	Not Significant	-0.6465	3.2940250940953226
0.6063323121769779	eIF3h	Not Significant	-0.6465	2.866877814337499
0.673494440113683	Phb2	Not Significant	-0.646	2.355547295732133
0.6488294223071175	CG14767	Not Significant	-0.645	2.401400540781544
0.6937866872913141	Rpt4	Not Significant	-0.6429	2.456366033129043
0.659202002489114	Sap47	Not Significant	-0.6424	2.433369746856586
0.48636579001731134	Tor	Not Significant	-0.6422	2.66815286356828
0.6271217255735202	Atg4a	Not Significant	-0.641	2.3696795995598157
0.6033851196911943	Patj	Not Significant	-0.6407	2.452935870201179
0.6602314417379032	Slip1	Not Significant	-0.6403	2.359361102738486
0.4483265150402111	kek1	Not Significant	-0.6376	2.6952627228773403
0.6475738412175898	Prosbeta5	Not Significant	-0.6361	2.8048206787211623
0.6672356625835266	CanB2	Not Significant	-0.636	2.3715296320992945
0.6674671363151801	VhaAC45	Not Significant	-0.6356	2.6229907048100864
0.7317630383457743	CG14273	Not Significant	-0.6356	2.6769221255374807
0.6142276594135391	Sh3beta	Not Significant	-0.6346	2.7353992699626937
0.6808810021711506	D1	Not Significant	-0.6333	2.94411237698898
0.6365456680781507	CG15784	Not Significant	-0.6327	2.513217600067939
0.5756189222548079	mof	Not Significant	-0.632	2.6379897807846855
0.566836700186969	AcCoAS	Not Significant	-0.6309	2.506505032404872
0.47724997387395524	LanB1	Not Significant	-0.6308	3.4028629579685634
0.6705423410982644	Rab7	Not Significant	-0.6301	2.5135505203463375
0.6133490033665142	CG7878	Not Significant	-0.6295	2.747217536139993
0.5270783750636571	Sec61alpha	Not Significant	-0.6282	3.121149319077149
0.5431610848720412	CG17646	Not Significant	-0.6277	3.412124406173317
0.5595022069994071	spri	Not Significant	-0.6267	2.526016021340753
0.7359129962753279	RpL24-like	Not Significant	-0.6265	2.4627722284106115
0.8206295639772273	RpS25	Not Significant	-0.6264	3.2967748467403117
0.6818706838211969	CG30349	Not Significant	-0.6263	2.426917713880816
0.4785758983660885	Mical	Not Significant	-0.6247	2.7267272090265724
0.5338292693726537	syd	Not Significant	-0.6242	2.5581083016305497
0.5578679263265659	mop	Not Significant	-0.6224	2.7712199019495336
0.617596059705628	Spp	Not Significant	-0.6205	3.0392157659039505
0.4852945109736439	drongo	Not Significant	-0.6204	2.941511432634403
0.44356799792317203	sgl	Not Significant	-0.6196	3.1998922435263193
0.5103914197179457	NFAT	Not Significant	-0.6155	2.7684530982706304
0.5210824330768152	Rab1	Not Significant	-0.6155	3.1981757979993914
0.6494461138641757	vir	Not Significant	-0.6146	2.449478399187365
0.6793590043269524	TM9SF2	Not Significant	-0.6131	2.4818008095386106
0.7237206724609204	CG5390	Not Significant	-0.6118	2.488198061603354
0.6312641607101244	Baldspot	Not Significant	-0.6114	2.730176424163481
0.5129896989779258	brat	Not Significant	-0.6108	2.6861892342440234
0.6788577862277099	Ost48	Not Significant	-0.6106	2.733999286538387
0.7428457631073244	His3.3A	Not Significant	-0.6101	2.5766292484476274
0.45825439951415187	Hex-A	Not Significant	-0.6092	3.173259130501515
0.5736476791923897	Csk	Not Significant	-0.6089	2.6427117701673324
0.5129896989779258	wdb	Not Significant	-0.6086	2.9761206182998157
0.6800787817255511	SCAR	Not Significant	-0.6084	2.322219294733919
0.678016758335731	ArfGAP1	Not Significant	-0.6082	2.3227360044699497
0.46251307401507097	Lk6	Not Significant	-0.6033	3.500613779220964
0.6185866632946663	atl	Not Significant	-0.6027	2.5434471800817002
0.6182657272591359	P58IPK	Not Significant	-0.6	2.5352941200427703
0.6522292416664386	CG4552	Not Significant	-0.5999	2.4510184521554574
0.5994295052386955	Wdr62	Not Significant	-0.5987	2.5998830720736876
0.6465980001871	hep	Not Significant	-0.5981	2.39750549689802
0.6356025825343014	CG7766	Not Significant	-0.5978	2.7273378880330803
0.6834099174298407	mod	Not Significant	-0.5973	2.784617292632875
0.6877268304086732	Eps-15	Not Significant	-0.5972	2.6087933739869307
0.6582216196541936	Lpin	Not Significant	-0.5961	2.36078268987328
0.39110600493380154	PNUTS	Not Significant	-0.5957	2.9718554490935882
0.49745051427356707	velo	Not Significant	-0.5954	2.6746315375170773
0.6825840778172604	su(w[a])	Not Significant	-0.5948	2.485366465708323
0.6795462148698217	Snx3	Not Significant	-0.5909	2.737391449978478
0.7217901542358283	Cul4	Not Significant	-0.5902	2.3935752032695876
0.7359129962753279	Dlc90F	Not Significant	-0.5888	2.7837249675153735
0.6520611687373441	CG3638	Not Significant	-0.5884	2.5921767573958667
0.7883725100485142	Spase22-23	Not Significant	-0.5879	2.294466226161593
0.7858868894435794	bai	Not Significant	-0.5875	2.4224256763712044
0.6119441078897226	Rab11	Not Significant	-0.5867	3.374060626971853
0.6969207405490538	UQCR-C2	Not Significant	-0.5867	2.896801697664922
0.6077136029229406	rpr	Not Significant	-0.586	2.6198756085000428
0.5506531858855097	l(2)gl	Not Significant	-0.5857	2.905660985357651
0.6164673607555463	ade5	Not Significant	-0.5854	3.072801149409849
0.707128504887928	shv	Not Significant	-0.5854	2.444044795918076
0.727387566547155	Prosalpha5	Not Significant	-0.5846	2.4683473304121573
0.7597222786045037	eIF3f1	Not Significant	-0.583	2.5563025007672873
0.6671416863438819	Mlf	Not Significant	-0.5822	2.7701152947871015
0.6849833289522852	pgant5	Not Significant	-0.5802	2.4653828514484184
0.709912656963605	sel	Not Significant	-0.5794	2.4934580509951885
0.6223391650132073	ken	Not Significant	-0.5788	2.530519856331775
0.5841287392196806	CG42389	Not Significant	-0.5775	2.850493071900963
0.7535633155306953	icln	Not Significant	-0.5766	2.372451701409366
0.7445913164510803	Fdh	Not Significant	-0.5759	2.5902286212401577
0.7314911295467921	CG1129	Not Significant	-0.5755	2.3887227004751757
0.604443927558619	Chc	Not Significant	-0.5745	3.269979676645324
0.6155292913626963	Swip-1	Not Significant	-0.5739	3.09377178149873
0.7209782416969173	GCS2beta	Not Significant	-0.5738	2.702645906884803
0.7026160673391639	CG10527	Not Significant	-0.5729	2.5371892262436444
0.7181339355492111	Kcmf1	Not Significant	-0.5722	2.4265112613645754
0.7418958849082347	Rac1	Not Significant	-0.5722	2.7137004993377722
0.7057085813125308	TppII	Not Significant	-0.5721	2.6111920608684343
0.5676324348026143	pum	Not Significant	-0.5712	3.075364446373285
0.6866150423674761	AGO2	Not Significant	-0.5711	3.0555694400609896
0.6912125597495238	CG3907	Not Significant	-0.5706	2.6172625170913744
0.5870413643662848	CG6701	Not Significant	-0.5702	2.8727388274726686
0.7428457631073244	CkIIbeta	Not Significant	-0.5697	2.82052984852352
0.7267734493715717	Rbm13	Not Significant	-0.5674	2.387389826338729
0.7448453448162913	CycY	Not Significant	-0.5659	2.4745804523423796
0.725121821449874	Lamp1	Not Significant	-0.5609	3.2419820507130543
0.7054402108892618	Sec23	Not Significant	-0.5568	2.8642143304613294
0.7560631055170964	l(1)G0007	Not Significant	-0.5561	2.433769833924866
0.7472917941716632	blanks	Not Significant	-0.5555	3.0084937139891323
0.744811833096093	CG6126	Not Significant	-0.5554	2.386498965550653
0.7445913164510803	Tim17b	Not Significant	-0.5548	2.661102473634254
0.7550533160217805	Cyp6a17	Not Significant	-0.5533	2.516204734761517
0.7311251159744222	CG32000	Not Significant	-0.5531	2.6111920608684343
0.7260103302418577	Rho1	Not Significant	-0.5501	3.258397804095509
0.6843640961456015	CG14200	Not Significant	-0.5479	2.583198773968623
0.7633560402413013	CG1674	Not Significant	-0.5475	2.345863628503764
0.7563340849783285	Rnp4F	Not Significant	-0.5462	2.3944516808262164
0.7785904387630997	Prosalpha7	Not Significant	-0.5452	2.467608105583633
0.7088930309510685	vkg	Not Significant	-0.5449	3.315182866579504
0.7261708101912135	mys	Not Significant	-0.5421	3.1151110355043476
0.7735149936261836	crq	Not Significant	-0.5399	2.392696953259666
0.7755264285168284	Clic	Not Significant	-0.5399	3.162937607956918
0.7825445865340864	CG8405	Not Significant	-0.5391	2.3443922736851106
0.7723318260439339	CG31550	Not Significant	-0.5388	2.329397879361043
0.6961040508396622	sbb	Not Significant	-0.5365	2.926085086925144
0.6537353175057475	lola	Not Significant	-0.5353	3.242851882584178
0.7704803977551042	Pka-R1	Not Significant	-0.5347	2.3659557226656793
0.7774458071752478	Mcm6	Not Significant	-0.5332	2.4401216031878037
0.8342911654752929	RpS23	Not Significant	-0.5322	3.6820096203821207
0.7798287883477861	Galphas	Not Significant	-0.5313	2.606112535339159
0.7857013195058528	Gmap	Not Significant	-0.5303	2.510209777089308
0.8144723903538461	CG2767	Not Significant	-0.5297	2.4385423487861106
0.7901103248584913	CG6766	Not Significant	-0.5295	2.2810333672477277
0.782334595691959	dock	Not Significant	-0.5286	2.3258234190027447
0.8206295639772273	miple2	Not Significant	-0.5274	2.318585010078825
0.7735149936261836	Tep4	Not Significant	-0.5271	2.8353734524700087
0.7725048664074406	Rop	Not Significant	-0.527	2.7587226985453177
0.7465758607925621	garz	Not Significant	-0.5264	2.863174103660052
0.7735149936261836	AlaRS	Not Significant	-0.5263	2.9496339237992624
0.8206295639772273	Surf4	Not Significant	-0.5258	2.371990911464915
0.782593240839478	Smox	Not Significant	-0.5251	2.517855418930029
0.7633560402413013	Cerk	Not Significant	-0.5243	2.688864568054792
0.7785904387630997	Nedd4	Not Significant	-0.5241	2.5214649896147696
0.7881031866539516	MED26	Not Significant	-0.5221	2.443654067612905
0.7943386943797586	AsnRS	Not Significant	-0.522	2.507518555576424
0.8021949467236911	Psn	Not Significant	-0.5219	2.450249108319361
0.7874204522028808	teq	Not Significant	-0.5216	2.8944545273697826
0.7926563132632332	CHOp24	Not Significant	-0.5214	2.908753019184534
0.759036109515546	CycT	Not Significant	-0.5188	2.9184235414128294
0.7725048664074406	Apc	Not Significant	-0.5176	2.940516484932567
0.775905614440814	Pxn	Not Significant	-0.5141	3.874119271153741
0.80219643201933	Cdc42	Not Significant	-0.513	3.05375050316729
0.7947475092444863	EcR	Not Significant	-0.5118	2.554489160003819
0.80885200242871	LKRSDH	Not Significant	-0.5108	2.3434085938038574
0.8021803334517407	Aldh	Not Significant	-0.5099	3.1037182215006354
0.8073449761966417	Usp2	Not Significant	-0.5092	2.5652573434202135
0.8149836954151322	CG4390	Not Significant	-0.5081	2.362670929725667
0.8090057250893973	Sec63	Not Significant	-0.5074	2.818720628220603
0.812729483640257	GCS2alpha	Not Significant	-0.5069	2.7714037303044066
0.8727661882244964	RpL11	Not Significant	-0.5069	3.451364212741382
0.8151067708396583	MED15	Not Significant	-0.5045	2.538762188781348
0.8206295639772273	Torsin	Not Significant	-0.5044	2.254064452914338
0.8206295639772273	RpL14	Not Significant	-0.5038	3.119420863442087
0.8151259108843877	CG6512	Not Significant	-0.5033	2.7651094972067183
0.8184476994047879	Spn88Ea	Not Significant	-0.5027	2.437750562820388
0.8206295639772273	l(1)G0193	Not Significant	-0.5015	2.466496903744401
0.8192114414045991	cora	Not Significant	-0.5007	3.2426035369122768
0.8206295639772273	CG7430	Not Significant	-0.5006	2.6412261547554836
0.8206295639772273	Axn	Not Significant	-0.5003	2.342422680822206
0.8206295639772273	levy	Not Significant	-0.4998	2.516204734761517
0.8206295639772273	eIF3m	Not Significant	-0.4994	2.807027378119873
0.8206295639772273	Mat1	Not Significant	-0.4948	2.3761205256094518
0.8206295639772273	CG6805	Not Significant	-0.4939	2.3324384599156054
0.8206295639772273	fry	Not Significant	-0.4926	2.611723308007342
0.8206295639772273	sw	Not Significant	-0.4923	2.6760073395607002
0.8206295639772273	beta-Spec	Not Significant	-0.4913	3.268226837664629
0.8206295639772273	HIPP1	Not Significant	-0.4913	2.4448251995097476
0.8206295639772273	IP3K1	Not Significant	-0.4909	2.5896704020348937
0.8206295639772273	eIF4G1	Not Significant	-0.4908	3.3104808914626753
0.8206295639772273	COX5A	Not Significant	-0.489	2.94238014598973
0.8206295639772273	Prosalpha4	Not Significant	-0.4888	2.586305934735186
0.8206295639772273	Gale	Not Significant	-0.4882	3.1596423762134505
0.8206295639772273	Vps13	Not Significant	-0.488	2.7876375568784235
0.8206295639772273	dmGlut	Not Significant	-0.4873	2.377032909310364
0.8206295639772273	prominin-like	Not Significant	-0.4871	3.2431000863239836
0.8206295639772273	beta'COP	Not Significant	-0.4869	3.273753397511795
0.8206295639772273	ens	Not Significant	-0.4848	2.9878896099977452
0.8206295639772273	SNF4Agamma	Not Significant	-0.4847	3.147212416970458
0.8206295639772273	CG4041	Not Significant	-0.4838	2.260667536990012
0.8206295639772273	Tom20	Not Significant	-0.4821	2.6349808000512285
0.8206295639772273	Dys	Not Significant	-0.481	2.8727388274726686
0.8206295639772273	eas	Not Significant	-0.4758	2.516204734761517
0.8206295639772273	Prosap	Not Significant	-0.4756	3.4776637838119564
0.8206295639772273	luna	Not Significant	-0.4754	2.8027737252919755
0.8206295639772273	Gbeta13F	Not Significant	-0.4738	3.0156740440360554
0.8206295639772273	CG11876	Not Significant	-0.4736	2.33193317250328
0.8206295639772273	Atg2	Not Significant	-0.4733	2.9614210940664485
0.8206295639772273	Khc-73	Not Significant	-0.4729	2.7134905430939424
0.8206295639772273	Pex19	Not Significant	-0.47	2.449092531119419
0.8206295639772273	Sac1	Not Significant	-0.4699	2.5098742850047193
0.8206295639772273	capt	Not Significant	-0.4695	3.1749315935284423
0.8206295639772273	smt3	Not Significant	-0.4694	2.907411360774586
0.8206295639772273	Tep2	Not Significant	-0.4686	2.318585010078825
0.8206295639772273	mam	Not Significant	-0.4678	2.732996528111129
0.8206295639772273	Su(z)2	Not Significant	-0.4652	2.292256071356476
0.8206295639772273	CG32758	Not Significant	-0.4646	2.6009728956867484
0.8206295639772273	qkr58E-2	Not Significant	-0.464	2.3478177127089124
0.8206295639772273	alien	Not Significant	-0.4625	2.4252896164467943
0.8206295639772273	Galphai	Not Significant	-0.4618	3.132899769944483
0.8206295639772273	TSG101	Not Significant	-0.4602	2.5957717020009405
0.8206295639772273	ct	Not Significant	-0.4595	2.964966374831098
0.8206295639772273	CG3436	Not Significant	-0.4576	2.330413773349191
0.8206295639772273	ncm	Not Significant	-0.4564	2.8422971343280654
0.8206295639772273	rept	Not Significant	-0.4557	2.4782056360118823
0.8656593999651624	RpS21	Not Significant	-0.4553	2.7193312869837265
0.8206295639772273	CG11486	Not Significant	-0.4517	2.6296643920005542
0.8206295639772273	Nlp	Not Significant	-0.4504	3
0.8206295639772273	CG12004	Not Significant	-0.4499	2.424881636631067
0.8206295639772273	mtd	Not Significant	-0.446	2.791515211941625
0.8206295639772273	Su(var)205	Not Significant	-0.4458	3.089021500795006
0.8206295639772273	cv-c	Not Significant	-0.4435	2.8788089323592057
0.8206295639772273	Roc1a	Not Significant	-0.4427	2.467608105583633
0.8206295639772273	MICAL-like	Not Significant	-0.4377	2.3900514964589874
0.8206295639772273	Nup160	Not Significant	-0.4372	2.4653828514484184
0.8206295639772273	CG3760	Not Significant	-0.4371	2.3988077302032647
0.8206295639772273	robo2	Not Significant	-0.4365	2.4927603890268375
0.8206295639772273	jvl	Not Significant	-0.4362	2.325310371711061
0.8206295639772273	cindr	Not Significant	-0.4359	2.9519443296839407
0.8206295639772273	ush	Not Significant	-0.4353	3.052693941924968
0.8206295639772273	Rpt6	Not Significant	-0.435	2.5098742850047193
0.8206295639772273	Zasp52	Not Significant	-0.4348	2.861683729919097
0.8206295639772273	Cam	Not Significant	-0.4337	3.570338586611342
0.8206295639772273	Ras64B	Not Significant	-0.4331	2.3478177127089124
0.8206295639772273	VhaAC39-1	Not Significant	-0.4325	2.5276299008713385
0.8206295639772273	Sur-8	Not Significant	-0.4317	2.6532125137753435
0.8206295639772273	SsRbeta	Not Significant	-0.4314	2.637489729512511
0.8206295639772273	TMS1	Not Significant	-0.4289	2.406114192678464
0.8206295639772273	GlyS	Not Significant	-0.428	2.704579449696299
0.8206295639772273	JhI-21	Not Significant	-0.4277	2.524396122103842
0.8206295639772273	CG10576	Not Significant	-0.4271	3.006786830998449
0.8206295639772273	skap	Not Significant	-0.4257	2.4631461367263494
0.8206295639772273	Sec24CD	Not Significant	-0.4251	3.055855945501993
0.8206295639772273	yki	Not Significant	-0.4236	2.5578078557646045
0.8206295639772273	InR	Not Significant	-0.4235	2.719952447254438
0.8206295639772273	Rab35	Not Significant	-0.4229	2.7403626894942437
0.8206295639772273	GM130	Not Significant	-0.4226	2.4839437142904197
0.8206295639772273	ATPsynC	Not Significant	-0.4218	3.361727836017593
0.8206295639772273	ATP8B	Not Significant	-0.4217	2.6082585284982693
0.8206295639772273	CG11961	Not Significant	-0.4212	2.359835482339888
0.8206295639772273	TER94	Not Significant	-0.4207	3.2782962080912736
0.8206295639772273	Sod2	Not Significant	-0.4203	2.6757783416740852
0.8206295639772273	kdn	Not Significant	-0.4198	2.9273703630390235
0.8278823662199569	CG2862	Not Significant	-0.4186	2.3966351669836934
0.8206295639772273	CG8635	Not Significant	-0.418	2.412040330191658
0.8206295639772273	Flo1	Not Significant	-0.4169	2.3811150807098507
0.8206295639772273	vib	Not Significant	-0.4168	2.524071415934022
0.8206295639772273	alpha-Spec	Not Significant	-0.4143	3.603442103416233
0.8206295639772273	spz	Not Significant	-0.4105	3.017137724464985
0.8206295639772273	shrb	Not Significant	-0.4098	2.6232492903979003
0.8206295639772273	px	Not Significant	-0.409	3.003675902548784
0.8206295639772273	Saf-B	Not Significant	-0.4083	2.6316973716375482
0.8206295639772273	Msp300	Not Significant	-0.4082	3.4850467527711304
0.8206295639772273	Slik	Not Significant	-0.4078	3.4630713808122477
0.8206295639772273	msi	Not Significant	-0.4078	2.517855418930029
0.8821556397902246	RpS24	Not Significant	-0.4073	3.411072284718041
0.8206295639772273	CG11665	Not Significant	-0.4055	2.454463732751138
0.8206295639772273	CG40045	Not Significant	-0.4043	2.4321672694425884
0.8206295639772273	endos	Not Significant	-0.4019	2.5221180641467127
0.8206295639772273	Desat1	Not Significant	-0.4018	3.0642707529740063
0.8206295639772273	tai	Not Significant	-0.4006	3.0139952036486237
0.8206295639772273	cv-d	Not Significant	-0.3986	2.386498965550653
0.8206295639772273	l(1)G0320	Not Significant	-0.3974	3.186744501716686
0.8206295639772273	Bsg	Not Significant	-0.3958	3.369725946551152
0.8206295639772273	CG42724	Not Significant	-0.3954	2.7781512503836434
0.8206295639772273	Vang	Not Significant	-0.3953	2.468716471515472
0.8206295639772273	cert	Not Significant	-0.3948	2.472390727626629
0.8206295639772273	CG8507	Not Significant	-0.3923	2.7662268935741685
0.8206295639772273	Eip74EF	Not Significant	-0.392	2.561101383649056
0.8206295639772273	Cyt-c1	Not Significant	-0.3902	2.751279103983342
0.8206295639772273	ALiX	Not Significant	-0.3895	2.4789270555829246
0.8206295639772273	ytr	Not Significant	-0.3862	2.6807886115066824
0.8206295639772273	PI31	Not Significant	-0.3835	2.5375042748478873
0.8206295639772273	GAA1	Not Significant	-0.3832	2.503109436671369
0.8206295639772273	Trf4-1	Not Significant	-0.3829	2.6235077221115084
0.8206295639772273	Dscam1	Not Significant	-0.3824	3.5753899296438623
0.8206295639772273	RpL34b	Not Significant	-0.3821	3.5659658174466666
0.8206295639772273	Rpt3	Not Significant	-0.3792	2.6651117370750512
0.8206295639772273	schlank	Not Significant	-0.3764	2.376576957056512
0.8206295639772273	CG12084	Not Significant	-0.3745	2.430961453354948
0.8206295639772273	Ubqn	Not Significant	-0.3735	2.7925667729442467
0.8206295639772273	CG6084	Not Significant	-0.3732	2.7858634756454745
0.8206295639772273	SerRS	Not Significant	-0.372	2.5754765086019
0.8206295639772273	Mfe2	Not Significant	-0.3696	2.406965750758948
0.8206295639772273	Uba2	Not Significant	-0.3666	2.6520044615863756
0.8206295639772273	iPLA2-VIA	Not Significant	-0.3657	2.423245873936808
0.8206295639772273	Marf	Not Significant	-0.3597	2.504130905935453
0.8206295639772273	CG9669	Not Significant	-0.3588	2.2695129442179165
0.8206295639772273	ImpL2	Not Significant	-0.3574	2.958085848521085
0.8206295639772273	Lis-1	Not Significant	-0.3537	2.400537989391946
0.8206295639772273	CG12163	Not Significant	-0.3524	2.7047937573650462
0.8206295639772273	spin	Not Significant	-0.3518	2.7726883546821415
0.8206295639772273	aru	Not Significant	-0.3465	2.499687082618404
0.8206295639772273	hyd	Not Significant	-0.3444	3.0617351308914453
0.8206295639772273	Hers	Not Significant	-0.3438	3.093946723890583
0.8206295639772273	CG31145	Not Significant	-0.3438	2.4927603890268375
0.8206295639772273	Snoo	Not Significant	-0.3405	2.452553063228925
0.8206295639772273	Sema1b	Not Significant	-0.339	2.31492005599242
0.8206295639772273	Cip4	Not Significant	-0.3385	2.3299061234002103
0.8206295639772273	Smr	Not Significant	-0.3383	3.1775364999298623
0.8206295639772273	CG4570	Not Significant	-0.3376	2.3806633963405828
0.8206295639772273	tweek	Not Significant	-0.3359	2.9582054065347525
0.8206295639772273	sli	Not Significant	-0.3337	2.8805277781988052
0.8206295639772273	Tsp42Ee	Not Significant	-0.3329	2.984414787243434
0.8206295639772273	Fim	Not Significant	-0.3321	3.200371635102761
0.8206295639772273	jar	Not Significant	-0.3309	2.6379897807846855
0.8206295639772273	His2Av	Not Significant	-0.3293	2.7669702304811907
0.8222865115221407	RpL35	Not Significant	-0.3282	3.7210476638575587
0.8206295639772273	Flo2	Not Significant	-0.3271	2.744097310904046
0.8206295639772273	CG6293	Not Significant	-0.326	2.305351369446624
0.8854223078257568	COX6B	Not Significant	-0.3247	2.7236608666914495
0.8206295639772273	CCT6	Not Significant	-0.3196	2.8022604758937684
0.8206295639772273	Cyp1	Not Significant	-0.3193	2.9706954738262574
0.8206295639772273	Eip71CD	Not Significant	-0.3167	2.8367986680925994
0.8206295639772273	Pak3	Not Significant	-0.3154	2.7883451651521187
0.8206295639772273	ND-ACP	Not Significant	-0.3153	2.441695135640717
0.8206295639772273	EloB	Not Significant	-0.3139	2.476759191770886
0.8206295639772273	CG1440	Not Significant	-0.3128	2.5188428262865648
0.8206295639772273	UQCR-C1	Not Significant	-0.3117	2.773603622632923
0.8206295639772273	eIF1A	Not Significant	-0.3112	2.8984509191983747
0.8206295639772273	betaCOP	Not Significant	-0.3102	2.866582677063549
0.8226368705673558	Jafrac2	Not Significant	-0.3097	2.387389826338729
0.8206295639772273	subdued	Not Significant	-0.309	2.383366482755039
0.8206295639772273	BCL7-like	Not Significant	-0.3066	2.419955748489758
0.8206295639772273	Manf	Not Significant	-0.305	2.5985169354268858
0.8206295639772273	RpL10Ab	Not Significant	-0.304	3.3380080224113904
0.8206295639772273	CG5482	Not Significant	-0.3023	2.430155711970019
0.8206295639772273	lilli	Not Significant	-0.3021	2.5415792439465807
0.8206295639772273	CG32103	Not Significant	-0.2996	2.6490913518473924
0.8206295639772273	Karybeta3	Not Significant	-0.2993	3.1565491513317814
0.8206295639772273	Meltrin	Not Significant	-0.2953	3.3737393183514452
0.8206295639772273	Fer1HCH	Not Significant	-0.2932	3.271667389318717
0.8206295639772273	CG42788	Not Significant	-0.2929	2.46014581749175
0.8206295639772273	CG4829	Not Significant	-0.2913	2.8778031216951354
0.8206295639772273	Evi5	Not Significant	-0.2909	2.362670929725667
0.8206295639772273	IleRS	Not Significant	-0.288	2.5211380837040362
0.8206295639772273	Tig	Not Significant	-0.2873	3.518382315545344
0.8206295639772273	CG14629	Not Significant	-0.2842	2.526016021340753
0.8206295639772273	RNaseMRP:RNA	Not Significant	-0.2833	3.455758203104137
0.8206295639772273	Tspo	Not Significant	-0.2829	2.8083797948823843
0.8206295639772273	kst	Not Significant	-0.2821	3.4407910512228272
0.8206295639772273	Vta1	Not Significant	-0.2817	2.3364597338485296
0.8206295639772273	Rpn8	Not Significant	-0.2808	2.582915199370299
0.8206295639772273	CG31075	Not Significant	-0.2788	2.5456163329131365
0.8206295639772273	baf	Not Significant	-0.278	2.5851786285035163
0.8206295639772273	scrib	Not Significant	-0.2736	2.7594789799413166
0.845444123347329	CG11030	Not Significant	-0.2724	2.275886960301226
0.8206295639772273	CG2182	Not Significant	-0.2723	2.708208375304485
0.8206295639772273	Ten-m	Not Significant	-0.2701	3.273059174134606
0.8206295639772273	CG5885	Not Significant	-0.2701	2.675319983339292
0.8206295639772273	ATPsyngamma	Not Significant	-0.2693	3.1727488389827436
0.8206295639772273	SF2	Not Significant	-0.2687	2.734799829588847
0.8206295639772273	CG31705	Not Significant	-0.2684	2.7466341989375787
0.8206295639772273	mon2	Not Significant	-0.2647	2.728556675966476
0.8206295639772273	Klc	Not Significant	-0.2647	2.4137187650610787
0.8250512472548976	CG9911	Not Significant	-0.2647	2.3106933123433606
0.8206295639772273	eIF2Bdelta	Not Significant	-0.2631	2.2844307338445193
0.8206295639772273	KrT95D	Not Significant	-0.2582	2.7647363919587677
0.8206295639772273	HnRNP-K	Not Significant	-0.2581	2.394013663157313
0.8206295639772273	hdc	Not Significant	-0.2572	3.074542178254056
0.8206295639772273	dmt	Not Significant	-0.2535	2.48572142648158
0.8206295639772273	KdelR	Not Significant	-0.2526	2.9618954736678504
0.8206295639772273	Jupiter	Not Significant	-0.2515	3.127590677007958
0.8206295639772273	RanBP3	Not Significant	-0.2511	2.3399480616943507
0.8206295639772273	mamo	Not Significant	-0.2496	2.6362370765474314
0.8206295639772273	bbc	Not Significant	-0.2495	2.830107278114626
0.8206295639772273	klar	Not Significant	-0.2465	3.2427277274998842
0.8206295639772273	Atpalpha	Not Significant	-0.2455	3.31074640133333
0.8206295639772273	Cdep	Not Significant	-0.2432	2.782114147479071
0.8206295639772273	Lmpt	Not Significant	-0.2412	2.4365601706217404
0.8206295639772273	Vinc	Not Significant	-0.2387	2.77232170672292
0.8248686357613956	RFeSP	Not Significant	-0.2383	3.0081741840064264
0.8206295639772273	Mo25	Not Significant	-0.2368	2.6515202982342205
0.8206295639772273	Gel	Not Significant	-0.2346	3.2216749970707688
0.8206295639772273	CG3662	Not Significant	-0.2341	2.7319914490189294
0.8206295639772273	Tapdelta	Not Significant	-0.2316	2.5702509771939916
0.8248686357613956	CG11377	Not Significant	-0.2269	2.472390727626629
0.8206295639772273	Glt	Not Significant	-0.2268	2.6771505212734326
0.9522071080249906	RNaseP:RNA	Not Significant	-0.2264	2.926342446625655
0.8206295639772273	CG4199	Not Significant	-0.2251	2.846955325019824
0.8206295639772273	alphaCOP	Not Significant	-0.2247	3.2132520521963968
0.8206295639772273	Hml	Not Significant	-0.2238	3.170921459017001
0.8206295639772273	CG43736	Not Significant	-0.2212	2.6036855496146996
0.8206295639772273	AspRS	Not Significant	-0.214	2.6787459370657043
0.8206295639772273	Srp54k	Not Significant	-0.2136	2.973704989208757
0.8206295639772273	Nipped-A	Not Significant	-0.2077	2.876650764184797
0.8328697675347223	Mpcp2	Not Significant	-0.2043	2.494154594018443
0.8206295639772273	zip	Not Significant	-0.1965	3.748439999800841
0.8206295639772273	nrv1	Not Significant	-0.1921	2.7255032688593155
0.8342823000273022	CG2852	Not Significant	-0.1904	2.84803508454364
0.8206295639772273	roq	Not Significant	-0.19	2.6268534146667255
0.8206295639772273	CG5991	Not Significant	-0.1897	2.4835872969688944
0.8206295639772273	Rpn7	Not Significant	-0.1891	2.6553785755318513
0.8206295639772273	CG8177	Not Significant	-0.1873	2.585742647390457
0.8206295639772273	CG8668	Not Significant	-0.1832	2.7259116322950483
0.9923266943920123	snoRNA:Psi18S-1086	Not Significant	-0.1829	2.722839505724351
0.8206295639772273	olf413	Not Significant	-0.1792	2.6193542465143764
1.0013414657460937	snoRNA:Or-CD2	Not Significant	-0.1769	2.5848963441374497
0.8206295639772273	sktl	Not Significant	-0.1723	2.545307116465824
0.8206295639772273	Muc14A	Not Significant	-0.1721	2.6324572921847245
0.8206295639772273	Rab5	Not Significant	-0.1705	3.01546454355833
0.8206295639772273	poe	Not Significant	-0.17	3.584952815690992
0.9289111740827346	CG9205	Not Significant	-0.1696	2.4694538137671267
0.8206295639772273	Vha100-2	Not Significant	-0.1667	2.867909218171997
0.8206295639772273	Sap-r	Not Significant	-0.1666	3.667102574103782
0.9289435367805711	CG14715	Not Significant	-0.1644	2.388278863459639
0.8813444191733864	COX4	Not Significant	-0.1597	2.8855025689284157
0.8235587222478176	Ptp10D	Not Significant	-0.1546	2.403120521175818
0.8206295639772273	GlcT-1	Not Significant	-0.1545	2.4240645254174877
1.0019698981016516	RpL23A	Not Significant	-0.1511	4.157471879022413
0.8206295639772273	Bruce	Not Significant	-0.1494	3.3392526340327
0.8588252087777215	P5CDh1	Not Significant	-0.1451	2.3710678622717363
0.8206295639772273	CycG	Not Significant	-0.1423	3.5127177406435997
0.8206295639772273	Dek	Not Significant	-0.1368	3.0714217057453848
0.8206295639772273	be	Not Significant	-0.1351	2.485011214578573
0.8206295639772273	ZAP3	Not Significant	-0.1344	2.656816638044169
0.8206295639772273	CG9821	Not Significant	-0.1314	3.284881714655453
0.8206295639772273	CG12290	Not Significant	-0.1314	2.3143939572219625
0.8206295639772273	Chd64	Not Significant	-0.1267	3.3687516195445553
0.8686056408690112	Pgk	Not Significant	-0.1261	2.4951973183654577
0.8206295639772273	Trf2	Not Significant	-0.1249	2.9036325160842376
0.8206295639772273	LanB2	Not Significant	-0.1244	3.462734819867421
0.9188450758618664	ND-51	Not Significant	-0.1242	2.367355921026019
0.9270996430719547	caz	Not Significant	-0.1238	2.351216345339342
0.8361224789159724	plum	Not Significant	-0.1226	2.331427296520743
0.9215354093157688	CG33303	Not Significant	-0.121	2.597146487833695
0.8624077481866678	CG1513	Not Significant	-0.1181	2.6948244842105846
1.0107487242300457	RpS14b	Not Significant	-0.1099	2.5415792439465807
0.8206295639772273	shot	Not Significant	-0.102	3.830877247110405
0.8798882890183527	ifc	Not Significant	-0.101	2.575187844927661
0.8813444191733864	Rpn10	Not Significant	-0.1008	2.827207675105206
0.8206295639772273	Su(Tpl)	Not Significant	-0.0999	2.940391956048014
0.8266684769399081	AdSS	Not Significant	-0.098	2.978522885486405
0.8573829720266567	CG8036	Not Significant	-0.0973	2.8422971343280654
0.9269126500611501	Arf51F	Not Significant	-0.096	2.3847117429382823
0.8469202600654164	ced-6	Not Significant	-0.0867	2.833306515284699
0.8614009903491069	PMCA	Not Significant	-0.0824	2.965906915495192
0.8206295639772273	Xbp1	Not Significant	-0.081	3.3599302961121023
0.9596290827625739	uex	Not Significant	-0.0762	2.3650197428165347
0.9599594523169421	HisRS	Not Significant	-0.076	2.456366033129043
0.865265963238037	CG12065	Not Significant	-0.0753	2.9176367758318906
0.9316477404623619	l(1)G0334	Not Significant	-0.0738	2.6910814921229687
0.9333193935968079	tefu	Not Significant	-0.0736	2.443654067612905
0.8577450292733111	kuz	Not Significant	-0.0715	2.942008053022313
0.9738236834509805	26-29-p	Not Significant	-0.0675	2.6505503492394107
0.9812245674413564	Rpn3	Not Significant	-0.0611	2.360309344342059
0.9738236834509805	zormin	Not Significant	-0.0569	2.298307137328508
1.0137953351853057	ATPsynE	Not Significant	-0.0558	2.4760341590784485
0.8762048209658152	Stat92E	Not Significant	-0.0555	2.949999542859922
0.980824875823844	sqh	Not Significant	-0.0554	2.9847522781154137
0.9774672876087503	CG32276	Not Significant	-0.0521	2.901594527914997
0.9084188022633455	kug	Not Significant	-0.0506	2.9868836514120525
0.9851023186103021	par-6	Not Significant	-0.0497	2.4631461367263494
0.9663311756350025	CG3164	Not Significant	-0.0482	2.7168377232995247
0.9763573246896844	CG11857	Not Significant	-0.0465	2.7902851640332416
0.9329258365673477	swm	Not Significant	-0.0436	2.6372394877989302
0.9664566875215904	cnc	Not Significant	-0.0407	2.574320700915308
0.8386500014518926	tou	Not Significant	-0.0402	3.293473048156108
0.9740439319191647	Cirl	Not Significant	-0.0373	2.4590153323018296
1.0137953351853057	RpS14a	Not Significant	-0.0368	3.4848334799814933
0.9900277563053311	Idgf3	Not Significant	-0.0357	2.578925589458768
0.9562210497896797	Unr	Not Significant	-0.0328	2.9907826918031377
0.9723234975351593	CCT5	Not Significant	-0.026	3.2729433622720787
1.0001182395024917	Psc	Not Significant	-0.026	2.3492775274679554
1.0137953351853057	foi	Not Significant	-0.0229	2.4983105537896004
1.0183678294769531	l(1)G0156	Not Significant	-0.0207	2.3443922736851106
1.0047822757328724	trol	Not Significant	-0.0204	2.94126290931895
1.031139199357145	Fkbp14	Not Significant	-0.0108	2.470924753299968
1.0327449943112215	Cyt-b5	Not Significant	-0.0074	2.6306820713927745
1.0366463876532768	e(r)	Not Significant	-0.0068	2.621176281775035
1.0137953351853057	CCT2	Not Significant	0.0087	3.357887224380536
1.0137953351853057	dl	Not Significant	0.0105	2.5652573434202135
1.0137953351853057	hts	Not Significant	0.0113	2.7371926427047373
1.014145373164183	Abp1	Not Significant	0.0143	2.3309208305952356
1.0183678294769531	CG43427	Not Significant	0.0154	2.325310371711061
1.0137953351853057	AsnS	Not Significant	0.0172	2.3268476989159903
1.0137953351853057	Pgi	Not Significant	0.023	2.374748346010104
1.0137953351853057	Stt3B	Not Significant	0.024	2.7585334222372864
0.9981996197209473	Sec61beta	Not Significant	0.0281	2.8273692730538253
0.9813386768109763	Hexo2	Not Significant	0.0316	2.8855025689284157
0.9522071080249906	CG9425	Not Significant	0.0328	2.946697837245742
0.9913859770720068	ck	Not Significant	0.0393	2.5054891384167237
0.9355853847767506	tyf	Not Significant	0.0419	2.9388948175981704
0.9693060388632335	Myo31DF	Not Significant	0.0426	2.5985169354268858
0.9236379591431109	CCT1	Not Significant	0.0432	3.04493154614916
0.9812245674413564	SH3PX1	Not Significant	0.0469	2.546542663478131
0.9573438416402222	PHGPx	Not Significant	0.0586	2.8193793988920874
0.9289111740827346	mbf1	Not Significant	0.0621	2.7886985374107547
0.926573097685282	CaBP1	Not Significant	0.0717	3.0703149874181173
1.0047855300064978	snRNA:U4:39B	Not Significant	0.0747	2.4073909044707316
0.9070713509684671	Dg	Not Significant	0.0817	2.5471591213274176
0.9918045336815929	CG3887	Not Significant	0.0833	2.445214876056217
0.926330247027139	SkpA	Not Significant	0.0842	2.759290033024304
0.8477304000077946	eIF4A	Not Significant	0.0873	3.5629467882404056
0.8674261853463028	CG42674	Not Significant	0.0882	2.379758615842701
0.8469202600654164	Best1	Not Significant	0.0977	2.416640507338281
0.8988983008733407	CG9302	Not Significant	0.1077	2.7795964912578244
0.8226368705673558	Tis11	Not Significant	0.108	2.8634715656455874
0.8342823000273022	ATPsynbeta	Not Significant	0.1111	3.111094410509336
0.8281150976176834	chic	Not Significant	0.1203	3.600401079301437
0.8206295639772273	CR43334	Not Significant	0.132	2.9006401839826004
0.8206295639772273	mgl	Not Significant	0.1322	3.8188854145940097
0.9218150792601092	CG5080	Not Significant	0.1391	2.570834706424214
0.8206295639772273	Jafrac1	Not Significant	0.1471	3.1170225825735236
0.8206295639772273	puc	Not Significant	0.1483	2.7238659644435037
0.8928108639458391	ben	Not Significant	0.1552	2.413299764081252
0.8813444191733864	CG15098	Not Significant	0.157	2.95796625758493
0.8960149966153262	CG8209	Not Significant	0.1595	2.405260961594782
0.8206295639772273	CCT7	Not Significant	0.1605	2.828820955124929
0.8206295639772273	CG4266	Not Significant	0.161	2.659440781870318
0.8248686357613956	CG6767	Not Significant	0.1658	2.4668676203541096
0.8206295639772273	Hsf	Not Significant	0.1733	2.596871878604247
0.8206295639772273	Gclc	Not Significant	0.1755	2.482158695411276
0.8206295639772273	pigs	Not Significant	0.1836	2.760422483423212
0.8206295639772273	Ubi-p5E	Not Significant	0.1936	2.6748611407378116
0.8206295639772273	Kdm2	Not Significant	0.2039	2.6520044615863756
0.826914851421641	CG2076	Not Significant	0.2056	2.3820170425748683
0.8206295639772273	Ran	Not Significant	0.2225	3.1751492668177224
0.8206295639772273	Myc	Not Significant	0.227	2.514547752660286
0.8206295639772273	ttk	Not Significant	0.2377	2.6679196853173615
0.8613483080175707	SmD2	Not Significant	0.2386	2.299942900022767
0.8206295639772273	LRP1	Not Significant	0.2452	2.8000293592441343
0.8206295639772273	FKBP59	Not Significant	0.2475	2.648603928135281
0.8206295639772273	GLS	Not Significant	0.2516	2.428134794028789
0.8206295639772273	Piezo	Not Significant	0.2623	2.6219548200449014
0.8206295639772273	Rpn6	Not Significant	0.2627	2.450249108319361
0.8206295639772273	WRNexo	Not Significant	0.2645	2.500030534183874
0.9703203651816413	snoRNA:Or-aca5	Not Significant	0.2723	3.055187138555754
0.8762122750075152	snRNA:U2:34ABa	Not Significant	0.291	2.3283796034387376
0.9612033196155038	snoRNA:SC35-a	Not Significant	0.2915	2.647627436477339
0.8206295639772273	olf186-F	Not Significant	0.2939	2.591064607026499
0.9171821144514791	RpL41	Not Significant	0.2967	3.147521743537597
0.8326683216720023	Prosbeta1	Not Significant	0.3019	2.3473300153169503
0.8206295639772273	Trx-2	Not Significant	0.3084	2.5634810853944106
0.8281150976176834	CG6891	Not Significant	0.3156	2.2770358881721102
0.8206295639772273	CG10600	Not Significant	0.3171	2.611723308007342
0.8206295639772273	Idh	Not Significant	0.3231	2.683947130751512
0.8206295639772273	LManII	Not Significant	0.3233	2.5634810853944106
0.8206295639772273	Sod1	Not Significant	0.3269	2.5658478186735176
0.8206295639772273	EMC1	Not Significant	0.3344	2.739770065592548
0.8206295639772273	GstD3	Not Significant	0.3432	2.832668550451795
0.8206295639772273	CG30015	Not Significant	0.3447	2.3492775274679554
0.8206295639772273	CG2493	Not Significant	0.3558	2.6908603082720437
0.8206295639772273	Ntf-2	Not Significant	0.3614	2.426917713880816
0.8206295639772273	Rpn9	Not Significant	0.3638	2.323252100171687
0.8206295639772273	ctp	Not Significant	0.377	3.2389864740813414
0.8206295639772273	MRP	Not Significant	0.3791	2.9944271424085818
0.8206295639772273	GstD1	Not Significant	0.3807	2.5990639058794174
0.8206295639772273	fat-spondin	Not Significant	0.383	2.9614210940664485
0.8206295639772273	CG11267	Not Significant	0.3861	2.4252896164467943
0.8206295639772273	eIF4G2	Not Significant	0.3888	2.876362196412118
0.8206295639772273	CG5862	Not Significant	0.4026	2.489606966267722
0.8206295639772273	CG34417	Not Significant	0.4149	2.7107518348841255
0.8206295639772273	Sesn	Not Significant	0.4155	2.6641717053619307
0.8847291351248432	RpLP2	Not Significant	0.416	3.8327962184124127
0.8206295639772273	CCT8	Not Significant	0.4165	2.812244696800369
0.8206295639772273	CCT4	Not Significant	0.43120000000000003	2.990005679104285
0.8206295639772273	Usp47	Not Significant	0.438	2.8662873390841948
0.8206295639772273	Rel	Not Significant	0.4565	2.378851946448881
0.8206295639772273	CG32549	Not Significant	0.457	2.4727564493172123
0.8206295639772273	Hsp60A	Not Significant	0.4713	3.3273078379121372
0.8206295639772273	CG17018	Not Significant	0.4802	2.9032256828161698
0.8206295639772273	AnxB9	Not Significant	0.4867	3.300975705460535
0.8206295639772273	ND-39	Not Significant	0.4952	2.6921857248101557
0.8206295639772273	Tdrd3	Not Significant	0.4966	2.5943925503754266
0.8206295639772273	CG4538	Not Significant	0.4981	2.440515521112228
0.8021949467236911	Nc73EF	Not Significant	0.5064	3.2111205412580492
0.7881031866539516	CCT3	Not Significant	0.5116	3.1493730904913853
0.7531310009419104	CG2918	Not Significant	0.5213	3.1935419885662175
0.697965805554382	CG9776	Not Significant	0.5503	2.6397354399672364
0.7304864816226825	Pdcd4	Not Significant	0.5518	2.772871562650226
0.5890037170238213	CG9674	Not Significant	0.5668	2.9355072658247128
0.8206295639772273	CG13551	Not Significant	0.5709	2.372451701409366
0.4173570524536371	Sirt1	Not Significant	0.6063	2.753391528798555
0.43054120747331487	PH4alphaEFB	Not Significant	0.6544	2.8752060040968903
0.5429805271292638	Sgt1	Not Significant	0.6728	2.469822015978163
0.35487795805744227	CG1416	Not Significant	0.6761	2.993987016217477
0.04901444467345045	MED14	Upregulated	0.7046	3.2058807298875367
0.13298560419619	Droj2	Not Significant	0.7165	3.2121209897122247
0.2679240129709486	Mrp4	Not Significant	0.7243	2.637739827119136
0.2691053954226919	CG9705	Not Significant	0.7341	3
0.016926277448085593	Hsc70-4	Upregulated	0.7344	4.0142999754061055
0.09297482727879058	PEK	Not Significant	0.7469	2.770483809431108
0.11385766064838634	Cdc37	Not Significant	0.7586	3.060130999531045
0.006048517871684031	Gp93	Upregulated	0.7811	3.4803663095328097
0.3976241089887484	Nmda1	Not Significant	0.8081	2.6301735297867714
0.02573008816472484	Hsc70-5	Upregulated	0.8098	3.244277120801843
0.2620926853322179	vir-1	Not Significant	0.8099	2.8690849738326705
0.12554031881775832	scf	Not Significant	0.81	3.2763468962530333
0.8090057250893973	RpL36A	Not Significant	0.815	3.388145623856844
0.07614146985659342	wech	Not Significant	0.8163	2.558708570533166
0.6574655722562203	snoRNA:Me18S-C1096	Not Significant	0.8469	2.7645497190644672
0.1526407924264441	DnaJ-H	Not Significant	0.8476	2.32479671762173
0.14815903666775257	betaTub60D	Not Significant	0.855	2.9245377177754897
2.777486382325545e-9	kay	Upregulated	0.871	3.5713302601372328
0.1969556286979698	Chchd2	Not Significant	0.8783	2.6490913518473924
0.13948717122862797	GstE6	Not Significant	0.8798	2.7794160989470678
0.051131245235425705	Trxr-1	Not Significant	0.8945	2.8589881003426956
[truncated: 53 more rows]
