# Supplementary material for: Internally controlled RNA sequencing comparisons using nucleoside recoding chemistry
Source: Nucleic Acids Res. 2022 Aug 26;50(19):e110. doi: 10.1093/nar/gkac693 (PMC9638901; doi:10.1093/nar/gkac693)
Supplement: gkac693_Supplemental_Files [file gkac693_supplemental_files.zip › SupplementaryTable_S4.csv]

	Gene_id	DESeq2	TILAC	TT_TL
1	14-3-3epsilon	Upregulated	Downregulated	Downregulated
2	14-3-3zeta	Not Significant	Not Significant	Downregulated
3	7SLRNA:CR32864	Not Significant	Not Significant	Downregulated
4	Abi	Not Significant	Not Significant	Downregulated
5	Abl	Not Significant	Downregulated	Downregulated
6	Abp1	Upregulated	Not Significant	Downregulated
7	ACC	Not Significant	Downregulated	Downregulated
8	AcCoAS	Not Significant	Not Significant	Downregulated
9	Acf	Not Significant	Downregulated	Downregulated
10	Ack	Downregulated	Downregulated	Downregulated
11	Ack-like	Not Significant	Downregulated	Downregulated
12	Acn	Not Significant	Downregulated	Downregulated
13	Acsl	Not Significant	Downregulated	Downregulated
14	Act42A	Not Significant	Downregulated	Downregulated
15	Act5C	Not Significant	Downregulated	Downregulated
16	ADD1	Not Significant	Not Significant	Downregulated
17	Adf1	Not Significant	Downregulated	Downregulated
18	AdipoR	Not Significant	Not Significant	Downregulated
19	Adk2	Not Significant	Not Significant	Downregulated
20	AdSS	Upregulated	Not Significant	Downregulated
21	Aef1	Not Significant	Downregulated	Downregulated
22	ago	Not Significant	Downregulated	Downregulated
23	AGO1	Not Significant	Downregulated	Downregulated
24	AGO2	Not Significant	Not Significant	Downregulated
25	Ahcy	Not Significant	Downregulated	Downregulated
26	AhcyL1	Not Significant	Not Significant	Downregulated
27	AIF	Not Significant	Downregulated	Downregulated
28	Akap200	Not Significant	Not Significant	Downregulated
29	akirin	Not Significant	Not Significant	Downregulated
30	Akt1	Not Significant	Not Significant	Downregulated
31	AlaRS	Not Significant	Not Significant	Downregulated
32	Aldh	Not Significant	Not Significant	Downregulated
33	alph	Not Significant	Not Significant	Downregulated
34	alpha-Cat	Not Significant	Downregulated	Downregulated
35	alpha-Est7	Not Significant	Downregulated	Downregulated
36	alpha-Est9	Not Significant	Downregulated	Downregulated
37	alpha-Man-Ia	Not Significant	Not Significant	Downregulated
38	alpha-Spec	Not Significant	Not Significant	Downregulated
39	alphaCOP	Not Significant	Not Significant	Downregulated
40	alphaTub84B	Not Significant	Downregulated	Downregulated
41	alphaTub84D	Not Significant	Not Significant	Downregulated
42	Als2	Not Significant	Not Significant	Downregulated
43	alt	Not Significant	Not Significant	Downregulated
44	Amun	Not Significant	Not Significant	Downregulated
45	Ank	Not Significant	Not Significant	Not Significant
46	AnxB10	Not Significant	Not Significant	Downregulated
47	AnxB9	Upregulated	Not Significant	Downregulated
48	aop	Upregulated	Downregulated	Downregulated
49	AOX1	Upregulated	Not Significant	Downregulated
50	ap	Not Significant	Downregulated	Downregulated
51	AP-1-2beta	Not Significant	Not Significant	Downregulated
52	AP-1gamma	Not Significant	Not Significant	Downregulated
53	AP-2alpha	Not Significant	Downregulated	Downregulated
54	AP-2mu	Not Significant	Not Significant	Downregulated
55	Apc	Upregulated	Not Significant	Downregulated
56	aPKC	Not Significant	Not Significant	Downregulated
57	Aps	Not Significant	Not Significant	Downregulated
58	Arc1	Not Significant	Not Significant	Downregulated
59	Arf51F	Upregulated	Not Significant	Downregulated
60	Arf79F	Not Significant	Not Significant	Downregulated
61	ArfGAP1	Not Significant	Not Significant	Downregulated
62	ArfGAP3	Not Significant	Not Significant	Downregulated
63	Argk	Not Significant	Downregulated	Downregulated
64	arm	Not Significant	Not Significant	Downregulated
65	armi	Not Significant	Downregulated	Downregulated
66	Arp2	Not Significant	Not Significant	Downregulated
67	Arp3	Not Significant	Not Significant	Downregulated
68	Arpc1	Not Significant	Not Significant	Downregulated
69	Arpc2	Not Significant	Not Significant	Downregulated
70	Arpc4	Not Significant	Not Significant	Downregulated
71	Ars2	Not Significant	Downregulated	Downregulated
72	Art1	Not Significant	Not Significant	Downregulated
73	aru	Not Significant	Not Significant	Downregulated
74	Asap	Not Significant	Downregulated	Downregulated
75	ash1	Not Significant	Downregulated	Downregulated
76	asp	Not Significant	Downregulated	Downregulated
77	AspRS	Not Significant	Not Significant	Downregulated
78	AspRS-m	Not Significant	Downregulated	Downregulated
79	ast	Not Significant	Downregulated	Downregulated
80	Asx	Not Significant	Downregulated	Downregulated
81	Atg17	Not Significant	Not Significant	Downregulated
82	Atg2	Not Significant	Not Significant	Downregulated
83	Atg4a	Not Significant	Not Significant	Downregulated
84	Atg8a	Not Significant	Not Significant	Downregulated
85	atl	Not Significant	Not Significant	Downregulated
86	atms	Not Significant	Not Significant	Downregulated
87	ATP8B	Upregulated	Not Significant	Downregulated
88	Atpalpha	Not Significant	Not Significant	Downregulated
89	ATPCL	Not Significant	Not Significant	Downregulated
90	ATPsynbeta	Not Significant	Not Significant	Downregulated
91	ATPsynC	Not Significant	Not Significant	Downregulated
92	ATPsynCF6	Not Significant	Not Significant	Downregulated
93	ATPsynD	Not Significant	Not Significant	Downregulated
94	ATPsyndelta	Not Significant	Not Significant	Downregulated
95	ATPsyngamma	Downregulated	Not Significant	Downregulated
96	Atu	Not Significant	Not Significant	Downregulated
97	Atx2	Not Significant	Downregulated	Downregulated
98	aux	Not Significant	Not Significant	Downregulated
99	awd	Downregulated	Not Significant	Downregulated
100	Axn	Not Significant	Not Significant	Downregulated
101	Axud1	Not Significant	Downregulated	Downregulated
102	B4	Not Significant	Not Significant	Downregulated
103	B52	Not Significant	Downregulated	Downregulated
104	babo	Not Significant	Not Significant	Downregulated
105	Bacc	Not Significant	Downregulated	Downregulated
106	baf	Upregulated	Not Significant	Downregulated
107	Baldspot	Upregulated	Not Significant	Downregulated
108	ball	Not Significant	Not Significant	Downregulated
109	Bap111	Not Significant	Downregulated	Downregulated
110	Bap170	Not Significant	Downregulated	Downregulated
111	Bap60	Not Significant	Not Significant	Downregulated
112	barc	Not Significant	Not Significant	Downregulated
113	bbc	Not Significant	Not Significant	Downregulated
114	bdg	Not Significant	Downregulated	Downregulated
115	be	Upregulated	Not Significant	Downregulated
116	BEAF-32	Not Significant	Not Significant	Downregulated
117	bel	Not Significant	Downregulated	Downregulated
118	ben	Not Significant	Not Significant	Downregulated
119	Best1	Not Significant	Not Significant	Downregulated
120	beta'COP	Not Significant	Not Significant	Downregulated
121	beta-Spec	Not Significant	Not Significant	Downregulated
122	betaCOP	Not Significant	Not Significant	Downregulated
123	betaTub56D	Not Significant	Downregulated	Downregulated
124	betaTub60D	Upregulated	Not Significant	Downregulated
125	bic	Not Significant	Downregulated	Downregulated
126	BicD	Not Significant	Downregulated	Downregulated
127	bif	Not Significant	Downregulated	Downregulated
128	bin3	Not Significant	Downregulated	Downregulated
129	bip2	Not Significant	Not Significant	Downregulated
130	blanks	Not Significant	Not Significant	Downregulated
131	blw	Not Significant	Not Significant	Downregulated
132	boi	Not Significant	Downregulated	Downregulated
133	bon	Not Significant	Downregulated	Downregulated
134	bor	Not Significant	Downregulated	Downregulated
135	brat	Upregulated	Not Significant	Downregulated
136	Brd8	Not Significant	Downregulated	Downregulated
137	Bre1	Not Significant	Downregulated	Downregulated
138	brm	Not Significant	Downregulated	Downregulated
139	Bruce	Not Significant	Not Significant	Downregulated
140	BRWD3	Not Significant	Downregulated	Downregulated
141	bsf	Downregulated	Downregulated	Downregulated
142	Bsg	Upregulated	Not Significant	Downregulated
143	BtbVII	Not Significant	Downregulated	Downregulated
144	Bub3	Not Significant	Not Significant	Downregulated
145	BubR1	Not Significant	Not Significant	Downregulated
146	BuGZ	Not Significant	Not Significant	Downregulated
147	bun	Upregulated	Downregulated	Downregulated
148	bur	Not Significant	Not Significant	Downregulated
149	Bx42	Not Significant	Not Significant	Downregulated
150	c11.1	Not Significant	Not Significant	Downregulated
151	C1GalTA	Not Significant	Not Significant	Downregulated
152	C3G	Not Significant	Not Significant	Downregulated
153	ca	Not Significant	Downregulated	Downregulated
154	CaBP1	Not Significant	Not Significant	Downregulated
155	cactin	Not Significant	Downregulated	Downregulated
156	Caf1-180	Not Significant	Downregulated	Downregulated
157	Caf1-55	Not Significant	Not Significant	Downregulated
158	Calr	Not Significant	Not Significant	Downregulated
159	Cam	Upregulated	Not Significant	Downregulated
160	CaMKII	Not Significant	Not Significant	Downregulated
161	CanA-14F	Not Significant	Not Significant	Downregulated
162	CanB2	Not Significant	Not Significant	Downregulated
163	Cand1	Not Significant	Downregulated	Downregulated
164	Cap-D2	Not Significant	Downregulated	Downregulated
165	Cap-G	Downregulated	Downregulated	Downregulated
166	Caper	Not Significant	Not Significant	Downregulated
167	Capr	Not Significant	Not Significant	Downregulated
168	capt	Not Significant	Not Significant	Downregulated
169	CASK	Not Significant	Not Significant	Downregulated
170	Cat	Not Significant	Not Significant	Downregulated
171	caz	Not Significant	Not Significant	Downregulated
172	Cbl	Not Significant	Not Significant	Downregulated
173	Cbp80	Not Significant	Not Significant	Downregulated
174	cbt	Not Significant	Downregulated	Downregulated
175	CCT1	Not Significant	Not Significant	Downregulated
176	CCT2	Upregulated	Not Significant	Downregulated
177	CCT3	Upregulated	Not Significant	Downregulated
178	CCT4	Not Significant	Not Significant	Downregulated
179	CCT5	Not Significant	Not Significant	Downregulated
180	CCT6	Not Significant	Not Significant	Downregulated
181	CCT7	Upregulated	Not Significant	Downregulated
182	CCT8	Not Significant	Not Significant	Downregulated
183	CD98hc	Not Significant	Downregulated	Downregulated
184	CDase	Not Significant	Not Significant	Downregulated
185	Cdc37	Upregulated	Not Significant	Downregulated
186	Cdc42	Not Significant	Not Significant	Downregulated
187	Cdc5	Not Significant	Not Significant	Downregulated
188	Cdep	Upregulated	Not Significant	Downregulated
189	cdi	Upregulated	Not Significant	Downregulated
190	Cdk12	Not Significant	Downregulated	Downregulated
191	ced-6	Upregulated	Not Significant	Downregulated
192	CenB1A	Not Significant	Downregulated	Downregulated
193	Cenp-C	Not Significant	Downregulated	Downregulated
194	Cep135	Not Significant	Downregulated	Downregulated
195	Cerk	Upregulated	Not Significant	Downregulated
196	cert	Not Significant	Not Significant	Downregulated
197	cg	Not Significant	Downregulated	Downregulated
198	CG10077	Upregulated	Upregulated	Downregulated
199	CG10103	Not Significant	Not Significant	Downregulated
200	CG10321	Not Significant	Not Significant	Downregulated
201	CG10417	Not Significant	Not Significant	Downregulated
202	CG10512	Not Significant	Not Significant	Downregulated
203	CG10543	Not Significant	Downregulated	Downregulated
204	CG10555	Not Significant	Downregulated	Downregulated
205	CG10565	Not Significant	Downregulated	Downregulated
206	CG10576	Not Significant	Not Significant	Downregulated
207	CG10600	Upregulated	Not Significant	Downregulated
208	CG10631	Not Significant	Not Significant	Downregulated
209	CG10915	Not Significant	Downregulated	Downregulated
210	CG1092	Not Significant	Downregulated	Downregulated
211	CG11030	Not Significant	Not Significant	Downregulated
212	CG11076	Not Significant	Downregulated	Downregulated
213	CG11122	Not Significant	Downregulated	Not Significant
214	CG1129	Not Significant	Not Significant	Downregulated
215	CG11357	Upregulated	Not Significant	Downregulated
216	CG11377	Not Significant	Not Significant	Downregulated
217	CG11399	Not Significant	Downregulated	Downregulated
218	CG11486	Upregulated	Not Significant	Downregulated
219	CG11857	Not Significant	Not Significant	Downregulated
220	CG11873	Not Significant	Downregulated	Downregulated
221	CG12004	Not Significant	Not Significant	Downregulated
222	CG12054	Upregulated	Downregulated	Downregulated
223	CG12065	Upregulated	Not Significant	Downregulated
224	CG12084	Not Significant	Not Significant	Downregulated
225	CG12099	Not Significant	Downregulated	Downregulated
226	CG12121	Not Significant	Not Significant	Downregulated
227	CG12163	Not Significant	Not Significant	Downregulated
228	CG12213	Not Significant	Not Significant	Not Significant
229	CG12290	Upregulated	Not Significant	Downregulated
230	CG12499	Not Significant	Downregulated	Downregulated
231	CG12567	Not Significant	Not Significant	Downregulated
232	CG12576	Not Significant	Not Significant	Downregulated
233	CG12608	Not Significant	Downregulated	Downregulated
234	CG13096	Not Significant	Downregulated	Downregulated
235	CG13097	Not Significant	Not Significant	Downregulated
236	CG13117	Not Significant	Not Significant	Downregulated
237	CG13124	Not Significant	Downregulated	Downregulated
238	CG1317	Not Significant	Not Significant	Downregulated
239	CG13185	Not Significant	Downregulated	Downregulated
240	CG13366	Not Significant	Downregulated	Downregulated
241	CG13384	Not Significant	Not Significant	Downregulated
242	CG1344	Not Significant	Not Significant	Downregulated
243	CG13551	Not Significant	Not Significant	Downregulated
244	CG1371	Not Significant	Downregulated	Downregulated
245	CG13784	Not Significant	Downregulated	Downregulated
246	CG13887	Not Significant	Not Significant	Downregulated
247	CG13893	Upregulated	Upregulated	Not Significant
248	CG13907	Not Significant	Downregulated	Downregulated
249	CG13917	Upregulated	Not Significant	Downregulated
250	CG14073	Not Significant	Downregulated	Downregulated
251	CG1416	Upregulated	Not Significant	Downregulated
252	CG14200	Not Significant	Not Significant	Downregulated
253	CG1440	Not Significant	Not Significant	Downregulated
254	CG14407	Not Significant	Not Significant	Downregulated
255	CG14441	Upregulated	Downregulated	Downregulated
256	CG14442	Not Significant	Downregulated	Downregulated
257	CG14478	Not Significant	Downregulated	Downregulated
258	CG14650	Not Significant	Downregulated	Downregulated
259	CG14767	Not Significant	Not Significant	Downregulated
260	CG1486	Not Significant	Not Significant	Downregulated
261	CG15098	Not Significant	Not Significant	Downregulated
262	CG15099	Not Significant	Downregulated	Downregulated
263	CG1513	Not Significant	Not Significant	Downregulated
264	CG15356	Not Significant	Downregulated	Downregulated
265	CG15744	Not Significant	Downregulated	Downregulated
266	CG15771	Not Significant	Not Significant	Downregulated
267	CG15784	Not Significant	Not Significant	Downregulated
268	CG1620	Not Significant	Downregulated	Downregulated
269	CG1622	Not Significant	Not Significant	Downregulated
270	CG1646	Not Significant	Downregulated	Downregulated
271	CG1673	Not Significant	Downregulated	Downregulated
272	CG1674	Not Significant	Not Significant	Downregulated
273	CG16791	Not Significant	Downregulated	Downregulated
274	CG16903	Not Significant	Not Significant	Downregulated
275	CG16972	Not Significant	Downregulated	Downregulated
276	CG16974	Not Significant	Downregulated	Downregulated
277	CG1703	Not Significant	Not Significant	Downregulated
278	CG17233	Not Significant	Downregulated	Downregulated
279	CG17278	Not Significant	Not Significant	Downregulated
280	CG1737	Not Significant	Downregulated	Downregulated
281	CG17493	Not Significant	Not Significant	Downregulated
282	CG17514	Not Significant	Not Significant	Downregulated
283	CG17528	Not Significant	Not Significant	Downregulated
284	CG17646	Not Significant	Not Significant	Downregulated
285	CG17660	Not Significant	Not Significant	Downregulated
286	CG17715	Not Significant	Not Significant	Downregulated
287	CG17746	Not Significant	Downregulated	Downregulated
288	CG1815	Not Significant	Downregulated	Downregulated
289	CG18659	Upregulated	Not Significant	Downregulated
290	CG1890	Not Significant	Not Significant	Downregulated
291	CG1910	Upregulated	Not Significant	Downregulated
292	CG1943	Not Significant	Downregulated	Downregulated
293	CG2162	Not Significant	Not Significant	Downregulated
294	CG2182	Not Significant	Not Significant	Downregulated
295	CG2186	Not Significant	Downregulated	Downregulated
296	CG2199	Not Significant	Downregulated	Downregulated
297	CG2218	Not Significant	Downregulated	Downregulated
298	CG2691	Not Significant	Downregulated	Downregulated
299	CG2747	Not Significant	Downregulated	Downregulated
300	CG2765	Not Significant	Downregulated	Downregulated
301	CG2862	Not Significant	Not Significant	Downregulated
302	CG2918	Upregulated	Not Significant	Downregulated
303	CG2924	Not Significant	Not Significant	Downregulated
304	CG2926	Not Significant	Downregulated	Downregulated
305	CG2991	Not Significant	Downregulated	Downregulated
306	CG30015	Upregulated	Not Significant	Downregulated
307	CG30020	Not Significant	Not Significant	Downregulated
308	CG30089	Not Significant	Downregulated	Downregulated
309	CG30122	Not Significant	Not Significant	Downregulated
310	CG30456	Not Significant	Downregulated	Downregulated
311	CG3061	Not Significant	Not Significant	Downregulated
312	CG3065	Not Significant	Downregulated	Downregulated
313	CG31122	Not Significant	Downregulated	Downregulated
314	CG31145	Upregulated	Not Significant	Downregulated
315	CG31211	Not Significant	Not Significant	Downregulated
316	CG31224	Not Significant	Downregulated	Downregulated
317	CG31324	Not Significant	Not Significant	Downregulated
318	CG31523	Not Significant	Not Significant	Downregulated
319	CG31550	Not Significant	Not Significant	Downregulated
320	CG31637	Not Significant	Downregulated	Downregulated
321	CG3164	Not Significant	Not Significant	Not Significant
322	CG31694	Not Significant	Not Significant	Downregulated
323	CG31729	Not Significant	Downregulated	Downregulated
324	CG31886	Upregulated	Downregulated	Downregulated
325	CG3198	Not Significant	Not Significant	Downregulated
326	CG31998	Not Significant	Downregulated	Downregulated
327	CG32032	Not Significant	Downregulated	Downregulated
328	CG32276	Not Significant	Not Significant	Downregulated
329	CG32369	Upregulated	Downregulated	Downregulated
330	CG32425	Not Significant	Not Significant	Downregulated
331	CG32436	Not Significant	Not Significant	Downregulated
332	CG32549	Not Significant	Not Significant	Downregulated
333	CG32767	Not Significant	Downregulated	Downregulated
334	CG32982	Not Significant	Not Significant	Downregulated
335	CG33129	Not Significant	Downregulated	Downregulated
336	CG33298	Not Significant	Downregulated	Downregulated
337	CG3356	Not Significant	Not Significant	Downregulated
338	CG3368	Not Significant	Not Significant	Downregulated
339	CG34126	Not Significant	Not Significant	Downregulated
340	CG3436	Not Significant	Not Significant	Downregulated
341	CG34401	Not Significant	Downregulated	Downregulated
342	CG34417	Upregulated	Not Significant	Downregulated
343	CG3638	Upregulated	Not Significant	Downregulated
344	CG3651	Not Significant	Downregulated	Downregulated
345	CG3662	Not Significant	Not Significant	Downregulated
346	CG3760	Not Significant	Not Significant	Downregulated
347	CG3764	Not Significant	Downregulated	Downregulated
348	CG3847	Not Significant	Not Significant	Downregulated
349	CG3902	Not Significant	Not Significant	Downregulated
350	CG3907	Not Significant	Not Significant	Downregulated
351	CG3961	Not Significant	Downregulated	Downregulated
352	CG40045	Not Significant	Not Significant	Downregulated
353	CG40191	Not Significant	Not Significant	Downregulated
354	CG4119	Not Significant	Downregulated	Downregulated
355	CG4199	Not Significant	Not Significant	Downregulated
356	CG42232	Not Significant	Downregulated	Downregulated
357	CG42390	Not Significant	Not Significant	Downregulated
358	CG4266	Upregulated	Not Significant	Downregulated
359	CG42663	Upregulated	Downregulated	Downregulated
360	CG42668	Not Significant	Downregulated	Downregulated
361	CG42674	Upregulated	Not Significant	Downregulated
362	CG42724	Upregulated	Not Significant	Downregulated
363	CG42748	Not Significant	Not Significant	Downregulated
364	CG42788	Not Significant	Not Significant	Downregulated
365	CG42797	Not Significant	Downregulated	Downregulated
366	CG4281	Not Significant	Not Significant	Downregulated
367	CG43367	Not Significant	Not Significant	Downregulated
368	CG4360	Not Significant	Downregulated	Downregulated
369	CG4364	Not Significant	Downregulated	Downregulated
370	CG43736	Upregulated	Not Significant	Downregulated
371	CG44774	Not Significant	Not Significant	Downregulated
372	CG45049	Not Significant	Not Significant	Downregulated
373	CG45050	Upregulated	Downregulated	Downregulated
374	CG4511	Not Significant	Not Significant	Downregulated
375	CG4538	Upregulated	Not Significant	Downregulated
376	CG4552	Not Significant	Not Significant	Downregulated
377	CG4554	Not Significant	Downregulated	Downregulated
378	CG4612	Not Significant	Not Significant	Downregulated
379	CG4751	Not Significant	Not Significant	Downregulated
380	CG4766	Not Significant	Not Significant	Downregulated
381	CG4806	Not Significant	Not Significant	Downregulated
382	CG4822	Not Significant	Downregulated	Downregulated
383	CG4829	Not Significant	Not Significant	Downregulated
384	CG4853	Not Significant	Not Significant	Downregulated
385	CG4860	Not Significant	Not Significant	Downregulated
386	CG4887	Not Significant	Downregulated	Downregulated
387	CG5004	Not Significant	Downregulated	Downregulated
388	CG5033	Not Significant	Downregulated	Downregulated
389	CG5059	Not Significant	Not Significant	Downregulated
390	CG5080	Not Significant	Not Significant	Downregulated
391	CG5098	Not Significant	Downregulated	Downregulated
392	CG5174	Not Significant	Not Significant	Downregulated
393	CG5191	Not Significant	Not Significant	Downregulated
394	CG5346	Upregulated	Downregulated	Downregulated
395	CG5522	Upregulated	Not Significant	Downregulated
396	CG5554	Not Significant	Not Significant	Downregulated
397	CG5728	Not Significant	Downregulated	Downregulated
398	CG5746	Not Significant	Not Significant	Downregulated
399	CG5787	Not Significant	Not Significant	Downregulated
400	CG5850	Not Significant	Downregulated	Downregulated
401	CG5854	Not Significant	Downregulated	Downregulated
402	CG5862	Not Significant	Not Significant	Downregulated
403	CG5885	Not Significant	Not Significant	Downregulated
404	CG5902	Not Significant	Not Significant	Downregulated
405	CG5986	Not Significant	Not Significant	Downregulated
406	CG6051	Not Significant	Not Significant	Downregulated
407	CG6115	Not Significant	Not Significant	Downregulated
408	CG6227	Not Significant	Not Significant	Downregulated
409	CG6230	Not Significant	Not Significant	Downregulated
410	CG6293	Not Significant	Not Significant	Downregulated
411	CG6330	Not Significant	Not Significant	Downregulated
412	CG6454	Not Significant	Downregulated	Downregulated
413	CG6511	Upregulated	Upregulated	Downregulated
414	CG6512	Not Significant	Not Significant	Downregulated
415	CG6664	Not Significant	Downregulated	Downregulated
416	CG6686	Not Significant	Not Significant	Downregulated
417	CG6695	Not Significant	Downregulated	Downregulated
418	CG6700	Not Significant	Downregulated	Downregulated
419	CG6701	Upregulated	Not Significant	Downregulated
420	CG6767	Upregulated	Not Significant	Not Significant
421	CG6770	Upregulated	Upregulated	Not Significant
422	CG6791	Not Significant	Downregulated	Not Significant
423	CG6891	Not Significant	Not Significant	Downregulated
424	CG7028	Not Significant	Downregulated	Downregulated
425	CG7029	Not Significant	Downregulated	Downregulated
426	CG7044	Not Significant	Not Significant	Downregulated
427	CG7110	Not Significant	Downregulated	Downregulated
428	CG7324	Not Significant	Downregulated	Downregulated
429	CG7453	Not Significant	Not Significant	Downregulated
430	CG7518	Downregulated	Not Significant	Downregulated
431	CG7530	Not Significant	Downregulated	Downregulated
432	CG7546	Not Significant	Downregulated	Downregulated
433	CG7564	Not Significant	Not Significant	Downregulated
434	CG7611	Not Significant	Not Significant	Downregulated
435	CG7630	Not Significant	Not Significant	Downregulated
436	CG7728	Downregulated	Downregulated	Downregulated
437	CG7739	Not Significant	Not Significant	Downregulated
438	CG7766	Not Significant	Not Significant	Downregulated
439	CG7791	Not Significant	Downregulated	Downregulated
440	CG7806	Not Significant	Not Significant	Downregulated
441	CG7834	Not Significant	Not Significant	Downregulated
442	CG7878	Not Significant	Not Significant	Downregulated
443	CG7920	Not Significant	Not Significant	Downregulated
444	CG7945	Upregulated	Upregulated	Downregulated
445	CG7956	Not Significant	Downregulated	Downregulated
446	CG7971	Not Significant	Not Significant	Downregulated
447	CG7987	Not Significant	Downregulated	Downregulated
448	CG8036	Not Significant	Not Significant	Downregulated
449	CG8108	Not Significant	Downregulated	Downregulated
450	CG8176	Not Significant	Downregulated	Downregulated
451	CG8177	Upregulated	Not Significant	Downregulated
452	CG8209	Not Significant	Not Significant	Downregulated
453	CG8223	Not Significant	Downregulated	Downregulated
454	CG8230	Not Significant	Not Significant	Downregulated
455	CG8243	Not Significant	Downregulated	Downregulated
456	CG8312	Upregulated	Not Significant	Downregulated
457	CG8397	Not Significant	Not Significant	Downregulated
458	CG8405	Not Significant	Not Significant	Downregulated
459	CG8468	Upregulated	Upregulated	Not Significant
460	CG8507	Not Significant	Not Significant	Downregulated
461	CG8531	Not Significant	Not Significant	Downregulated
462	CG8545	Not Significant	Downregulated	Downregulated
463	CG8635	Not Significant	Not Significant	Downregulated
464	CG8668	Not Significant	Not Significant	Downregulated
465	CG8671	Not Significant	Not Significant	Downregulated
466	CG8677	Not Significant	Downregulated	Downregulated
467	CG8858	Not Significant	Downregulated	Downregulated
468	CG8878	Not Significant	Downregulated	Downregulated
469	CG8929	Not Significant	Not Significant	Downregulated
470	CG8939	Not Significant	Downregulated	Downregulated
471	CG8963	Not Significant	Downregulated	Downregulated
472	CG9005	Not Significant	Downregulated	Downregulated
473	CG9205	Not Significant	Not Significant	Downregulated
474	CG9246	Not Significant	Not Significant	Downregulated
475	CG9253	Not Significant	Downregulated	Downregulated
476	CG9281	Not Significant	Not Significant	Downregulated
477	CG9330	Not Significant	Not Significant	Downregulated
478	CG9372	Not Significant	Not Significant	Downregulated
479	CG9425	Upregulated	Not Significant	Downregulated
480	CG9426	Not Significant	Not Significant	Downregulated
481	CG9586	Not Significant	Not Significant	Downregulated
482	CG9646	Not Significant	Not Significant	Downregulated
483	CG9674	Upregulated	Not Significant	Not Significant
484	CG9705	Upregulated	Not Significant	Downregulated
485	CG9727	Not Significant	Not Significant	Downregulated
486	CG9775	Not Significant	Not Significant	Downregulated
487	CG9776	Upregulated	Not Significant	Downregulated
488	CG9932	Upregulated	Downregulated	Downregulated
489	CG9934	Not Significant	Not Significant	Downregulated
490	chb	Not Significant	Downregulated	Downregulated
491	Chc	Not Significant	Not Significant	Downregulated
492	Chchd2	Upregulated	Not Significant	Downregulated
493	Chd1	Not Significant	Downregulated	Downregulated
494	Chd64	Upregulated	Not Significant	Downregulated
495	cher	Not Significant	Not Significant	Downregulated
496	CHES-1-like	Not Significant	Downregulated	Downregulated
497	Chi	Not Significant	Downregulated	Downregulated
498	chic	Upregulated	Not Significant	Downregulated
499	chinmo	Upregulated	Downregulated	Downregulated
500	CHOp24	Not Significant	Not Significant	Downregulated
501	Chro	Not Significant	Downregulated	Downregulated
502	cic	Upregulated	Downregulated	Downregulated
503	cindr	Not Significant	Not Significant	Downregulated
504	Cip4	Not Significant	Not Significant	Downregulated
505	Cirl	Not Significant	Not Significant	Downregulated
506	ck	Not Significant	Not Significant	Downregulated
507	Cka	Not Significant	Downregulated	Downregulated
508	CkIalpha	Not Significant	Not Significant	Downregulated
509	CkIIalpha	Not Significant	Not Significant	Downregulated
510	CkIIbeta	Not Significant	Not Significant	Downregulated
511	Clamp	Not Significant	Not Significant	Downregulated
512	Claspin	Downregulated	Downregulated	Downregulated
513	Clbn	Not Significant	Not Significant	Downregulated
514	Clic	Not Significant	Not Significant	Downregulated
515	CLIP-190	Not Significant	Not Significant	Downregulated
516	clu	Not Significant	Downregulated	Downregulated
517	cmet	Not Significant	Downregulated	Downregulated
518	CNBP	Not Significant	Downregulated	Downregulated
519	cnc	Upregulated	Not Significant	Downregulated
520	cnk	Not Significant	Downregulated	Downregulated
521	cnn	Not Significant	Downregulated	Downregulated
522	cno	Not Significant	Not Significant	Downregulated
523	Cnot4	Not Significant	Not Significant	Downregulated
524	CNPYb	Not Significant	Not Significant	Downregulated
525	Cnx99A	Upregulated	Upregulated	Downregulated
526	Col4a1	Not Significant	Not Significant	Downregulated
527	cora	Not Significant	Not Significant	Downregulated
528	CoRest	Not Significant	Not Significant	Downregulated
529	coro	Not Significant	Not Significant	Downregulated
530	Cortactin	Not Significant	Downregulated	Downregulated
531	cos	Not Significant	Downregulated	Downregulated
532	COX4	Not Significant	Not Significant	Downregulated
533	COX5A	Not Significant	Not Significant	Downregulated
534	COX6B	Not Significant	Not Significant	Downregulated
535	Cp1	Not Significant	Not Significant	Downregulated
536	Cp190	Not Significant	Downregulated	Downregulated
537	cpa	Not Significant	Not Significant	Downregulated
538	cpb	Not Significant	Not Significant	Downregulated
539	Cpr	Not Significant	Not Significant	Downregulated
540	Crag	Not Significant	Not Significant	Downregulated
541	crc	Not Significant	Not Significant	Downregulated
542	CrebA	Upregulated	Downregulated	Downregulated
543	CrebB	Not Significant	Downregulated	Downregulated
544	CRIF	Not Significant	Not Significant	Downregulated
545	crn	Not Significant	Not Significant	Downregulated
546	crol	Not Significant	Downregulated	Downregulated
547	crp	Not Significant	Downregulated	Downregulated
548	crq	Not Significant	Not Significant	Downregulated
549	Crtc	Not Significant	Downregulated	Downregulated
550	Cse1	Not Significant	Not Significant	Downregulated
551	Csk	Upregulated	Not Significant	Downregulated
552	csw	Not Significant	Downregulated	Downregulated
553	ct	Upregulated	Not Significant	Downregulated
554	cta	Not Significant	Not Significant	Downregulated
555	CtBP	Not Significant	Downregulated	Downregulated
556	ctp	Upregulated	Not Significant	Downregulated
557	CTPsyn	Not Significant	Not Significant	Downregulated
558	Ctr9	Not Significant	Not Significant	Downregulated
559	ctrip	Not Significant	Downregulated	Downregulated
560	cue	Not Significant	Not Significant	Downregulated
561	Cul1	Not Significant	Downregulated	Downregulated
562	Cul2	Not Significant	Downregulated	Downregulated
563	Cul3	Not Significant	Not Significant	Downregulated
564	Cul4	Not Significant	Not Significant	Downregulated
565	cv-c	Upregulated	Not Significant	Downregulated
566	cwo	Upregulated	Downregulated	Downregulated
567	CycA	Not Significant	Not Significant	Downregulated
568	CycB	Not Significant	Downregulated	Downregulated
569	CycG	Upregulated	Not Significant	Downregulated
570	CycK	Not Significant	Not Significant	Downregulated
571	CycT	Upregulated	Not Significant	Downregulated
572	CycY	Not Significant	Not Significant	Downregulated
573	Cyp1	Not Significant	Not Significant	Downregulated
574	Cyp6a17	Not Significant	Not Significant	Downregulated
575	Cyp6a20	Not Significant	Not Significant	Downregulated
576	Cyt-b5	Not Significant	Not Significant	Downregulated
577	Cyt-c-p	Not Significant	Downregulated	Downregulated
578	Cyt-c1	Not Significant	Not Significant	Downregulated
579	D1	Not Significant	Not Significant	Downregulated
580	d4	Not Significant	Not Significant	Downregulated
581	da	Not Significant	Downregulated	Downregulated
582	Dab	Not Significant	Not Significant	Downregulated
583	dally	Not Significant	Not Significant	Downregulated
584	Dap160	Not Significant	Downregulated	Downregulated
585	dco	Not Significant	Downregulated	Downregulated
586	DCP2	Not Significant	Downregulated	Downregulated
587	Dcr-1	Downregulated	Downregulated	Downregulated
588	Dcr-2	Not Significant	Not Significant	Downregulated
589	DCTN1-p150	Not Significant	Not Significant	Downregulated
590	DCTN2-p50	Not Significant	Not Significant	Downregulated
591	Dek	Upregulated	Not Significant	Downregulated
592	Desat1	Not Significant	Not Significant	Downregulated
593	Df31	Not Significant	Downregulated	Downregulated
594	Dg	Not Significant	Not Significant	Downregulated
595	Dgp-1	Not Significant	Not Significant	Downregulated
596	Dhc64C	Not Significant	Downregulated	Downregulated
597	Dhx15	Not Significant	Not Significant	Downregulated
598	dia	Not Significant	Downregulated	Downregulated
599	Diap1	Not Significant	Downregulated	Downregulated
600	didum	Not Significant	Downregulated	Downregulated
601	dikar	Not Significant	Downregulated	Downregulated
602	DIP2	Not Significant	Not Significant	Downregulated
603	dl	Upregulated	Not Significant	Downregulated
604	dlg1	Not Significant	Downregulated	Downregulated
605	Dlg5	Not Significant	Not Significant	Downregulated
606	Dlic	Not Significant	Not Significant	Downregulated
607	dmGlut	Not Significant	Not Significant	Downregulated
608	dmt	Upregulated	Not Significant	Downregulated
609	DnaJ-1	Upregulated	Upregulated	Not Significant
610	DnaJ-H	Upregulated	Not Significant	Downregulated
611	DNApol-alpha180	Downregulated	Downregulated	Downregulated
612	DNApol-epsilon255	Downregulated	Downregulated	Downregulated
613	dnk	Not Significant	Downregulated	Downregulated
614	Doa	Not Significant	Downregulated	Downregulated
615	dock	Not Significant	Not Significant	Downregulated
616	dom	Not Significant	Downregulated	Downregulated
617	dome	Not Significant	Not Significant	Downregulated
618	dop	Not Significant	Downregulated	Downregulated
619	dos	Upregulated	Downregulated	Downregulated
620	Dp	Not Significant	Downregulated	Downregulated
621	Dp1	Not Significant	Downregulated	Downregulated
622	dpa	Not Significant	Downregulated	Downregulated
623	Dpit47	Not Significant	Downregulated	Downregulated
624	DppIII	Not Significant	Not Significant	Downregulated
625	Drat	Not Significant	Downregulated	Downregulated
626	dre4	Not Significant	Downregulated	Downregulated
627	drk	Not Significant	Not Significant	Downregulated
628	Droj2	Upregulated	Not Significant	Downregulated
629	drongo	Not Significant	Not Significant	Downregulated
630	Drp1	Not Significant	Downregulated	Downregulated
631	Dscam1	Upregulated	Not Significant	Downregulated
632	dsd	Not Significant	Downregulated	Downregulated
633	Dsp1	Not Significant	Downregulated	Downregulated
634	DUBAI	Not Significant	Not Significant	Downregulated
635	dup	Not Significant	Downregulated	Downregulated
636	Dys	Not Significant	Not Significant	Downregulated
637	E(bx)	Not Significant	Downregulated	Downregulated
638	E(Pc)	Not Significant	Downregulated	Downregulated
639	e(r)	Not Significant	Not Significant	Downregulated
640	e(y)3	Not Significant	Downregulated	Downregulated
641	E2f1	Not Significant	Downregulated	Downregulated
642	Eaf	Not Significant	Downregulated	Downregulated
643	ear	Not Significant	Downregulated	Downregulated
644	eas	Upregulated	Not Significant	Downregulated
645	east	Not Significant	Downregulated	Downregulated
646	Eb1	Not Significant	Not Significant	Downregulated
647	ebd1	Not Significant	Downregulated	Downregulated
648	ebi	Not Significant	Downregulated	Downregulated
649	eco	Not Significant	Downregulated	Downregulated
650	EcR	Upregulated	Not Significant	Downregulated
651	Ect4	Not Significant	Downregulated	Downregulated
652	Edc3	Not Significant	Downregulated	Downregulated
653	eEF1alpha1	Not Significant	Not Significant	Downregulated
654	eEF1beta	Not Significant	Not Significant	Downregulated
655	eEF1delta	Not Significant	Not Significant	Downregulated
656	eEF1gamma	Not Significant	Downregulated	Downregulated
657	eEF2	Not Significant	Downregulated	Downregulated
658	eEF5	Not Significant	Not Significant	Downregulated
659	Efa6	Not Significant	Not Significant	Downregulated
660	eff	Upregulated	Downregulated	Downregulated
661	Ehbp1	Not Significant	Downregulated	Downregulated
662	eIF1	Not Significant	Not Significant	Downregulated
663	eIF1A	Not Significant	Not Significant	Downregulated
664	eIF2alpha	Not Significant	Not Significant	Downregulated
665	eIF2Bdelta	Not Significant	Not Significant	Downregulated
666	eIF2beta	Not Significant	Downregulated	Downregulated
667	eIF2gamma	Not Significant	Downregulated	Downregulated
668	eIF3a	Not Significant	Downregulated	Downregulated
669	eIF3b	Not Significant	Not Significant	Downregulated
670	eIF3c	Not Significant	Downregulated	Downregulated
671	eIF3d1	Not Significant	Downregulated	Downregulated
672	eIF3e	Not Significant	Downregulated	Not Significant
673	eIF3h	Not Significant	Not Significant	Downregulated
674	eIF3i	Not Significant	Not Significant	Downregulated
675	eIF3j	Not Significant	Not Significant	Downregulated
676	eIF3k	Not Significant	Not Significant	Downregulated
677	eIF3m	Not Significant	Not Significant	Downregulated
678	eIF4A	Not Significant	Not Significant	Downregulated
679	eIF4E1	Not Significant	Not Significant	Downregulated
680	eIF4EHP	Not Significant	Downregulated	Downregulated
681	eIF4G1	Not Significant	Not Significant	Downregulated
682	eIF4H1	Not Significant	Not Significant	Downregulated
683	eIF5B	Not Significant	Not Significant	Downregulated
684	Eip71CD	Not Significant	Not Significant	Downregulated
685	Eip74EF	Upregulated	Not Significant	Downregulated
686	Eip75B	Upregulated	Not Significant	Downregulated
687	EloA	Not Significant	Not Significant	Downregulated
688	EloB	Not Significant	Not Significant	Downregulated
689	emb	Not Significant	Downregulated	Downregulated
690	emc	Not Significant	Downregulated	Downregulated
691	ena	Upregulated	Downregulated	Downregulated
692	enc	Not Significant	Not Significant	Downregulated
693	EndoA	Not Significant	Not Significant	Downregulated
694	endos	Not Significant	Not Significant	Downregulated
695	Eno	Not Significant	Downregulated	Downregulated
696	enok	Not Significant	Downregulated	Downregulated
697	ens	Not Significant	Not Significant	Downregulated
698	Epg5	Not Significant	Downregulated	Downregulated
699	Eps-15	Not Significant	Not Significant	Downregulated
700	eRF1	Not Significant	Not Significant	Downregulated
701	eRF3	Not Significant	Downregulated	Downregulated
702	ergic53	Not Significant	Not Significant	Downregulated
703	ERp60	Not Significant	Not Significant	Downregulated
704	Evi5	Not Significant	Not Significant	Downregulated
705	ex	Upregulated	Not Significant	Downregulated
706	faf	Not Significant	Downregulated	Downregulated
707	Fas1	Not Significant	Not Significant	Downregulated
708	FASN1	Not Significant	Downregulated	Downregulated
709	fat-spondin	Not Significant	Not Significant	Downregulated
710	fax	Not Significant	Not Significant	Downregulated
711	FBXO11	Not Significant	Downregulated	Downregulated
712	feo	Not Significant	Downregulated	Downregulated
713	Fer1HCH	Not Significant	Not Significant	Downregulated
714	Fhos	Not Significant	Downregulated	Downregulated
715	Fib	Not Significant	Not Significant	Downregulated
716	Fim	Not Significant	Not Significant	Downregulated
717	Fip1	Not Significant	Not Significant	Downregulated
718	Fkbp14	Not Significant	Not Significant	Downregulated
719	fl(2)d	Not Significant	Not Significant	Downregulated
720	flfl	Not Significant	Downregulated	Downregulated
721	Flo2	Not Significant	Not Significant	Downregulated
722	flr	Not Significant	Not Significant	Downregulated
723	Fmo-2	Not Significant	Downregulated	Downregulated
724	Fmr1	Not Significant	Downregulated	Downregulated
725	foi	Upregulated	Not Significant	Downregulated
726	Frl	Not Significant	Not Significant	Downregulated
727	fru	Upregulated	Downregulated	Downregulated
728	fry	Not Significant	Not Significant	Not Significant
729	fs(1)h	Not Significant	Downregulated	Downregulated
730	Fs(2)Ket	Not Significant	Downregulated	Downregulated
731	ftz-f1	Not Significant	Not Significant	Downregulated
732	Fur2	Not Significant	Downregulated	Downregulated
733	fwd	Not Significant	Downregulated	Downregulated
734	fzy	Not Significant	Not Significant	Downregulated
735	Gale	Not Significant	Not Significant	Downregulated
736	Galphai	Not Significant	Not Significant	Downregulated
737	Galphas	Not Significant	Not Significant	Downregulated
738	gammaCOP	Not Significant	Not Significant	Downregulated
739	garz	Not Significant	Not Significant	Downregulated
740	GATAd	Not Significant	Not Significant	Downregulated
741	Gbeta13F	Not Significant	Not Significant	Downregulated
742	gce	Not Significant	Not Significant	Downregulated
743	GckIII	Not Significant	Not Significant	Downregulated
744	Gclc	Upregulated	Not Significant	Downregulated
745	Gclm	Not Significant	Not Significant	Downregulated
746	Gcn2	Not Significant	Not Significant	Downregulated
747	GCS2alpha	Not Significant	Not Significant	Downregulated
748	GCS2beta	Not Significant	Not Significant	Downregulated
749	Gdi	Not Significant	Downregulated	Downregulated
750	Ge-1	Not Significant	Downregulated	Downregulated
751	gek	Not Significant	Not Significant	Downregulated
752	Gel	Not Significant	Not Significant	Downregulated
753	geminin	Not Significant	Downregulated	Downregulated
754	Gfat2	Not Significant	Not Significant	Downregulated
755	gfzf	Not Significant	Not Significant	Downregulated
756	Gga	Not Significant	Not Significant	Downregulated
757	Ggamma1	Not Significant	Not Significant	Downregulated
758	Girdin	Not Significant	Downregulated	Downregulated
759	gish	Not Significant	Downregulated	Downregulated
760	Glg1	Not Significant	Not Significant	Downregulated
761	GlnRS	Downregulated	Not Significant	Downregulated
762	glo	Not Significant	Downregulated	Downregulated
763	GLS	Upregulated	Not Significant	Downregulated
764	Glt	Not Significant	Not Significant	Downregulated
765	glu	Not Significant	Downregulated	Downregulated
766	GluProRS	Not Significant	Not Significant	Downregulated
767	GlyRS	Not Significant	Not Significant	Downregulated
768	GlyS	Not Significant	Not Significant	Downregulated
769	GM130	Not Significant	Not Significant	Downregulated
770	Gmap	Not Significant	Not Significant	Downregulated
771	Gnf1	Not Significant	Downregulated	Downregulated
772	Golgin245	Not Significant	Downregulated	Downregulated
773	Got2	Not Significant	Downregulated	Downregulated
774	Gp150	Not Significant	Not Significant	Downregulated
775	Gp210	Not Significant	Downregulated	Downregulated
776	Gp93	Upregulated	Upregulated	Downregulated
777	gpp	Upregulated	Downregulated	Downregulated
778	Gprk2	Upregulated	Downregulated	Downregulated
779	gro	Not Significant	Downregulated	Downregulated
780	grp	Not Significant	Not Significant	Downregulated
781	gry	Not Significant	Not Significant	Not Significant
782	GstD3	Upregulated	Not Significant	Downregulated
783	GstE3	Upregulated	Not Significant	Downregulated
784	GstE6	Upregulated	Not Significant	Downregulated
785	Gtp-bp	Downregulated	Not Significant	Downregulated
786	Gug	Not Significant	Downregulated	Downregulated
787	gus	Not Significant	Downregulated	Downregulated
788	gw	Not Significant	Not Significant	Downregulated
789	Gyf	Not Significant	Downregulated	Downregulated
790	H	Not Significant	Downregulated	Downregulated
791	hang	Not Significant	Downregulated	Downregulated
792	HBS1	Downregulated	Downregulated	Downregulated
793	Hcf	Not Significant	Not Significant	Downregulated
794	HDAC1	Not Significant	Downregulated	Downregulated
795	HDAC4	Upregulated	Downregulated	Downregulated
796	hdc	Upregulated	Not Significant	Downregulated
797	Hel25E	Not Significant	Downregulated	Downregulated
798	Hel89B	Not Significant	Downregulated	Downregulated
799	Hem	Not Significant	Not Significant	Downregulated
800	hep	Not Significant	Not Significant	Downregulated
801	HERC2	Not Significant	Not Significant	Downregulated
802	Hers	Not Significant	Not Significant	Downregulated
803	Hex-A	Upregulated	Not Significant	Downregulated
804	Hexo2	Not Significant	Not Significant	Downregulated
805	hfp	Not Significant	Downregulated	Downregulated
806	HIP-R	Not Significant	Not Significant	Downregulated
807	Hipk	Not Significant	Downregulated	Downregulated
808	HIPP1	Not Significant	Not Significant	Downregulated
809	His2Av	Not Significant	Not Significant	Downregulated
810	His3.3B	Not Significant	Not Significant	Downregulated
811	His4r	Not Significant	Not Significant	Downregulated
812	Hlc	Not Significant	Not Significant	Downregulated
813	HmgD	Not Significant	Downregulated	Downregulated
814	HmgZ	Not Significant	Not Significant	Downregulated
815	Hml	Not Significant	Not Significant	Downregulated
816	Hmt4-20	Not Significant	Downregulated	Downregulated
817	Hmu	Not Significant	Not Significant	Downregulated
818	Hnf4	Not Significant	Downregulated	Downregulated
819	HnRNP-K	Not Significant	Not Significant	Downregulated
820	hpRNA:CR18854	Downregulated	Downregulated	Downregulated
821	Hrb27C	Not Significant	Downregulated	Downregulated
822	Hrb87F	Not Significant	Not Significant	Downregulated
823	Hrb98DE	Not Significant	Downregulated	Downregulated
824	hrg	Not Significant	Downregulated	Downregulated
825	Hrs	Not Significant	Downregulated	Downregulated
826	Hsc70-3	Upregulated	Upregulated	Downregulated
827	Hsc70-4	Upregulated	Upregulated	Downregulated
828	Hsc70-5	Upregulated	Upregulated	Downregulated
829	Hsc70Cb	Upregulated	Upregulated	Downregulated
830	Hsf	Upregulated	Not Significant	Downregulated
831	Hsp23	Upregulated	Upregulated	Upregulated
832	Hsp26	Upregulated	Upregulated	Upregulated
833	Hsp27	Upregulated	Upregulated	Not Significant
834	Hsp60A	Upregulated	Not Significant	Downregulated
835	Hsp68	Upregulated	Upregulated	Upregulated
836	Hsp70Aa	Upregulated	Upregulated	Upregulated
837	Hsp70Ab	Upregulated	Upregulated	Upregulated
838	Hsp70Ba	Upregulated	Upregulated	Upregulated
839	Hsp70Bb	Upregulated	Upregulated	Upregulated
840	Hsp70Bbb	Upregulated	Upregulated	Upregulated
841	Hsp70Bc	Upregulated	Upregulated	Upregulated
842	Hsp83	Upregulated	Upregulated	Not Significant
843	htk	Not Significant	Not Significant	Downregulated
844	hts	Upregulated	Not Significant	Downregulated
845	htt	Not Significant	Not Significant	Downregulated
846	hyd	Not Significant	Not Significant	Downregulated
847	icln	Not Significant	Not Significant	Downregulated
848	Idgf6	Not Significant	Not Significant	Downregulated
849	Idh	Not Significant	Not Significant	Downregulated
850	ifc	Not Significant	Not Significant	Downregulated
851	Ilk	Not Significant	Not Significant	Downregulated
852	Ilp6	Not Significant	Downregulated	Downregulated
853	Iml1	Not Significant	Not Significant	Downregulated
854	Imp	Upregulated	Not Significant	Downregulated
855	ImpL2	Upregulated	Not Significant	Downregulated
856	Incenp	Downregulated	Downregulated	Downregulated
857	Indy	Not Significant	Not Significant	Downregulated
858	Ino80	Not Significant	Downregulated	Downregulated
859	Inos	Upregulated	Upregulated	Downregulated
860	InR	Upregulated	Not Significant	Downregulated
861	IntS1	Downregulated	Downregulated	Downregulated
862	IntS11	Not Significant	Not Significant	Downregulated
863	IntS6	Not Significant	Downregulated	Downregulated
864	IP3K1	Not Significant	Not Significant	Downregulated
865	IP3K2	Not Significant	Not Significant	Downregulated
866	iPLA2-VIA	Not Significant	Not Significant	Downregulated
867	Iswi	Not Significant	Downregulated	Downregulated
868	Itp-r83A	Not Significant	Downregulated	Downregulated
869	Jafrac1	Not Significant	Not Significant	Downregulated
870	jar	Not Significant	Not Significant	Downregulated
871	Jarid2	Not Significant	Downregulated	Downregulated
872	JhI-21	Not Significant	Not Significant	Downregulated
873	JIL-1	Not Significant	Not Significant	Downregulated
874	jim	Not Significant	Downregulated	Downregulated
875	jumu	Not Significant	Downregulated	Downregulated
876	Jupiter	Not Significant	Not Significant	Downregulated
877	jvl	Not Significant	Not Significant	Downregulated
878	Kap-alpha3	Not Significant	Downregulated	Downregulated
879	Karl	Not Significant	Downregulated	Downregulated
880	Karybeta3	Not Significant	Not Significant	Downregulated
881	kay	Upregulated	Upregulated	Downregulated
882	kcc	Not Significant	Not Significant	Downregulated
883	Kcmf1	Not Significant	Not Significant	Downregulated
884	KdelR	Not Significant	Not Significant	Downregulated
885	Kdm2	Upregulated	Not Significant	Not Significant
886	kdn	Not Significant	Not Significant	Downregulated
887	kek1	Upregulated	Not Significant	Downregulated
888	ken	Upregulated	Not Significant	Downregulated
889	Khc	Not Significant	Downregulated	Downregulated
890	Khc-73	Upregulated	Not Significant	Downregulated
891	kibra	Upregulated	Downregulated	Downregulated
892	kis	Not Significant	Downregulated	Downregulated
893	klar	Upregulated	Not Significant	Downregulated
894	Klp10A	Not Significant	Downregulated	Downregulated
895	Klp3A	Downregulated	Downregulated	Downregulated
896	Klp61F	Downregulated	Downregulated	Downregulated
897	Klp67A	Not Significant	Downregulated	Downregulated
898	Klp98A	Not Significant	Not Significant	Downregulated
899	koi	Not Significant	Not Significant	Downregulated
900	kon	Not Significant	Not Significant	Downregulated
901	kra	Not Significant	Downregulated	Downregulated
902	KrT95D	Not Significant	Not Significant	Downregulated
903	kst	Not Significant	Not Significant	Downregulated
904	kto	Not Significant	Downregulated	Downregulated
905	kug	Upregulated	Not Significant	Downregulated
906	kuk	Not Significant	Downregulated	Downregulated
907	kuz	Upregulated	Not Significant	Downregulated
908	l(1)G0007	Not Significant	Not Significant	Downregulated
909	l(1)G0193	Not Significant	Not Significant	Downregulated
910	l(1)G0196	Not Significant	Downregulated	Downregulated
911	l(1)G0289	Not Significant	Downregulated	Downregulated
912	l(1)G0320	Not Significant	Not Significant	Downregulated
913	l(2)05287	Not Significant	Downregulated	Downregulated
914	l(2)09851	Downregulated	Downregulated	Downregulated
915	l(2)gl	Upregulated	Not Significant	Downregulated
916	l(2)k05819	Not Significant	Downregulated	Downregulated
917	l(3)02640	Not Significant	Downregulated	Downregulated
918	l(3)05822	Upregulated	Not Significant	Downregulated
919	l(3)72Ab	Not Significant	Not Significant	Downregulated
920	l(3)L1231	Not Significant	Downregulated	Downregulated
921	l(3)mbt	Not Significant	Downregulated	Downregulated
922	l(3)psg2	Not Significant	Downregulated	Downregulated
923	La	Not Significant	Not Significant	Downregulated
924	lace	Not Significant	Downregulated	Downregulated
925	Lam	Not Significant	Downregulated	Downregulated
926	Lamp1	Not Significant	Not Significant	Downregulated
927	LanA	Not Significant	Downregulated	Downregulated
928	LanB1	Not Significant	Not Significant	Downregulated
929	LanB2	Not Significant	Not Significant	Downregulated
930	lark	Not Significant	Not Significant	Downregulated
931	larp	Not Significant	Downregulated	Downregulated
932	lbk	Not Significant	Downregulated	Downregulated
933	lds	Not Significant	Not Significant	Downregulated
934	Letm1	Not Significant	Downregulated	Downregulated
935	LeuRS	Not Significant	Not Significant	Downregulated
936	levy	Not Significant	Not Significant	Downregulated
937	lgs	Not Significant	Downregulated	Downregulated
938	lid	Upregulated	Not Significant	Downregulated
939	lig	Not Significant	Downregulated	Downregulated
940	lilli	Upregulated	Not Significant	Downregulated
941	Liprin-alpha	Not Significant	Downregulated	Downregulated
942	Lis-1	Not Significant	Not Significant	Downregulated
943	Lk6	Not Significant	Not Significant	Downregulated
944	LKRSDH	Not Significant	Not Significant	Downregulated
945	Lmpt	Upregulated	Not Significant	Downregulated
946	loco	Not Significant	Downregulated	Downregulated
947	lola	Upregulated	Not Significant	Downregulated
948	lolal	Not Significant	Not Significant	Downregulated
949	lost	Not Significant	Downregulated	Downregulated
950	LPCAT	Not Significant	Downregulated	Downregulated
951	Lpin	Not Significant	Not Significant	Downregulated
952	lqf	Not Significant	Not Significant	Downregulated
953	lqfR	Not Significant	Not Significant	Downregulated
954	Lrch	Upregulated	Downregulated	Downregulated
955	LRP1	Upregulated	Not Significant	Downregulated
956	LRR	Not Significant	Downregulated	Downregulated
957	Ltn1	Not Significant	Not Significant	Downregulated
958	LTV1	Not Significant	Not Significant	Downregulated
959	luna	Not Significant	Not Significant	Not Significant
960	lva	Not Significant	Downregulated	Downregulated
961	lwr	Not Significant	Not Significant	Downregulated
962	LysRS	Not Significant	Downregulated	Downregulated
963	M1BP	Not Significant	Not Significant	Downregulated
964	mab-21	Not Significant	Downregulated	Downregulated
965	Madm	Not Significant	Not Significant	Downregulated
966	mahe	Not Significant	Downregulated	Downregulated
967	mahj	Not Significant	Downregulated	Downregulated
968	mam	Upregulated	Not Significant	Downregulated
969	mamo	Upregulated	Not Significant	Downregulated
970	Manf	Not Significant	Not Significant	Downregulated
971	Map205	Not Significant	Not Significant	Downregulated
972	MAPk-Ak2	Not Significant	Not Significant	Downregulated
973	Mapmodulin	Not Significant	Downregulated	Downregulated
974	Marf	Not Significant	Not Significant	Downregulated
975	mars	Not Significant	Downregulated	Downregulated
976	mask	Not Significant	Downregulated	Downregulated
977	Mat1	Not Significant	Not Significant	Downregulated
978	Mat89Ba	Not Significant	Downregulated	Downregulated
979	mbc	Not Significant	Downregulated	Downregulated
980	MBD-R2	Not Significant	Not Significant	Downregulated
981	mbf1	Upregulated	Not Significant	Downregulated
982	Mbs	Not Significant	Downregulated	Downregulated
983	Mcm2	Not Significant	Downregulated	Downregulated
984	MCPH1	Not Significant	Downregulated	Downregulated
985	Mcr	Not Significant	Not Significant	Downregulated
986	me31B	Not Significant	Not Significant	Downregulated
987	MED1	Not Significant	Downregulated	Downregulated
988	MED14	Upregulated	Upregulated	Not Significant
989	MED15	Not Significant	Not Significant	Downregulated
990	MED26	Not Significant	Not Significant	Downregulated
991	MED30	Downregulated	Downregulated	Downregulated
992	mei-P26	Not Significant	Downregulated	Downregulated
993	Mekk1	Not Significant	Downregulated	Downregulated
994	Meltrin	Upregulated	Not Significant	Downregulated
995	Men	Not Significant	Not Significant	Downregulated
996	Mes2	Not Significant	Downregulated	Downregulated
997	MESK2	Not Significant	Not Significant	Downregulated
998	MESR3	Upregulated	Not Significant	Downregulated
999	MESR4	Not Significant	Downregulated	Downregulated
1000	Mfap1	Not Significant	Not Significant	Downregulated
1001	Mfe2	Not Significant	Not Significant	Downregulated
1002	mge	Not Significant	Not Significant	Downregulated
1003	mgl	Upregulated	Not Significant	Downregulated
1004	Mi-2	Not Significant	Not Significant	Downregulated
1005	mib1	Not Significant	Not Significant	Downregulated
1006	Mical	Not Significant	Not Significant	Downregulated
1007	MICAL-like	Not Significant	Not Significant	Downregulated
1008	milt	Not Significant	Downregulated	Downregulated
1009	mim	Not Significant	Not Significant	Downregulated
1010	Mink	Not Significant	Downregulated	Downregulated
1011	Mkk4	Not Significant	Not Significant	Downregulated
1012	Mkrn1	Not Significant	Not Significant	Downregulated
1013	Mlc-c	Not Significant	Not Significant	Downregulated
1014	mld	Upregulated	Upregulated	Downregulated
1015	Mlf	Upregulated	Not Significant	Downregulated
1016	mmy	Not Significant	Downregulated	Downregulated
1017	Mnt	Not Significant	Downregulated	Downregulated
1018	Mo25	Not Significant	Not Significant	Downregulated
1019	Moca-cyp	Not Significant	Not Significant	Downregulated
1020	mod	Not Significant	Not Significant	Downregulated
1021	mod(mdg4)	Not Significant	Downregulated	Downregulated
1022	Moe	Not Significant	Downregulated	Downregulated
1023	mof	Upregulated	Not Significant	Downregulated
1024	mon2	Not Significant	Not Significant	Downregulated
1025	Mondo	Not Significant	Downregulated	Downregulated
1026	mop	Not Significant	Not Significant	Downregulated
1027	mor	Not Significant	Not Significant	Downregulated
1028	MRP	Upregulated	Not Significant	Downregulated
1029	Mrp4	Upregulated	Not Significant	Not Significant
1030	mRpS35	Not Significant	Not Significant	Downregulated
1031	mrt	Upregulated	Downregulated	Downregulated
1032	Mrtf	Not Significant	Downregulated	Downregulated
1033	MSBP	Not Significant	Not Significant	Downregulated
1034	msi	Upregulated	Not Significant	Downregulated
1035	msk	Not Significant	Downregulated	Downregulated
1036	msl-1	Not Significant	Downregulated	Downregulated
1037	msn	Not Significant	Downregulated	Downregulated
1038	Msp300	Upregulated	Not Significant	Downregulated
1039	msps	Not Significant	Downregulated	Downregulated
1040	MTA1-like	Not Significant	Downregulated	Downregulated
1041	mtd	Not Significant	Not Significant	Downregulated
1042	Mtor	Not Significant	Downregulated	Downregulated
1043	Mtpalpha	Not Significant	Not Significant	Downregulated
1044	mts	Not Significant	Not Significant	Downregulated
1045	mu2	Not Significant	Downregulated	Downregulated
1046	Muc14A	Upregulated	Not Significant	Downregulated
1047	mud	Not Significant	Downregulated	Downregulated
1048	mute	Not Significant	Downregulated	Downregulated
1049	mv	Not Significant	Not Significant	Downregulated
1050	Mvl	Not Significant	Not Significant	Downregulated
1051	mxc	Not Significant	Downregulated	Downregulated
1052	Myb	Not Significant	Downregulated	Downregulated
1053	Myo31DF	Not Significant	Not Significant	Downregulated
1054	Myo61F	Not Significant	Not Significant	Downregulated
1055	mys	Not Significant	Not Significant	Downregulated
1056	Mys45A	Downregulated	Not Significant	Downregulated
1057	Naa15-16	Not Significant	Not Significant	Downregulated
1058	Nacalpha	Not Significant	Downregulated	Downregulated
1059	Nap1	Not Significant	Downregulated	Downregulated
1060	NAT1	Not Significant	Downregulated	Downregulated
1061	Nc73EF	Upregulated	Not Significant	Downregulated
1062	ncd	Downregulated	Downregulated	Downregulated
1063	nclb	Not Significant	Not Significant	Downregulated
1064	ncm	Not Significant	Not Significant	Downregulated
1065	Ncoa6	Not Significant	Downregulated	Downregulated
1066	Nct	Not Significant	Not Significant	Downregulated
1067	ND-20	Not Significant	Not Significant	Downregulated
1068	ND-ACP	Not Significant	Not Significant	Downregulated
1069	Nedd4	Upregulated	Not Significant	Downregulated
1070	nej	Not Significant	Downregulated	Downregulated
1071	Nelf-A	Not Significant	Downregulated	Downregulated
1072	Nf1	Not Significant	Downregulated	Downregulated
1073	NFAT	Upregulated	Not Significant	Downregulated
1074	Nipped-A	Not Significant	Not Significant	Downregulated
1075	Nipped-B	Not Significant	Not Significant	Downregulated
1076	nito	Not Significant	Downregulated	Downregulated
1077	NKAIN	Not Significant	Downregulated	Downregulated
1078	Nlp	Not Significant	Not Significant	Downregulated
1079	Nmda1	Upregulated	Not Significant	Downregulated
1080	Nnp-1	Not Significant	Not Significant	Downregulated
1081	nocte	Not Significant	Downregulated	Downregulated
1082	nolo	Not Significant	Not Significant	Downregulated
1083	Non1	Not Significant	Not Significant	Downregulated
1084	Non2	Not Significant	Not Significant	Downregulated
1085	nonA	Not Significant	Not Significant	Downregulated
1086	nonC	Not Significant	Not Significant	Downregulated
1087	Nop17l	Upregulated	Upregulated	Downregulated
1088	Nop56	Not Significant	Not Significant	Downregulated
1089	Nop60B	Not Significant	Downregulated	Downregulated
1090	Nopp140	Not Significant	Downregulated	Downregulated
1091	norpA	Not Significant	Not Significant	Downregulated
1092	Not1	Not Significant	Downregulated	Downregulated
1093	Not3	Not Significant	Downregulated	Downregulated
1094	Nph	Not Significant	Not Significant	Downregulated
1095	Nrd1	Not Significant	Not Significant	Downregulated
1096	nrv1	Upregulated	Not Significant	Downregulated
1097	Ns2	Not Significant	Not Significant	Downregulated
1098	NSD	Not Significant	Downregulated	Downregulated
1099	nsl1	Not Significant	Downregulated	Downregulated
1100	Ntf-2	Upregulated	Not Significant	Downregulated
1101	NUCB1	Upregulated	Upregulated	Downregulated
1102	nudC	Upregulated	Upregulated	Downregulated
1103	nuf	Not Significant	Downregulated	Downregulated
1104	Nup107	Downregulated	Not Significant	Downregulated
1105	Nup133	Not Significant	Not Significant	Not Significant
1106	Nup153	Not Significant	Downregulated	Downregulated
1107	Nup154	Not Significant	Downregulated	Downregulated
1108	Nup205	Downregulated	Downregulated	Downregulated
1109	Nup214	Not Significant	Downregulated	Downregulated
1110	Nup358	Downregulated	Downregulated	Downregulated
1111	Nup50	Not Significant	Not Significant	Downregulated
1112	Nup98-96	Not Significant	Downregulated	Downregulated
1113	obe	Not Significant	Not Significant	Downregulated
1114	Oda	Upregulated	Upregulated	Not Significant
1115	olf186-F	Upregulated	Not Significant	Downregulated
1116	olf413	Upregulated	Not Significant	Downregulated
1117	Opa1	Not Significant	Not Significant	Not Significant
1118	Orct2	Not Significant	Downregulated	Downregulated
1119	osa	Not Significant	Downregulated	Downregulated
1120	Osbp	Not Significant	Downregulated	Downregulated
1121	OstDelta	Not Significant	Not Significant	Downregulated
1122	oys	Not Significant	Downregulated	Downregulated
1123	p120ctn	Upregulated	Not Significant	Downregulated
1124	P32	Not Significant	Not Significant	Downregulated
1125	P58IPK	Not Significant	Not Significant	Downregulated
1126	P5CDh1	Not Significant	Not Significant	Downregulated
1127	pAbp	Not Significant	Not Significant	Downregulated
1128	Pabp2	Not Significant	Downregulated	Downregulated
1129	Paip2	Upregulated	Not Significant	Downregulated
1130	Pak	Not Significant	Not Significant	Downregulated
1131	Pak3	Upregulated	Not Significant	Downregulated
1132	pan	Not Significant	Not Significant	Downregulated
1133	PAN2	Not Significant	Not Significant	Downregulated
1134	PAPLA1	Not Significant	Downregulated	Downregulated
1135	par-1	Upregulated	Downregulated	Downregulated
1136	par-6	Not Significant	Not Significant	Downregulated
1137	Past1	Not Significant	Downregulated	Downregulated
1138	Pat1	Not Significant	Not Significant	Downregulated
1139	Patj	Not Significant	Not Significant	Downregulated
1140	Patr-1	Not Significant	Not Significant	Downregulated
1141	Patronin	Not Significant	Downregulated	Downregulated
1142	pav	Downregulated	Downregulated	Downregulated
1143	Pax	Not Significant	Not Significant	Downregulated
1144	pbl	Not Significant	Downregulated	Downregulated
1145	Pcf11	Not Significant	Downregulated	Downregulated
1146	Pcl	Not Significant	Downregulated	Downregulated
1147	pcm	Not Significant	Downregulated	Downregulated
1148	PCNA	Downregulated	Downregulated	Downregulated
1149	pcx	Not Significant	Downregulated	Downregulated
1150	Pcyt1	Not Significant	Downregulated	Downregulated
1151	Pdcd4	Upregulated	Not Significant	Downregulated
1152	Pde11	Upregulated	Downregulated	Downregulated
1153	Pde8	Not Significant	Not Significant	Downregulated
1154	Pdi	Not Significant	Not Significant	Downregulated
1155	Pdk1	Upregulated	Upregulated	Downregulated
1156	Pdp1	Upregulated	Downregulated	Downregulated
1157	pds5	Not Significant	Downregulated	Downregulated
1158	PDZ-GEF	Not Significant	Downregulated	Downregulated
1159	Pect	Upregulated	Downregulated	Downregulated
1160	PEK	Upregulated	Not Significant	Downregulated
1161	Pen	Not Significant	Downregulated	Downregulated
1162	peng	Downregulated	Downregulated	Downregulated
1163	Pep	Not Significant	Downregulated	Downregulated
1164	pes	Upregulated	Not Significant	Downregulated
1165	Pgd	Not Significant	Not Significant	Downregulated
1166	Pgk	Not Significant	Not Significant	Downregulated
1167	PH4alphaEFB	Upregulated	Not Significant	Downregulated
1168	PHGPx	Not Significant	Not Significant	Downregulated
1169	PI31	Not Significant	Not Significant	Downregulated
1170	Pi3K21B	Not Significant	Downregulated	Downregulated
1171	Pi3K92E	Not Significant	Downregulated	Downregulated
1172	pic	Not Significant	Not Significant	Downregulated
1173	pico	Not Significant	Not Significant	Downregulated
1174	Piezo	Upregulated	Not Significant	Downregulated
1175	pigs	Upregulated	Not Significant	Downregulated
1176	pins	Not Significant	Downregulated	Downregulated
1177	pit	Not Significant	Not Significant	Downregulated
1178	Pitslre	Not Significant	Downregulated	Downregulated
1179	Pka-C1	Not Significant	Downregulated	Downregulated
1180	Pka-R1	Not Significant	Not Significant	Downregulated
1181	Pkn	Not Significant	Downregulated	Downregulated
1182	Plap	Downregulated	Not Significant	Downregulated
1183	PlexA	Not Significant	Not Significant	Downregulated
1184	Plp	Not Significant	Downregulated	Downregulated
1185	plum	Upregulated	Not Significant	Downregulated
1186	PMCA	Not Significant	Not Significant	Downregulated
1187	Pngl	Not Significant	Not Significant	Downregulated
1188	pnr	Not Significant	Downregulated	Downregulated
1189	pnt	Not Significant	Downregulated	Downregulated
1190	pnut	Not Significant	Not Significant	Downregulated
1191	PNUTS	Not Significant	Not Significant	Downregulated
1192	pod1	Not Significant	Not Significant	Downregulated
1193	poe	Not Significant	Not Significant	Downregulated
1194	polo	Not Significant	Downregulated	Downregulated
1195	polybromo	Not Significant	Downregulated	Downregulated
1196	pon	Not Significant	Not Significant	Downregulated
1197	porin	Not Significant	Not Significant	Downregulated
1198	Pp1-87B	Not Significant	Not Significant	Downregulated
1199	Pp1alpha-96A	Not Significant	Downregulated	Downregulated
1200	Pp2A-29B	Not Significant	Downregulated	Downregulated
1201	Pp2B-14D	Not Significant	Downregulated	Downregulated
1202	Pp2C1	Upregulated	Not Significant	Downregulated
1203	Pp4-19C	Not Significant	Downregulated	Downregulated
1204	PpD3	Not Significant	Not Significant	Downregulated
1205	PPP1R15	Not Significant	Not Significant	Downregulated
1206	PPP4R2r	Not Significant	Not Significant	Downregulated
1207	pps	Not Significant	Downregulated	Downregulated
1208	PR-Set7	Not Significant	Downregulated	Downregulated
1209	prominin-like	Not Significant	Not Significant	Downregulated
1210	Prosalpha2	Not Significant	Not Significant	Downregulated
1211	Prosalpha5	Not Significant	Not Significant	Downregulated
1212	Prosalpha7	Not Significant	Not Significant	Downregulated
1213	Prosap	Upregulated	Not Significant	Downregulated
1214	Prosbeta5	Not Significant	Not Significant	Downregulated
1215	Prp19	Not Significant	Not Significant	Downregulated
1216	Prp8	Not Significant	Downregulated	Downregulated
1217	ps	Upregulated	Downregulated	Downregulated
1218	Psa	Not Significant	Not Significant	Downregulated
1219	Psc	Upregulated	Not Significant	Downregulated
1220	psq	Upregulated	Downregulated	Downregulated
1221	Ptip	Not Significant	Downregulated	Downregulated
1222	Ptp10D	Not Significant	Not Significant	Downregulated
1223	Ptp4E	Not Significant	Not Significant	Downregulated
1224	Ptp61F	Not Significant	Downregulated	Downregulated
1225	Ptpmeg	Not Significant	Not Significant	Downregulated
1226	puc	Upregulated	Not Significant	Downregulated
1227	puf	Not Significant	Downregulated	Downregulated
1228	pum	Upregulated	Not Significant	Downregulated
1229	put	Not Significant	Not Significant	Downregulated
1230	Pvr	Not Significant	Downregulated	Downregulated
1231	px	Upregulated	Not Significant	Downregulated
1232	Pxn	Not Significant	Not Significant	Downregulated
1233	pyd	Upregulated	Not Significant	Downregulated
1234	pygo	Not Significant	Downregulated	Downregulated
1235	PyK	Not Significant	Downregulated	Downregulated
1236	pzg	Not Significant	Downregulated	Downregulated
1237	qkr58E-2	Not Significant	Not Significant	Downregulated
1238	Rab1	Not Significant	Not Significant	Downregulated
1239	Rab10	Not Significant	Not Significant	Downregulated
1240	Rab11	Not Significant	Not Significant	Downregulated
1241	Rab2	Not Significant	Not Significant	Downregulated
1242	Rab35	Not Significant	Not Significant	Downregulated
1243	Rab5	Not Significant	Not Significant	Downregulated
1244	Rab6	Not Significant	Not Significant	Downregulated
1245	Rab7	Not Significant	Not Significant	Downregulated
1246	Rab8	Not Significant	Not Significant	Downregulated
1247	Rac1	Not Significant	Not Significant	Downregulated
1248	Rack1	Not Significant	Not Significant	Downregulated
1249	Rad23	Not Significant	Not Significant	Downregulated
1250	rad50	Not Significant	Downregulated	Downregulated
1251	RAF2	Not Significant	Not Significant	Downregulated
1252	Rala	Not Significant	Not Significant	Downregulated
1253	Ran	Not Significant	Not Significant	Downregulated
1254	RanBPM	Not Significant	Not Significant	Downregulated
1255	RanGAP	Not Significant	Not Significant	Downregulated
1256	Rap1	Not Significant	Downregulated	Downregulated
1257	Rap2l	Not Significant	Not Significant	Downregulated
1258	Ras64B	Not Significant	Not Significant	Downregulated
1259	Ras85D	Not Significant	Not Significant	Downregulated
1260	RasGAP1	Not Significant	Downregulated	Downregulated
1261	Rassf	Not Significant	Not Significant	Downregulated
1262	Rbcn-3A	Not Significant	Not Significant	Downregulated
1263	Rbf	Not Significant	Downregulated	Downregulated
1264	Rbm13	Not Significant	Not Significant	Downregulated
1265	Rcc1	Not Significant	Downregulated	Downregulated
1266	Rcd1	Not Significant	Downregulated	Downregulated
1267	rdx	Upregulated	Not Significant	Downregulated
1268	Reck	Upregulated	Downregulated	Downregulated
1269	red	Not Significant	Downregulated	Downregulated
1270	ref(2)P	Upregulated	Upregulated	Not Significant
1271	Ref1	Not Significant	Downregulated	Downregulated
1272	regucalcin	Downregulated	Not Significant	Downregulated
1273	Reps	Not Significant	Downregulated	Downregulated
1274	rept	Not Significant	Not Significant	Downregulated
1275	REPTOR	Upregulated	Downregulated	Downregulated
1276	Rev1	Not Significant	Downregulated	Downregulated
1277	RfC4	Not Significant	Not Significant	Downregulated
1278	RFeSP	Not Significant	Not Significant	Downregulated
1279	Rga	Not Significant	Not Significant	Downregulated
1280	rhea	Not Significant	Not Significant	Downregulated
1281	Rho1	Not Significant	Not Significant	Downregulated
1282	RhoGAP15B	Not Significant	Downregulated	Downregulated
1283	RhoGAP18B	Not Significant	Downregulated	Downregulated
1284	RhoGAP19D	Upregulated	Not Significant	Downregulated
1285	RhoGAP54D	Not Significant	Downregulated	Downregulated
1286	RhoGAP71E	Upregulated	Not Significant	Downregulated
1287	RhoGAP92B	Not Significant	Downregulated	Downregulated
1288	RhoGAPp190	Not Significant	Not Significant	Downregulated
1289	RhoGDI	Not Significant	Not Significant	Downregulated
1290	RhoGEF2	Not Significant	Downregulated	Downregulated
1291	Rif1	Not Significant	Downregulated	Downregulated
1292	rin	Not Significant	Not Significant	Downregulated
1293	Rip11	Not Significant	Not Significant	Downregulated
1294	Rm62	Not Significant	Downregulated	Downregulated
1295	Rme-8	Not Significant	Downregulated	Downregulated
1296	RN-tre	Not Significant	Downregulated	Downregulated
1297	RNaseMRP:RNA	Upregulated	Not Significant	Not Significant
1298	rno	Not Significant	Downregulated	Downregulated
1299	Rnp4F	Not Significant	Not Significant	Downregulated
1300	RnrL	Not Significant	Downregulated	Downregulated
1301	RnrS	Not Significant	Not Significant	Downregulated
1302	robo2	Upregulated	Not Significant	Downregulated
1303	rod	Not Significant	Downregulated	Downregulated
1304	Rok	Not Significant	Not Significant	Downregulated
1305	Rop	Not Significant	Not Significant	Downregulated
1306	roq	Upregulated	Not Significant	Downregulated
1307	row	Not Significant	Downregulated	Downregulated
1308	Rox8	Not Significant	Downregulated	Downregulated
1309	RpA-70	Not Significant	Not Significant	Downregulated
1310	RpI1	Not Significant	Not Significant	Downregulated
1311	RpII140	Downregulated	Downregulated	Downregulated
1312	RpII215	Not Significant	Downregulated	Downregulated
1313	RpL10	Not Significant	Not Significant	Downregulated
1314	RpL10Ab	Not Significant	Not Significant	Downregulated
1315	RpL11	Not Significant	Not Significant	Downregulated
1316	RpL12	Not Significant	Not Significant	Downregulated
1317	RpL13	Not Significant	Not Significant	Downregulated
1318	RpL13A	Not Significant	Not Significant	Downregulated
1319	RpL15	Not Significant	Downregulated	Downregulated
1320	RpL17	Not Significant	Not Significant	Downregulated
1321	RpL18	Not Significant	Not Significant	Downregulated
1322	RpL18A	Not Significant	Not Significant	Downregulated
1323	RpL19	Not Significant	Not Significant	Downregulated
1324	RpL21	Not Significant	Downregulated	Downregulated
1325	RpL22	Not Significant	Not Significant	Downregulated
1326	RpL23	Not Significant	Not Significant	Downregulated
1327	RpL23A	Not Significant	Not Significant	Downregulated
1328	RpL24	Not Significant	Not Significant	Downregulated
1329	RpL26	Not Significant	Not Significant	Downregulated
1330	RpL27A	Not Significant	Not Significant	Downregulated
1331	RpL28	Not Significant	Not Significant	Downregulated
1332	RpL3	Not Significant	Downregulated	Downregulated
1333	RpL30	Not Significant	Not Significant	Downregulated
1334	RpL31	Not Significant	Not Significant	Downregulated
1335	RpL32	Not Significant	Not Significant	Downregulated
1336	RpL34b	Not Significant	Not Significant	Downregulated
1337	RpL35	Not Significant	Not Significant	Downregulated
1338	RpL35A	Not Significant	Not Significant	Downregulated
1339	RpL36	Not Significant	Not Significant	Downregulated
1340	RpL36A	Not Significant	Not Significant	Downregulated
1341	RpL37a	Not Significant	Not Significant	Downregulated
1342	RpL4	Not Significant	Downregulated	Downregulated
1343	RpL40	Not Significant	Not Significant	Downregulated
1344	RpL41	Not Significant	Not Significant	Downregulated
1345	RpL5	Not Significant	Downregulated	Downregulated
1346	RpL6	Not Significant	Not Significant	Downregulated
1347	RpL7	Not Significant	Not Significant	Downregulated
1348	RpL7A	Not Significant	Not Significant	Downregulated
1349	RpL8	Not Significant	Not Significant	Downregulated
1350	RpL9	Not Significant	Downregulated	Downregulated
1351	RpLP0	Not Significant	Not Significant	Downregulated
1352	RpLP1	Not Significant	Not Significant	Downregulated
1353	RpLP2	Not Significant	Not Significant	Downregulated
1354	Rpn1	Not Significant	Not Significant	Downregulated
1355	Rpn10	Not Significant	Not Significant	Downregulated
1356	Rpn13	Not Significant	Downregulated	Downregulated
1357	Rpn2	Downregulated	Not Significant	Downregulated
1358	Rpn5	Not Significant	Downregulated	Downregulated
1359	Rpn7	Not Significant	Not Significant	Downregulated
1360	Rpn8	Not Significant	Not Significant	Downregulated
1361	rpr	Upregulated	Not Significant	Downregulated
1362	RpS10b	Not Significant	Not Significant	Downregulated
1363	RpS11	Not Significant	Not Significant	Downregulated
1364	RpS13	Not Significant	Not Significant	Downregulated
1365	RpS14a	Not Significant	Not Significant	Downregulated
1366	RpS15Aa	Not Significant	Not Significant	Downregulated
1367	RpS18	Not Significant	Not Significant	Downregulated
1368	RpS19a	Not Significant	Not Significant	Downregulated
1369	RpS2	Not Significant	Downregulated	Downregulated
1370	RpS20	Not Significant	Not Significant	Downregulated
1371	RpS23	Not Significant	Not Significant	Downregulated
1372	RpS24	Not Significant	Not Significant	Downregulated
1373	RpS25	Not Significant	Not Significant	Downregulated
1374	RpS26	Not Significant	Not Significant	Downregulated
1375	RpS27	Not Significant	Downregulated	Downregulated
1376	RpS27A	Not Significant	Downregulated	Downregulated
1377	RpS28b	Not Significant	Not Significant	Downregulated
1378	RpS29	Not Significant	Not Significant	Downregulated
1379	RpS3	Not Significant	Not Significant	Downregulated
1380	RpS30	Not Significant	Not Significant	Downregulated
1381	RpS3A	Not Significant	Downregulated	Downregulated
1382	RpS4	Not Significant	Downregulated	Downregulated
1383	RpS5a	Not Significant	Not Significant	Downregulated
1384	RpS7	Not Significant	Downregulated	Downregulated
1385	RpS8	Not Significant	Not Significant	Downregulated
1386	RpS9	Not Significant	Not Significant	Downregulated
1387	Rpt2	Downregulated	Downregulated	Downregulated
1388	Rpt3	Not Significant	Not Significant	Not Significant
1389	Rpt5	Not Significant	Not Significant	Downregulated
1390	Rpt6	Not Significant	Not Significant	Downregulated
1391	Rrp1	Not Significant	Not Significant	Downregulated
1392	Rs1	Not Significant	Not Significant	Downregulated
1393	Rtf1	Not Significant	Downregulated	Downregulated
1394	Rtnl1	Not Significant	Not Significant	Downregulated
1395	rudhira	Not Significant	Not Significant	Downregulated
1396	rump	Not Significant	Downregulated	Downregulated
1397	S	Not Significant	Downregulated	Downregulated
1398	S6k	Not Significant	Not Significant	Downregulated
1399	Sac1	Not Significant	Not Significant	Downregulated
1400	Saf-B	Not Significant	Not Significant	Downregulated
1401	Sam-S	Not Significant	Not Significant	Downregulated
1402	Sap-r	Not Significant	Not Significant	Downregulated
1403	Sap47	Not Significant	Not Significant	Downregulated
1404	Sar1	Not Significant	Downregulated	Downregulated
1405	Sara	Not Significant	Not Significant	Downregulated
1406	sau	Not Significant	Not Significant	Downregulated
1407	sbb	Upregulated	Not Significant	Downregulated
1408	SC35	Not Significant	Not Significant	Downregulated
1409	scaf	Downregulated	Downregulated	Downregulated
1410	Scamp	Not Significant	Not Significant	Downregulated
1411	SCAP	Not Significant	Downregulated	Downregulated
1412	SCAR	Not Significant	Not Significant	Downregulated
1413	scf	Upregulated	Not Significant	Downregulated
1414	schlank	Not Significant	Not Significant	Downregulated
1415	scny	Not Significant	Downregulated	Downregulated
1416	scra	Not Significant	Downregulated	Downregulated
1417	scrib	Not Significant	Not Significant	Downregulated
1418	scyl	Upregulated	Upregulated	Downregulated
1419	sd	Not Significant	Downregulated	Downregulated
1420	SdhA	Not Significant	Downregulated	Downregulated
1421	SdhB	Not Significant	Not Significant	Downregulated
1422	Sec13	Not Significant	Not Significant	Downregulated
1423	Sec16	Not Significant	Not Significant	Downregulated
1424	Sec23	Not Significant	Not Significant	Downregulated
1425	Sec24AB	Not Significant	Not Significant	Downregulated
1426	Sec24CD	Not Significant	Not Significant	Downregulated
1427	Sec3	Not Significant	Not Significant	Downregulated
1428	Sec31	Not Significant	Not Significant	Downregulated
1429	Sec61alpha	Not Significant	Not Significant	Downregulated
1430	Sec61beta	Not Significant	Not Significant	Downregulated
1431	Sec63	Not Significant	Not Significant	Downregulated
1432	Sec71	Not Significant	Downregulated	Downregulated
1433	Sem1	Not Significant	Not Significant	Downregulated
1434	Sema1b	Not Significant	Not Significant	Downregulated
1435	Sep1	Not Significant	Not Significant	Downregulated
1436	Sep2	Not Significant	Downregulated	Downregulated
1437	SERCA	Not Significant	Not Significant	Downregulated
1438	SerRS	Not Significant	Not Significant	Downregulated
1439	Set	Not Significant	Downregulated	Downregulated
1440	Set1	Not Significant	Not Significant	Downregulated
1441	Set2	Not Significant	Downregulated	Downregulated
1442	SF1	Not Significant	Downregulated	Downregulated
1443	SF2	Not Significant	Not Significant	Downregulated
1444	Sf3a1	Not Significant	Downregulated	Downregulated
1445	Sf3b1	Downregulated	Downregulated	Downregulated
1446	Sf3b2	Not Significant	Downregulated	Downregulated
1447	Sf3b3	Not Significant	Downregulated	Downregulated
1448	Sfmbt	Not Significant	Not Significant	Downregulated
1449	sgl	Not Significant	Not Significant	Downregulated
1450	Sgt	Not Significant	Not Significant	Downregulated
1451	Sh3beta	Not Significant	Not Significant	Downregulated
1452	SH3PX1	Not Significant	Not Significant	Downregulated
1453	shep	Upregulated	Downregulated	Downregulated
1454	shi	Not Significant	Not Significant	Downregulated
1455	Shmt	Not Significant	Not Significant	Not Significant
1456	shn	Upregulated	Downregulated	Downregulated
1457	shot	Upregulated	Not Significant	Downregulated
1458	shrb	Not Significant	Not Significant	Downregulated
1459	shtd	Not Significant	Not Significant	Downregulated
1460	shv	Not Significant	Not Significant	Downregulated
1461	sima	Not Significant	Not Significant	Downregulated
1462	simj	Not Significant	Downregulated	Downregulated
1463	Sin3A	Downregulated	Downregulated	Downregulated
1464	sip2	Not Significant	Downregulated	Downregulated
1465	Sirt1	Upregulated	Not Significant	Downregulated
1466	siz	Upregulated	Not Significant	Downregulated
1467	Sk2	Not Significant	Not Significant	Downregulated
1468	skd	Upregulated	Downregulated	Downregulated
1469	SkpA	Not Significant	Not Significant	Downregulated
1470	sle	Not Significant	Downregulated	Downregulated
1471	sli	Not Significant	Not Significant	Downregulated
1472	Slik	Upregulated	Not Significant	Downregulated
1473	slim	Not Significant	Downregulated	Downregulated
1474	Slip1	Not Significant	Not Significant	Downregulated
1475	Slmap	Not Significant	Downregulated	Downregulated
1476	slmb	Not Significant	Downregulated	Downregulated
1477	slpr	Not Significant	Not Significant	Downregulated
1478	SMC1	Not Significant	Downregulated	Downregulated
1479	SMC2	Downregulated	Not Significant	Downregulated
1480	SMC3	Not Significant	Downregulated	Downregulated
1481	SmD3	Not Significant	Not Significant	Downregulated
1482	Smg5	Upregulated	Downregulated	Downregulated
1483	smid	Not Significant	Downregulated	Downregulated
1484	Smox	Not Significant	Not Significant	Downregulated
1485	Smr	Upregulated	Not Significant	Downregulated
1486	smt3	Not Significant	Not Significant	Downregulated
1487	Smurf	Not Significant	Downregulated	Downregulated
1488	snama	Not Significant	Downregulated	Downregulated
1489	Snap24	Not Significant	Downregulated	Downregulated
1490	SNF4Agamma	Upregulated	Not Significant	Downregulated
1491	Snoo	Upregulated	Not Significant	Downregulated
1492	snRNA:7SK	Upregulated	Not Significant	Not Significant
1493	Snx1	Not Significant	Not Significant	Downregulated
1494	Snx3	Not Significant	Not Significant	Downregulated
1495	Snx6	Not Significant	Downregulated	Downregulated
1496	snz	Not Significant	Not Significant	Downregulated
1497	Sod2	Not Significant	Not Significant	Downregulated
1498	Sos	Not Significant	Not Significant	Downregulated
1499	SPARC	Not Significant	Not Significant	Downregulated
1500	Spc105R	Not Significant	Downregulated	Downregulated
1501	spd-2	Not Significant	Downregulated	Downregulated
1502	spen	Not Significant	Downregulated	Downregulated
1503	spg	Not Significant	Not Significant	Downregulated
1504	spi	Not Significant	Downregulated	Downregulated
1505	spidey	Not Significant	Downregulated	Downregulated
1506	spin	Upregulated	Not Significant	Downregulated
1507	spir	Not Significant	Downregulated	Downregulated
1508	Spn	Not Significant	Downregulated	Downregulated
1509	Spn27A	Not Significant	Not Significant	Downregulated
1510	SPoCk	Not Significant	Not Significant	Downregulated
1511	spoon	Not Significant	Downregulated	Downregulated
1512	Spp	Not Significant	Not Significant	Downregulated
1513	Spred	Not Significant	Not Significant	Downregulated
1514	spri	Upregulated	Not Significant	Downregulated
1515	sprt	Not Significant	Downregulated	Downregulated
1516	Spt5	Not Significant	Not Significant	Downregulated
1517	Spt6	Not Significant	Not Significant	Downregulated
1518	spz	Not Significant	Not Significant	Downregulated
1519	sqd	Not Significant	Downregulated	Downregulated
1520	sqh	Not Significant	Not Significant	Downregulated
1521	Sra-1	Not Significant	Not Significant	Downregulated
1522	Src42A	Not Significant	Not Significant	Downregulated
1523	SREBP	Not Significant	Downregulated	Downregulated
1524	srl	Not Significant	Downregulated	Downregulated
1525	SRm160	Not Significant	Downregulated	Downregulated
1526	srp	Not Significant	Downregulated	Downregulated
1527	Srp54	Not Significant	Not Significant	Downregulated
1528	Srp54k	Not Significant	Not Significant	Downregulated
1529	Srp68	Not Significant	Not Significant	Downregulated
1530	Srp72	Not Significant	Not Significant	Downregulated
1531	SRPK	Not Significant	Downregulated	Downregulated
1532	Sry-delta	Not Significant	Not Significant	Downregulated
1533	Ssdp	Not Significant	Downregulated	Downregulated
1534	ssh	Not Significant	Downregulated	Downregulated
1535	SsRbeta	Not Significant	Not Significant	Downregulated
1536	Ssrp	Not Significant	Downregulated	Downregulated
1537	sta	Not Significant	Downregulated	Downregulated
1538	stac	Not Significant	Not Significant	Downregulated
1539	stai	Not Significant	Not Significant	Downregulated
1540	Stam	Not Significant	Not Significant	Downregulated
1541	Stat92E	Upregulated	Not Significant	Downregulated
1542	stau	Not Significant	Downregulated	Downregulated
1543	stc	Not Significant	Downregulated	Downregulated
1544	step	Not Significant	Not Significant	Downregulated
1545	stg	Not Significant	Downregulated	Downregulated
1546	sti	Not Significant	Downregulated	Downregulated
1547	Stip1	Upregulated	Upregulated	Downregulated
1548	Strip	Not Significant	Downregulated	Downregulated
1549	Stt3A	Not Significant	Downregulated	Downregulated
1550	Stt3B	Not Significant	Not Significant	Downregulated
1551	stumps	Not Significant	Downregulated	Downregulated
1552	stv	Upregulated	Upregulated	Upregulated
1553	stx	Not Significant	Not Significant	Downregulated
1554	sty	Upregulated	Downregulated	Downregulated
1555	Su(dx)	Not Significant	Downregulated	Downregulated
1556	su(Hw)	Not Significant	Not Significant	Downregulated
1557	su(r)	Downregulated	Downregulated	Downregulated
1558	su(sable)	Not Significant	Downregulated	Downregulated
1559	Su(var)2-10	Not Significant	Downregulated	Downregulated
1560	Su(var)2-HP2	Not Significant	Downregulated	Downregulated
1561	Su(var)205	Not Significant	Not Significant	Downregulated
1562	Su(var)3-7	Not Significant	Downregulated	Downregulated
1563	su(w[a])	Not Significant	Not Significant	Downregulated
1564	Su(z)2	Upregulated	Not Significant	Downregulated
1565	subdued	Upregulated	Not Significant	Downregulated
1566	Sulf1	Not Significant	Downregulated	Downregulated
1567	Sur-8	Upregulated	Not Significant	Downregulated
1568	Surf4	Not Significant	Not Significant	Downregulated
1569	Svil	Not Significant	Downregulated	Downregulated
1570	sw	Not Significant	Not Significant	Downregulated
1571	Swip-1	Upregulated	Not Significant	Downregulated
1572	swm	Upregulated	Not Significant	Downregulated
1573	sxc	Not Significant	Not Significant	Downregulated
1574	Syb	Not Significant	Not Significant	Downregulated
1575	syd	Upregulated	Not Significant	Downregulated
1576	Synd	Not Significant	Downregulated	Downregulated
1577	Synj	Not Significant	Not Significant	Downregulated
1578	Syp	Not Significant	Not Significant	Downregulated
1579	Syx5	Not Significant	Not Significant	Downregulated
1580	Syx7	Not Significant	Not Significant	Downregulated
1581	tacc	Not Significant	Downregulated	Downregulated
1582	Taf1	Not Significant	Not Significant	Downregulated
1583	Taf4	Not Significant	Downregulated	Downregulated
1584	Taf7	Upregulated	Upregulated	Downregulated
1585	tai	Upregulated	Not Significant	Downregulated
1586	Tak1	Not Significant	Downregulated	Downregulated
1587	Taldo	Not Significant	Not Significant	Downregulated
1588	Tango1	Not Significant	Not Significant	Downregulated
1589	Tango5	Not Significant	Not Significant	Downregulated
1590	Tao	Not Significant	Downregulated	Downregulated
1591	Tapdelta	Not Significant	Not Significant	Downregulated
1592	tara	Not Significant	Downregulated	Downregulated
1593	tay	Not Significant	Downregulated	Downregulated
1594	TBCD	Not Significant	Not Significant	Downregulated
1595	Tbce	Not Significant	Not Significant	Downregulated
1596	Tctp	Not Significant	Not Significant	Downregulated
1597	Tdrd3	Upregulated	Not Significant	Downregulated
1598	Ten-m	Upregulated	Not Significant	Downregulated
1599	Tep4	Not Significant	Not Significant	Downregulated
1600	teq	Not Significant	Not Significant	Downregulated
1601	TER94	Not Significant	Not Significant	Downregulated
1602	Tet	Not Significant	Downregulated	Downregulated
1603	TfIIFalpha	Downregulated	Not Significant	Downregulated
1604	Tgi	Not Significant	Downregulated	Downregulated
1605	Thd1	Not Significant	Downregulated	Downregulated
1606	tho2	Not Significant	Downregulated	Downregulated
1607	ThrRS	Not Significant	Downregulated	Downregulated
1608	Tig	Not Significant	Not Significant	Downregulated
1609	Tim17b	Not Significant	Not Significant	Downregulated
1610	Tina-1	Not Significant	Not Significant	Downregulated
1611	Tis11	Upregulated	Not Significant	Downregulated
1612	Tlk	Upregulated	Downregulated	Downregulated
1613	Tm1	Not Significant	Downregulated	Downregulated
1614	TM9SF2	Not Significant	Not Significant	Downregulated
1615	TM9SF3	Not Significant	Not Significant	Downregulated
1616	tmod	Upregulated	Downregulated	Downregulated
1617	tna	Upregulated	Downregulated	Downregulated
1618	Tnpo	Upregulated	Downregulated	Downregulated
1619	Tom70	Not Significant	Downregulated	Downregulated
1620	Top1	Not Significant	Downregulated	Downregulated
1621	Top2	Not Significant	Downregulated	Downregulated
1622	Tor	Not Significant	Not Significant	Downregulated
1623	tou	Upregulated	Not Significant	Downregulated
1624	TppII	Not Significant	Not Significant	Downregulated
1625	Tpr2	Not Significant	Not Significant	Downregulated
1626	tral	Not Significant	Downregulated	Downregulated
1627	Trap1	Not Significant	Not Significant	Downregulated
1628	Trf2	Upregulated	Not Significant	Downregulated
1629	Trf4-1	Upregulated	Not Significant	Downregulated
1630	trio	Not Significant	Downregulated	Downregulated
1631	trol	Not Significant	Not Significant	Downregulated
1632	Trp1	Not Significant	Not Significant	Downregulated
1633	trr	Not Significant	Downregulated	Downregulated
1634	trx	Not Significant	Downregulated	Downregulated
1635	Trxr-1	Upregulated	Not Significant	Downregulated
1636	TSG101	Not Significant	Not Significant	Downregulated
1637	tsh	Not Significant	Downregulated	Downregulated
1638	Tsp42Ee	Not Significant	Not Significant	Downregulated
1639	Tspo	Not Significant	Not Significant	Downregulated
1640	tsr	Not Significant	Not Significant	Downregulated
1641	Tsr1	Not Significant	Not Significant	Downregulated
1642	tth	Not Significant	Not Significant	Downregulated
1643	ttk	Upregulated	Not Significant	Downregulated
1644	tud	Not Significant	Not Significant	Downregulated
1645	Tudor-SN	Not Significant	Downregulated	Downregulated
1646	tum	Not Significant	Downregulated	Downregulated
1647	tweek	Not Significant	Not Significant	Downregulated
1648	twr	Not Significant	Not Significant	Downregulated
1649	tws	Not Significant	Downregulated	Downregulated
1650	tyf	Not Significant	Not Significant	Downregulated
1651	Uba1	Not Significant	Not Significant	Downregulated
1652	Uba2	Not Significant	Not Significant	Downregulated
1653	Ubc2	Not Significant	Not Significant	Downregulated
1654	Ubc4	Not Significant	Not Significant	Downregulated
1655	Ubc6	Not Significant	Not Significant	Downregulated
1656	UbcE2H	Not Significant	Not Significant	Downregulated
1657	Ube3a	Not Significant	Downregulated	Downregulated
1658	Ubi-p5E	Upregulated	Not Significant	Downregulated
1659	Ubi-p63E	Upregulated	Upregulated	Downregulated
1660	Ubqn	Upregulated	Not Significant	Downregulated
1661	Ubr1	Not Significant	Downregulated	Downregulated
1662	Ubr3	Not Significant	Not Significant	Downregulated
1663	Uch-L5	Not Significant	Not Significant	Downregulated
1664	Uev1A	Not Significant	Not Significant	Downregulated
1665	uex	Upregulated	Not Significant	Downregulated
1666	Ufd4	Downregulated	Downregulated	Downregulated
1667	Ulp1	Not Significant	Downregulated	Downregulated
1668	unc-13	Not Significant	Not Significant	Not Significant
1669	unc-45	Upregulated	Upregulated	Downregulated
1670	unc-5	Not Significant	Not Significant	Downregulated
1671	Unc-76	Not Significant	Downregulated	Downregulated
1672	und	Not Significant	Not Significant	Downregulated
1673	Unr	Upregulated	Not Significant	Downregulated
1674	Upf1	Not Significant	Downregulated	Downregulated
1675	upSET	Not Significant	Downregulated	Downregulated
1676	UQCR-C1	Not Significant	Not Significant	Downregulated
1677	UQCR-C2	Not Significant	Not Significant	Downregulated
1678	UQCR-Q	Not Significant	Not Significant	Downregulated
1679	ush	Upregulated	Not Significant	Downregulated
1680	Usp1	Not Significant	Not Significant	Downregulated
1681	Usp10	Not Significant	Downregulated	Downregulated
1682	Usp14	Not Significant	Not Significant	Downregulated
1683	Usp15-31	Not Significant	Downregulated	Downregulated
1684	Usp16-45	Not Significant	Downregulated	Downregulated
1685	Usp2	Not Significant	Not Significant	Downregulated
1686	Usp32	Not Significant	Not Significant	Downregulated
1687	Usp47	Upregulated	Not Significant	Downregulated
1688	Usp5	Downregulated	Downregulated	Downregulated
1689	Usp7	Not Significant	Downregulated	Downregulated
1690	Usp8	Not Significant	Downregulated	Downregulated
1691	ValRS	Not Significant	Downregulated	Downregulated
1692	Vang	Not Significant	Not Significant	Downregulated
1693	vap	Not Significant	Not Significant	Downregulated
1694	Vap33	Not Significant	Downregulated	Downregulated
1695	velo	Not Significant	Not Significant	Downregulated
1696	Vha100-1	Not Significant	Downregulated	Downregulated
1697	Vha100-2	Upregulated	Not Significant	Downregulated
1698	Vha16-1	Not Significant	Downregulated	Downregulated
1699	Vha26	Not Significant	Not Significant	Downregulated
1700	Vha44	Not Significant	Not Significant	Downregulated
1701	Vha55	Not Significant	Downregulated	Downregulated
1702	Vha68-2	Not Significant	Downregulated	Downregulated
1703	VhaAC45	Not Significant	Not Significant	Downregulated
1704	vib	Not Significant	Not Significant	Downregulated
1705	vig	Not Significant	Not Significant	Downregulated
1706	vig2	Not Significant	Downregulated	Downregulated
1707	Vinc	Not Significant	Not Significant	Downregulated
1708	vir	Not Significant	Not Significant	Downregulated
1709	vir-1	Upregulated	Not Significant	Downregulated
1710	vkg	Not Significant	Not Significant	Downregulated
1711	vlc	Not Significant	Not Significant	Downregulated
1712	Vps13	Not Significant	Not Significant	Downregulated
1713	Vps13B	Not Significant	Not Significant	Downregulated
1714	Vps26	Not Significant	Not Significant	Downregulated
1715	Vps35	Not Significant	Not Significant	Downregulated
1716	Vps4	Not Significant	Not Significant	Downregulated
1717	Vrp1	Not Significant	Downregulated	Downregulated
1718	vsg	Not Significant	Not Significant	Downregulated
1719	Vsx1	Not Significant	Downregulated	Downregulated
1720	Vta1	Not Significant	Not Significant	Downregulated
1721	vtd	Not Significant	Downregulated	Downregulated
1722	wake	Upregulated	Upregulated	Not Significant
1723	wal	Not Significant	Not Significant	Downregulated
1724	wap	Not Significant	Not Significant	Downregulated
1725	wapl	Not Significant	Downregulated	Downregulated
1726	wcy	Not Significant	Downregulated	Downregulated
1727	wdb	Not Significant	Not Significant	Downregulated
1728	Wdr62	Not Significant	Not Significant	Downregulated
1729	wech	Upregulated	Not Significant	Downregulated
1730	wge	Not Significant	Not Significant	Downregulated
1731	Wnk	Not Significant	Downregulated	Downregulated
1732	woc	Not Significant	Downregulated	Downregulated
1733	wrd	Not Significant	Not Significant	Downregulated
1734	wts	Not Significant	Downregulated	Downregulated
1735	x16	Not Significant	Not Significant	Downregulated
1736	Xbp1	Not Significant	Not Significant	Downregulated
1737	Xe7	Not Significant	Downregulated	Downregulated
1738	XNP	Not Significant	Downregulated	Downregulated
1739	Xpc	Not Significant	Not Significant	Downregulated
1740	Xrp1	Not Significant	Downregulated	Downregulated
1741	yata	Not Significant	Not Significant	Downregulated
1742	yem	Not Significant	Downregulated	Downregulated
1743	Yeti	Not Significant	Not Significant	Downregulated
1744	yki	Not Significant	Not Significant	Downregulated
1745	YME1L	Not Significant	Not Significant	Downregulated
1746	yps	Not Significant	Not Significant	Downregulated
1747	ytr	Not Significant	Not Significant	Downregulated
1748	ZAP3	Upregulated	Not Significant	Downregulated
1749	Zasp52	Upregulated	Not Significant	Downregulated
1750	Zcchc7	Not Significant	Downregulated	Downregulated
1751	zetaCOP	Not Significant	Not Significant	Downregulated
1752	zf30C	Not Significant	Downregulated	Downregulated
1753	zfh1	Upregulated	Downregulated	Downregulated
1754	zip	Not Significant	Not Significant	Downregulated
1755	Ziz	Not Significant	Downregulated	Downregulated
1756	Zn72D	Not Significant	Downregulated	Downregulated
1757	ZnT41F	Upregulated	Not Significant	Downregulated
1758	ZnT63C	Not Significant	Not Significant	Downregulated
1759	zormin	Not Significant	Not Significant	Downregulated
