# Supplementary material for: Internally controlled RNA sequencing comparisons using nucleoside recoding chemistry
Source: Nucleic Acids Res. 2022 Aug 26;50(19):e110. doi: 10.1093/nar/gkac693 (PMC9638901; doi:10.1093/nar/gkac693)
Supplement: gkac693_Supplemental_Files [file gkac693_supplemental_files.zip › SupplementaryTable_S5.csv]

p_adj	gene_id	significance	L2FC	log_reads
9.09e-29	MARC1	Downregulated	-4.7177	3.121887985
2.07e-7	SEPT10	Downregulated	-4.0135	2.915135907
2.79e-12	SEPT11	Downregulated	-4.2141	3.167538857
7.91e-38	SEPT2	Downregulated	-3.6684	3.581494542
1.22e-30	MARCH5	Downregulated	-3.0552	2.748188027
1.07e-5	MARCH6	Downregulated	-2.0864	2.449092531
1.11e-9	SEPT6	Downregulated	-4.7011	3.162713726
3.43e-26	MARCH7	Downregulated	-2.5076	2.470557485
7.51e-16	SEPT7	Downregulated	-3.6644	3.219846386
2.2599999999999997e-177	7SK	Downregulated	-3.5102	3.894260664
3.66e-10	SEPT8	Downregulated	-2.9936	3.111010335
1.89e-18	SEPT9	Downregulated	-5.4517	3.160093201
4.35e-4	AAAS	Downregulated	-1.7496	2.817895757
3.9800000000000003e-29	AAGAB	Downregulated	-3.877	3.170408412
0.063566192999999993	AAMDC	Not Significant	-1.68	2.622473071
3.56e-46	AAMP	Downregulated	-3.719	3.531127507
1.7500000000000001e-44	AAR2	Downregulated	-4.9455	2.614105911
0.016808596	AARS	Downregulated	-1.0627	2.716212089
1.13e-6	AARS2	Downregulated	-3.5225	2.524071416
2.3e-28	AASDHPPT	Downregulated	-4.6271	3.05018635
9.719999999999999e-60	AATF	Downregulated	-3.9027	3.424595823
0.14971512	AB019441.29	Not Significant	-1.5687	2.377488383
4.8e-8	ABCB10	Downregulated	-5.1291	2.863174104
0.002589417	ABCB7	Downregulated	-3.0622	2.573741642
6.4e-5	ABCB8	Downregulated	-4.0534	2.69570052
1.83e-18	ABCD1	Downregulated	-5.9021	2.920384242
2.82e-4	ABCD3	Downregulated	-3.5878	2.866877814
1.41e-12	ABCD4	Downregulated	-4.472	2.525044807
1.06e-24	ABCE1	Downregulated	-5.3814	3.348548233
1.11e-17	ABCF1	Downregulated	-1.677	3.270678836
1.9299999999999997e-42	ABCF2	Downregulated	-2.8824	3.324385356
5.32e-50	ABHD10	Downregulated	-4.7257	2.982610393
6.2e-12	ABHD11	Downregulated	-3.589	2.467608106
1.06e-6	ABHD12	Downregulated	-4.8956	2.500373714
1.04e-9	ABHD14B	Downregulated	-4.7067	2.568201724
2.4e-14	ABHD17A	Downregulated	-4.1429	2.951458949
2.76e-9	ABI2	Downregulated	-4.2801	2.679427897
1.14e-13	ABL1	Downregulated	-7.1611	2.404833717
5.74e-8	ABLIM1	Downregulated	-5.1499	2.668385917
9.6e-9	ABR	Downregulated	-5.4282	2.520810932
7.82e-13	ABRACL	Downregulated	-2.277	3.060980984
4.96e-68	ABT1	Downregulated	-3.2413	2.903089987
2.04e-33	AC004057.1	Downregulated	-2.9942	3.185896132
2.29e-16	AC007318.5	Downregulated	-3.1479	3.079633401
3.54e-4	AC007969.5	Downregulated	-1.5144	3.363000529
0.00237312	AC009245.3	Downregulated	-1.1466	2.88733593
4.45e-5	AC016734.2	Downregulated	-2.4903	2.612783857
1.99e-40	AC093323.3	Downregulated	-5.0833	2.826074803
7.37e-5	ACAA1	Downregulated	-3.1538	2.722633923
9.42e-9	ACAA2	Downregulated	-4.3267	2.856275635
1.04e-10	ACACA	Downregulated	-4.1492000000000004	2.579497783
1.15e-8	ACAD9	Downregulated	-5.4026	2.847109741
5.47e-8	ACADM	Downregulated	-4.4817	2.985426474
1.06e-6	ACAT1	Downregulated	-2.8526	3.22762965
4.5699999999999995e-40	ACAT2	Downregulated	-3.9373	3.536747774
2.2100000000000002e-122	ACBD3	Downregulated	-2.9124	3.169159911
6.56e-18	ACBD6	Downregulated	-3.9846	3.225438517
9.02e-9	ACD	Downregulated	-3.4604	2.61436984
6.319999999999999e-32	ACIN1	Downregulated	-1.7666	3.458373415
1.94e-19	ACLY	Downregulated	-2.8544	3.357506055
1.85e-6	ACO2	Downregulated	-3.3992	2.920253804
5.22e-15	ACOT13	Downregulated	-3.3004	3.14783085
7.98e-18	ACOT7	Downregulated	-4.1654	3.345667736
4.13e-8	ACOT8	Downregulated	-3.3872	2.770483809
1.66e-6	ACOT9	Downregulated	-3.1388	2.762115641
7.63e-35	ACP1	Downregulated	-4.4898	3.124096475
1.12e-9	ACP2	Downregulated	-4.0338	2.527307604
5.23e-8	ACP6	Downregulated	-3.5481	2.596322139
1.69e-6	ACSL1	Downregulated	-4.7819	2.53307266
7.54e-15	ACSL3	Downregulated	-3.4998	2.953397226
0	ACTB	Downregulated	-2.5801	4.792396943
0	ACTG1	Downregulated	-2.2932	4.719606778
2.9e-15	ACTL6A	Downregulated	-2.9325	3.190681795
1.82e-9	ACTN1	Downregulated	-2.8858	3.135927335
9.37e-14	ACTN4	Downregulated	-2.2408	3.290257269
2.02e-7	ACTR10	Downregulated	-4.4607	3.017971904
8.02e-30	ACTR1A	Downregulated	-5.3047	3.215571476
3.28e-5	ACTR1B	Downregulated	-3.8185	2.525044807
1.29e-15	ACTR2	Downregulated	-4.0426	3.306639441
9.5e-32	ACTR3	Downregulated	-3.9985	3.476722969
3.04e-4	ADA	Downregulated	-3.4045	2.430961453
1.33e-6	ADAM15	Downregulated	-4.6449	2.8683505
0.001375264	ADAM23	Downregulated	-3.4699	2.651035595
8.8e-9	ADAM9	Downregulated	-3.4872	3.092808337
9.009999999999999e-35	ADAR	Downregulated	-4.2735	3.292643661
1.61e-17	ADCK2	Downregulated	-6.3216	2.685069629
9.1e-12	ADCY3	Downregulated	-4.8252	2.705007959
2.5e-12	ADCY9	Downregulated	-6.6608	2.659202877
4.16e-14	ADD1	Downregulated	-5.6777	3.134575506
1.82e-10	ADD2	Downregulated	-5.8438	2.931076297
1.34e-7	ADD3	Downregulated	-3.6053	2.630427875
2.27e-9	ADGRA3	Downregulated	-4.7746	2.49762065
1.74e-11	ADGRL1	Downregulated	-6.4468	2.560504415
1.35e-19	ADGRL2	Downregulated	-7.3433	2.775974331
1.07e-17	ADH5	Downregulated	-2.6252	3.206286044
5.0699999999999994e-23	ADI1	Downregulated	-5.5624	3.534660576
3.46e-30	ADIPOR1	Downregulated	-5.1641	3.050862896
2.47e-4	ADK	Downregulated	-2.0617	2.769192638
8.89e-84	ADNP	Downregulated	-5.4804	2.873901598
1.04e-31	ADNP2	Downregulated	-5.1419	2.470924753
1.89e-37	ADO	Downregulated	-4.4763	2.5155427
8.86e-20	ADPGK	Downregulated	-5.5458	2.759101004
1.79e-41	ADPRHL2	Downregulated	-4.2192	2.629664392
1.2099999999999998e-110	ADRM1	Downregulated	-2.9888	3.476360574
7.409999999999999e-23	ADSL	Downregulated	-5.2371	3.797804017
8.54e-16	ADSS	Downregulated	-3.5395	2.656098202
3.2100000000000004e-33	AEN	Downregulated	-4.5974	2.456366033
2.31e-9	AES	Downregulated	-3.0483	2.767526899
4.25e-11	AFDN	Downregulated	-4.1519	2.892651034
3.66e-19	AFG3L2	Downregulated	-6.2574	3.319001899
8.249999999999999e-23	AGAP3	Downregulated	-5.7422	2.87909588
1.63e-9	AGBL5	Downregulated	-5.5895	2.894316063
6.66e-24	AGFG1	Downregulated	-4.9306	2.766598721
2.11e-24	AGGF1	Downregulated	-6.0021	2.83774622
1.81e-11	AGK	Downregulated	-3.6161	2.821513528
6.18e-9	AGO1	Downregulated	-5.6136	2.560504415
7.1e-15	AGO2	Downregulated	-6.538	2.700270937
2.14e-18	AGPAT1	Downregulated	-5.3006	3.079723775
1.03e-10	AGPAT2	Downregulated	-6.1979	2.568495067
6.76e-7	AGPS	Downregulated	-2.8312	3.023458238
1.74e-4	AGTPBP1	Downregulated	-2.718	2.820037172
0.00141469	AGTRAP	Downregulated	-3.0515	2.511883361
6.96e-19	AHCY	Downregulated	-4.2992	3.373509667
5.27e-10	AHCYL1	Downregulated	-4.6685	3.204594733
1.84e-136	AHSA1	Downregulated	-3.7066	3.829239428
7e-8	AIF1L	Downregulated	-5.2605	2.73379892
8.24e-10	AIFM1	Downregulated	-4.0723	3.398937739
2.47e-10	AIG1	Downregulated	-3.3453	2.894316063
3.91e-38	AIMP1	Downregulated	-3.3036	3.184407485
1.6099999999999998e-69	AIMP2	Downregulated	-2.8409	3.265525335
8.690000000000001e-27	AIP	Downregulated	-2.1543	3.10754913
3.62e-4	AK1	Downregulated	-3.7952	2.495197318
3.81e-30	AK2	Downregulated	-2.9027	3.434169553
1.5e-9	AK4	Downregulated	-4.7113	2.500030534
2.17e-27	AK6	Downregulated	-3.775	2.657294936
1.7399999999999998e-103	AKAP1	Downregulated	-4.8244	3.245821006
1.87e-11	AKAP12	Downregulated	-1.8407	3.208441356
5.4399999999999995e-43	AKAP17A	Downregulated	-5.2271	2.807365877
5.63e-30	AKAP8	Downregulated	-4.0449	2.518184804
3.15e-32	AKAP8L	Downregulated	-3.7816	2.705649932
1.34e-9	AKIP1	Downregulated	-2.6883	2.442871555
8.21e-68	AKIRIN1	Downregulated	-3.6657	2.848189117
3.14e-85	AKIRIN2	Downregulated	-3.1215	2.828659897
1.2200000000000001e-21	AKR1A1	Downregulated	-3.8131	2.919339637
1.51e-17	AKR1B1	Downregulated	-4.3666	3.44878359
4.33e-14	AKR7A2	Downregulated	-3.9811	3.093334117
2.68e-9	AKT1	Downregulated	-5.1141	2.962724393
2.03e-25	AKT1S1	Downregulated	-5.3154	3.187943529
8.93e-9	AKT2	Downregulated	-5.5616	2.674171967
5.38e-8	AKT3	Downregulated	-5.2921	2.506505032
1.0199999999999999e-43	ALAS1	Downregulated	-2.5962	2.765482282
2.4e-4	ALCAM	Downregulated	-3.333	2.623766
2.28e-4	ALDH18A1	Downregulated	-1.6244	2.908753019
4.36e-7	ALDH1A2	Downregulated	-3.5033	2.906604372
7.86e-92	ALDH1B1	Downregulated	-4.8294	3.226019599
5.31e-5	ALDH2	Downregulated	-3.7688	2.549922404
2.23e-9	ALDH3A2	Downregulated	-3.0609	2.908216853
0.011505864	ALDH7A1	Downregulated	-1.6938	3.03492911
1.22e-14	ALDH9A1	Downregulated	-3.2048	2.958922064
1.57e-104	ALDOA	Downregulated	-2.1721	4.208004424
3.67e-9	ALG1	Downregulated	-4.0557	2.422425676
1.45e-10	ALG12	Downregulated	-5.0037	2.693287157
1.36e-16	ALG13	Downregulated	-4.0995	2.779055089
1.06e-7	ALG14	Downregulated	-4.0847	2.456745495
9.64e-42	ALG2	Downregulated	-3.5352	2.51054501
1.2599999999999999e-42	ALG3	Downregulated	-4.6063	3.490520309
1.07e-4	ALG5	Downregulated	-2.3671	2.523095838
0.001384266	ALG8	Downregulated	-2.7846	2.648360011
1.4099999999999998e-37	ALKBH2	Downregulated	-3.1551	2.73539927
1.29e-13	ALKBH3	Downregulated	-5.3641	2.852937226
4.9000000000000003e-36	ALKBH5	Downregulated	-6.1507	2.986659788
0.033021276	ALKBH7	Downregulated	-1.2236	2.534026106
9.12e-12	ALMS1	Downregulated	-4.8313	2.555094449
8.76e-21	ALYREF	Downregulated	-1.4968	3.694078462
1.0900000000000001e-73	AMD1	Downregulated	-5.4524	2.952913467
9.7e-11	AMFR	Downregulated	-4.3304	2.825912722
0.694680138	AMOT	Not Significant	-0.1224	3.494571984
2.42e-25	AMOTL1	Downregulated	-4.1954	2.624797579
5.43e-12	AMPD2	Downregulated	-4.1271	2.642217129
6.09e-18	AMZ2	Downregulated	-4.2276	3.026737494
6.71e-10	ANAPC1	Downregulated	-4.1353	2.815411702
5.49e-8	ANAPC11	Downregulated	-3.1544	2.628133388
4.4199999999999994e-23	ANAPC13	Downregulated	-5.9644	2.728353782
5.98e-12	ANAPC15	Downregulated	-2.794	3.036628895
1.12e-8	ANAPC16	Downregulated	-3.4684	2.653935735
0.00117121	ANAPC4	Downregulated	-2.1915	2.551144909
3.69e-13	ANAPC5	Downregulated	-5.2485	3.383321569
4.28e-8	ANAPC7	Downregulated	-4.6692	2.853698212
1.8799999999999998e-32	ANKLE2	Downregulated	-5.9587	2.994756945
1.18e-12	ANKRD11	Downregulated	-5.75	2.529558673
1.94e-5	ANKRD13A	Downregulated	-3.2543	2.565257343
1.36e-9	ANKRD13B	Downregulated	-3.5787	2.537819095
2.28e-20	ANKRD13C	Downregulated	-4.3488	2.52179165
5.38e-14	ANKRD17	Downregulated	-3.3849	2.755493728
2.55e-30	ANKRD40	Downregulated	-5.955	2.695481676
4.1899999999999995e-31	ANKRD54	Downregulated	-5.1755	2.641474111
1.47e-9	ANKS6	Downregulated	-5.0543	2.498310554
5.8e-7	ANLN	Downregulated	-1.5618	2.698100546
1.83e-150	ANP32A	Downregulated	-3.2396	4.098998284
1.1499999999999998e-157	ANP32B	Downregulated	-3.4044	4.0138269620000004
1.02e-44	ANP32E	Downregulated	-3.1905	3.620162091
3.29e-9	ANTXR1	Downregulated	-5.5562	2.794139356
7.83e-21	ANXA11	Downregulated	-3.6235	3.263221694
0.006069517	ANXA2	Downregulated	-2.4246	2.836165816
3.56e-15	ANXA5	Downregulated	-2.4683	3.462959223
6.01e-5	ANXA6	Downregulated	-2.6794	3.149911583
1.43e-17	ANXA7	Downregulated	-3.1289	3.075455713
9.430000000000001e-27	AP1AR	Downregulated	-5.154	2.546851002
2.29e-12	AP1B1	Downregulated	-5.0933	3.245389271
4.02e-18	AP1G1	Downregulated	-3.3771	2.76604086
3.66e-34	AP1M1	Downregulated	-5.4622	3.249992817
3.08e-4	AP1S1	Downregulated	-2.2458	2.591064607
1.79e-10	AP1S2	Downregulated	-3.0263	2.872884344
1.47e-9	AP2A1	Downregulated	-5.0861	2.956768533
1.9e-10	AP2A2	Downregulated	-4.184	3.035929789
7.4e-8	AP2B1	Downregulated	-2.3884	2.977952121
1.19e-81	AP2M1	Downregulated	-4.8614	4.085994799
6.62e-16	AP2S1	Downregulated	-3.3295	2.939019776
0.059193981	AP3B1	Not Significant	-1.788	2.561697533
7.88e-18	AP3D1	Downregulated	-6.5473	3.486996888
1.84e-20	AP3M1	Downregulated	-3.5999	2.709905669
3.59e-4	AP3S1	Downregulated	-2.3649	2.755493728
3.88e-14	AP5M1	Downregulated	-4.5541	2.487138375
1.03e-9	APBA2	Downregulated	-4.8426	2.504470862
9.88e-11	APBB1	Downregulated	-3.7917	2.721398376
0.001222042	APEH	Downregulated	-2.2702	2.837430599
2.6699999999999998e-111	APEX1	Downregulated	-2.9714	3.656098202
2.44e-22	APEX2	Downregulated	-5.688	2.622214023
6.18e-12	APH1A	Downregulated	-4.9763	2.679654979
4.37e-26	API5	Downregulated	-4.5174	3.31858501
2.89e-8	APIP	Downregulated	-4.2339	2.740954506
8.95e-40	APLP2	Downregulated	-3.1783	3.928447063
7.87e-10	APMAP	Downregulated	-3.9503	3.104913685
7.18e-5	APOBEC3C	Downregulated	-2.286	2.509538534
0.020413349	APOC1	Downregulated	-1.5351	2.55720634
0.025551844	APOO	Downregulated	-1.7621	2.703076328
1.25e-20	APP	Downregulated	-2.8121	3.543695632
4.85e-17	APPL1	Downregulated	-6.1157	2.883803338
1.24e-30	APRT	Downregulated	-2.9826	3.529847251
5.78e-28	APTX	Downregulated	-4.0234	2.794139356
8.21e-16	ARAF	Downregulated	-5.8006	3.054421524
7.93e-7	ARAP1	Downregulated	-3.5777	2.626340367
2.3499999999999996e-43	ARCN1	Downregulated	-3.2289	3.298853076
6.649999999999999e-213	ARF1	Downregulated	-3.8522	3.865888314
4.91e-19	ARF3	Downregulated	-4.7824	3.173623258
1.4599999999999999e-24	ARF4	Downregulated	-3.1613	3.26245109
1.09e-10	ARF5	Downregulated	-4.1198	2.926085087
4.3e-139	ARF6	Downregulated	-4.42	3.114610984
1.68e-8	ARFGAP1	Downregulated	-5.5636	2.502085559
1.44e-16	ARFGAP2	Downregulated	-3.6907	2.659440782
4.94e-8	ARFGAP3	Downregulated	-4.7878	2.525368787
1.8999999999999998e-24	ARFIP2	Downregulated	-4.0852	3.074633618
8.88e-14	ARFRP1	Downregulated	-4.6191	2.338954252
2.19e-8	ARG2	Downregulated	-3.6157	2.708208375
1.05e-97	ARGLU1	Downregulated	-2.7697	3.153738666
2.26e-37	ARHGAP11A	Downregulated	-6.379	2.878090734
1.88e-17	ARHGAP17	Downregulated	-5.5029	2.898176483
4.62e-14	ARHGAP21	Downregulated	-6.3856	2.532435865
8.8e-30	ARHGAP5	Downregulated	-5.943	2.734399743
8.449999999999999e-130	ARHGDIA	Downregulated	-4.1273	3.705307665
1.73e-10	ARHGEF12	Downregulated	-5.9105	2.974626814
1.36e-10	ARHGEF39	Downregulated	-4.8616	2.543757723
4.35e-29	ARID1B	Downregulated	-4.2631	2.813747736
1.1699999999999998e-23	ARIH1	Downregulated	-4.3444	2.705222056
1.16e-21	ARIH2	Downregulated	-6.1996	3.395501124
2.82e-11	ARL1	Downregulated	-3.4907	3.072892957
9.29e-12	ARL16	Downregulated	-3.3979	2.587149498
4.19e-15	ARL2	Downregulated	-3.1817	2.946943271
2.47e-10	ARL2BP	Downregulated	-5.2854	2.705863712
4.36e-14	ARL3	Downregulated	-3.1136	2.99343623
2.54e-29	ARL5B	Downregulated	-4.5949	2.522770158
6.83e-51	ARL6IP1	Downregulated	-4.2178	3.137433239
5.67e-27	ARL6IP5	Downregulated	-3.2892	2.986099625
1.41e-21	ARL8B	Downregulated	-5.4648	2.896388412
2.35e-38	ARMC1	Downregulated	-3.6506	2.736396502
8.49e-25	ARMC6	Downregulated	-3.5497	2.897352134
5.02e-17	ARMCX3	Downregulated	-3.3943	2.667219398
9.100000000000001e-26	ARMCX6	Downregulated	-3.0454	2.371529632
3.98e-13	ARMT1	Downregulated	-2.9125	2.75089392
3.74e-14	ARNT	Downregulated	-4.9186	2.66954931
1.18e-4	ARPC1A	Downregulated	-2.6413	2.621695462
3.62e-6	ARPC1B	Downregulated	-2.8756	2.571708832
1.08e-8	ARPC2	Downregulated	-5.3613	3.084486908
2.02e-64	ARPC3	Downregulated	-3.9781	3.902859207
2.76e-9	ARPC4	Downregulated	-4.7395	2.469453814
6.93e-20	ARPC5	Downregulated	-4.5361	3.001409168
3.9399999999999996e-56	ARPC5L	Downregulated	-4.7442	2.983739018
3.36e-25	ARPP19	Downregulated	-3.9117	2.587149498
2.44e-12	ARRB2	Downregulated	-4.5199	2.908216853
1.22e-30	ARV1	Downregulated	-4.5307	3.032820149
4.93e-4	ASAH1	Downregulated	-2.426	2.638489257
8.64e-36	ASB6	Downregulated	-4.7824	2.5155427
3.2e-21	ASB8	Downregulated	-5.2957	2.418301291
0.00102015	ASCC1	Downregulated	-1.4162	2.584331224
9.81e-25	ASCC2	Downregulated	-5.1711	3.156018831
8.73e-10	ASCC3	Downregulated	-4.6862	2.583198774
3.41e-29	ASF1A	Downregulated	-4.186	2.573451822
2.2899999999999998e-38	ASF1B	Downregulated	-5.1972	2.921816484
4.18e-7	ASH2L	Downregulated	-2.9331	2.551449998
0.009756629	ASIC1	Downregulated	-2.9155	2.484655673
9.839999999999999e-30	ASNA1	Downregulated	-3.7	2.981931808
9.59e-8	ASNS	Downregulated	-3.2988	2.707144188
4.2799999999999997e-41	ASNSD1	Downregulated	-5.9843	2.938019097
1.7e-11	ASPH	Downregulated	-4.3988	2.922076385
2.69e-11	ASPM	Downregulated	-2.7744	2.539389782
1.18e-7	ASPSCR1	Downregulated	-3.3892	2.64615857
4.16e-7	ASRGL1	Downregulated	-3.1541	2.673711909
0.009217417	ASS1	Downregulated	-2.6687	2.443654068
3.66e-22	ASXL1	Downregulated	-3.6619	2.442479769
2.93e-16	ATAD1	Downregulated	-3.2681	2.662521738
1.34e-18	ATAD3A	Downregulated	-4.8051	3.444318097
1.67e-10	ATAD3B	Downregulated	-5.7117000000000004	3.158663981
2.3499999999999997e-37	ATF1	Downregulated	-3.0602	2.515211304
1.3799999999999998e-56	ATF3	Downregulated	-3.5662	2.564961804
2.74e-295	ATF4	Downregulated	-5.9536	3.812060635
1.42e-11	ATF5	Downregulated	-4.4156	2.450633951
3.75e-9	ATF6	Downregulated	-3.5711	2.541891125
0.173945268	ATF6B	Not Significant	-1.679	2.492061605
3.5999999999999997e-34	ATG101	Downregulated	-3.8662	2.501059262
3.98e-19	ATG12	Downregulated	-3.9876	2.763240757
4.55e-14	ATG13	Downregulated	-5.8422	2.910491002
1.45e-22	ATG3	Downregulated	-6.0301	3.360119862
1.43e-6	ATG4A	Downregulated	-4.4058	2.410355383
3.6e-7	ATG4B	Downregulated	-3.659	2.491361694
1.8e-24	ATG5	Downregulated	-4.4511	2.495197318
3.55e-12	ATG9A	Downregulated	-6.3782	2.912089143
2.06e-8	ATIC	Downregulated	-2.5556	3.245142373
6.53e-15	ATL3	Downregulated	-3.8389	2.754539444
1.88e-15	ATN1	Downregulated	-5.8361	2.950486557
0.001082233	ATOX1	Downregulated	-2.4434	2.449478399
2.3e-7	ATP11B	Downregulated	-3.7888	2.666985718
5.76e-6	ATP11C	Downregulated	-4.1353	2.9410142440000002
9.43e-8	ATP13A1	Downregulated	-3.1823	2.658726677
7.47e-5	ATP13A2	Downregulated	-3.9765	2.884653785
4.14e-9	ATP13A3	Downregulated	-5.6301	2.652729696
2.63e-22	ATP1A1	Downregulated	-2.1816	3.568231067
2.06e-18	ATP1B3	Downregulated	-3.0114	3.405773101
3.29e-10	ATP2A1-AS1	Downregulated	-3.2362	2.396199347
1.26e-28	ATP2A2	Downregulated	-4.1639	3.19249776
9.04e-11	ATP2B1	Downregulated	-5.4612	2.656098202
5.83e-6	ATP2C1	Downregulated	-4.0656	2.870696458
1.02e-44	ATP5A1	Downregulated	-3.3055	3.745484678
2.6600000000000004e-85	ATP5B	Downregulated	-3.4564	3.99722251
1.64e-27	ATP5C1	Downregulated	-3.4705	3.603766668
9.15e-37	ATP5D	Downregulated	-3.6143	3.893831088
3.8e-11	ATP5E	Downregulated	-3.0591	3.081527326
1.47e-58	ATP5F1	Downregulated	-3.2305	3.824467535
8.4e-6	ATP5G1	Downregulated	-2.2645	3.046104787
5.6899999999999995e-37	ATP5G2	Downregulated	-2.1685	3.701395269
6.84e-27	ATP5G3	Downregulated	-2.7713	3.336359654
1.03e-17	ATP5H	Downregulated	-2.3876	3.448397103
1.95e-16	ATP5I	Downregulated	-2.6706	3.22291147
1.0199999999999999e-32	ATP5J	Downregulated	-3.0779	3.335006321
3e-5	ATP5J2	Downregulated	-1.485	3.309576942
8.539999999999999e-48	ATP5L	Downregulated	-2.6402	3.761852694
9.56e-21	ATP5O	Downregulated	-2.8599	3.662190991
4.21e-18	ATP5SL	Downregulated	-4.6451	2.742332282
1.67e-23	ATP6AP1	Downregulated	-3.3324	3.215637563
1.47e-9	ATP6AP2	Downregulated	-4.0046	2.941759814
7.33e-6	ATP6V0A1	Downregulated	-3.6639	2.36688969
3.08e-17	ATP6V0A2	Downregulated	-3.0534	2.719745493
3.6e-19	ATP6V0B	Downregulated	-4.2739	2.925827575
4.71e-40	ATP6V0C	Downregulated	-4.5057	3.341187134
2.38e-18	ATP6V0D1	Downregulated	-3.0627	2.97577635
1.37e-39	ATP6V0E1	Downregulated	-4.4523	2.703291378
2.9e-8	ATP6V0E2	Downregulated	-4.7815	2.774516966
0.002116813	ATP6V1A	Downregulated	-1.5379	2.447158031
3.11e-11	ATP6V1B2	Downregulated	-3.6639	2.545925329
4.76e-20	ATP6V1C1	Downregulated	-4.2379	2.775064051
7.27e-25	ATP6V1D	Downregulated	-3.6827	2.974971994
1.9699999999999998e-32	ATP6V1E1	Downregulated	-2.1907	3.184478489
2.12e-22	ATP6V1F	Downregulated	-2.858	3.316546924
2e-40	ATP6V1G1	Downregulated	-2.1693	3.32541303
7.92e-7	ATP6V1H	Downregulated	-2.4303	2.536873949
1.07e-8	ATP8B2	Downregulated	-4.149	2.627109711
1.7399999999999998e-32	ATPAF1	Downregulated	-3.3103	3.441616594
5.09e-7	ATPAF2	Downregulated	-4.6614	2.614897216
3.85e-58	ATPIF1	Downregulated	-1.9317	4.073874082
6.61e-13	ATRAID	Downregulated	-4.0793	2.941138594
1.55e-12	ATRX	Downregulated	-4.1173	2.432167269
2.48e-9	ATXN10	Downregulated	-4.5351	3.268577972
9.02e-9	ATXN2	Downregulated	-2.6721	2.465382851
2.7599999999999995e-23	ATXN2L	Downregulated	-2.6267	3.07809415
6.370000000000001e-59	ATXN7L3B	Downregulated	-5.0439	3.007747778
2.96e-18	AUP1	Downregulated	-4.7385	3.370698093
6.469999999999999e-47	AURKA	Downregulated	-3.6143	2.765668555
1.2700000000000002e-79	AURKAIP1	Downregulated	-2.7256	3.866789294
2.53e-47	AURKB	Downregulated	-2.0619	3.281885204
1.47e-4	AVEN	Downregulated	-2.6548	2.456366033
4.07e-20	AXIN1	Downregulated	-5.7843	2.576629248
5.46e-19	AZI2	Downregulated	-4.3071	2.694824484
2.25e-28	AZIN1	Downregulated	-4.5572	2.812746288
6.31e-15	B2M	Downregulated	-2.2648	3.347720217
5.19e-16	B3GAT3	Downregulated	-4.1148	2.504130906
1.69e-18	B4GALT3	Downregulated	-6.6417	2.875928985
1.59e-30	B4GAT1	Downregulated	-4.1314	3.000325599
3.29e-5	B9D1	Downregulated	-2.847	2.669084327
2.17e-8	BABAM1	Downregulated	-4.7821	3.128803001
8e-4	BACE2	Downregulated	-3.4072	2.559008394
7.68e-27	BAG1	Downregulated	-4.9369	2.949511982
6.609999999999999e-31	BAG2	Downregulated	-3.4151	2.653935735
5.19e-20	BAG3	Downregulated	-1.4617	2.654417215
1.9699999999999997e-68	BAG4	Downregulated	-3.435	2.804480189
2.8999999999999997e-43	BAG5	Downregulated	-6.139	2.738780558
1.46e-4	BAG6	Downregulated	-1.5518	3.240174695
2.76e-12	BAIAP2L1	Downregulated	-4.6873	2.547467022
2.55e-16	BAK1	Downregulated	-5.5526	2.536558443
1.5600000000000002e-21	BANF1	Downregulated	-1.8926	3.408875673
6.099999999999999e-23	BAP1	Downregulated	-5.8666	3.2757719
4.33e-8	BASP1	Downregulated	-5.4451	2.551754873
9.42e-12	BAX	Downregulated	-2.5511	2.991558317
5.03e-11	BAZ1A	Downregulated	-3.767	2.539703239
2.31e-16	BAZ1B	Downregulated	-3.2185	2.78497371
2.54e-20	BAZ2A	Downregulated	-5.7053	2.963079161
1.36e-6	BBS4	Downregulated	-4.7938	2.574320701
6.05e-7	BBS7	Downregulated	-4.3258	2.527307604
1.83e-24	BBX	Downregulated	-4.3945	2.509202522
5.18e-7	BCAP29	Downregulated	-4.2875	2.53529412
1.38e-34	BCAP31	Downregulated	-2.5444	3.760799312
3.02e-34	BCAR1	Downregulated	-4.9366	2.611192061
1.7299999999999997e-42	BCAS2	Downregulated	-4.0279	3.168055303
6.26e-5	BCAS3	Downregulated	-3.5345	2.512550993
2.62e-7	BCAT1	Downregulated	-3.3934	2.892651034
4.02e-8	BCAT2	Downregulated	-3.6235	2.438937701
1.0499999999999998e-56	BCCIP	Downregulated	-5.3584	3.596294633
0.002139889	BCKDHB	Downregulated	-3.009	2.56908116
1.18e-12	BCKDK	Downregulated	-4.7168	2.952913467
1.03e-10	BCL2L12	Downregulated	-2.9852	2.75947898
7.21e-19	BCL2L13	Downregulated	-5.9036	2.789933081
2.52e-20	BCL7A	Downregulated	-5.8053	2.484655673
1.01e-28	BCL7B	Downregulated	-4.439	2.457503427
5.91e-7	BCL7C	Downregulated	-4.4064	2.641721925
6.86e-25	BCL9	Downregulated	-5.808	2.422425676
0.694171621	BCLAF1	Not Significant	-0.462	3.218469857
5e-111	BCOR	Downregulated	-3.9408	2.875206004
1.12e-19	BCR	Downregulated	-6.6591	2.990227825
6.6e-11	BCS1L	Downregulated	-2.2758	2.916058956
7.560000000000001e-29	BCYRN1	Downregulated	-2.2031	3.172310969
0.004624586	BDH2	Downregulated	-2.3802	2.506166665
2.34e-16	BECN1	Downregulated	-4.2976	3.006252051
7.17e-10	BEX1	Downregulated	-2.7678	2.84416641
2.34e-39	BEX2	Downregulated	-2.3232	3.455415924
9.14e-83	BEX3	Downregulated	-2.1026	4.094785468
2.64e-78	BEX4	Downregulated	-3.7602	3.198106999
2.33e-4	BEX5	Downregulated	-1.9907	2.440121603
1.5999999999999998e-42	BFAR	Downregulated	-5.4605	2.683947131
7.889999999999999e-34	BICD2	Downregulated	-6.1855	2.658726677
2.57e-11	BID	Downregulated	-4.5988	2.668618845
3.88e-8	BIN1	Downregulated	-5.2492	2.707357234
9.769999999999999e-129	BIRC5	Downregulated	-3.8376	3.652343055
1.15e-9	BIRC6	Downregulated	-4.8356	2.421192468
5.26e-14	BLMH	Downregulated	-3.7091	3.042772337
1.73e-4	BLOC1S1	Downregulated	-3.5082	2.346352974
1.59e-18	BLVRA	Downregulated	-3.3036	3.223755454
6.49e-6	BLVRB	Downregulated	-3.3857	2.567614443
7.87e-18	BMI1	Downregulated	-5.3458	2.78728332
2.0799999999999998e-46	BMP2	Downregulated	-5.5212	2.540954809
1.12e-15	BMP7	Downregulated	-4.7914	2.780677274
1.43e-19	BMPR2	Downregulated	-5.517	2.584048388
3.54e-7	BMS1	Downregulated	-2.1053	2.843388523
1.06e-36	BNIP1	Downregulated	-3.119	2.48036631
2.73e-41	BNIP2	Downregulated	-4.2474	2.683497318
1.96e-27	BNIP3	Downregulated	-3.7733	3.117354168
4.19e-9	BNIP3L	Downregulated	-3.578	2.850646235
2.4e-58	BOD1	Downregulated	-4.5197	3.076276255
1.82e-4	BOLA3	Downregulated	-2.7716	2.407815642
5e-8	BOP1	Downregulated	-3.9531	3.236852036
4.83e-33	BPGM	Downregulated	-4.6467	2.763989218
7.82e-12	BPNT1	Downregulated	-3.0924	2.63017353
1.33e-16	BRAP	Downregulated	-6.1238	2.515211304
9.12e-9	BRAT1	Downregulated	-3.8783	2.563481085
2.91e-10	BRCA1	Downregulated	-4.5566	2.70372116
5e-15	BRCC3	Downregulated	-5.7861	3.095518042
0	BRD2	Downregulated	-4.7747	3.606757447
2.92e-21	BRD3	Downregulated	-5.5727	2.597146488
1.68e-22	BRD4	Downregulated	-5.4108	3.05556944
4.52e-14	BRD7	Downregulated	-5.5559	3.252003021
2.2e-17	BRD8	Downregulated	-2.3708	2.509874285
1.74e-9	BRD9	Downregulated	-4.9159	2.633468456
4.43e-4	BRE	Downregulated	-2.9897	2.456745495
1.55e-17	BRI3BP	Downregulated	-4.1945	2.629664392
2.34e-85	BRIX1	Downregulated	-3.2243	2.882809041
3.34e-15	BRK1	Downregulated	-3.705	2.874046726
3.47e-31	BRMS1	Downregulated	-3.1037	3.102690913
2.08e-12	BRMS1L	Downregulated	-5.3567	2.760233947
3.09e-13	BROX	Downregulated	-2.8424	2.764736392
2.01e-47	BRPF1	Downregulated	-4.8907	2.590228621
1.3e-14	BRPF3	Downregulated	-7.3206	2.539389782
1.49e-23	BSDC1	Downregulated	-5.079	2.560205623
3.25e-59	BSG	Downregulated	-3.0656	3.912925819
7.19e-21	BTBD1	Downregulated	-5.6322	3.14504094
3.31e-24	BTBD10	Downregulated	-4.8613	2.459015332
8.54e-17	BTBD2	Downregulated	-5.9365	2.783009785
9.66e-14	BTBD6	Downregulated	-3.963	2.5260160209999998
1.89e-95	BTF3	Downregulated	-2.2873	4.059213039
2.37e-38	BTF3L4	Downregulated	-3.367	2.723660867
2.8799999999999997e-34	BTG1	Downregulated	-4.7152	2.454082271
1.35e-5	BUB1	Downregulated	-2.5379	2.850033258
3.58e-11	BUB1B	Downregulated	-3.8493	2.718501689
7.580000000000001e-77	BUB3	Downregulated	-3.6975	3.317070423
1.1e-32	BUD31	Downregulated	-2.4946	3.124422705
4.75e-77	BYSL	Downregulated	-2.2425	2.912620553
1.03e-46	BZW1	Downregulated	-3.1251	3.433489812
1.19e-17	BZW2	Downregulated	-3.2666	3.336959785
5.1299999999999997e-23	C11orf24	Downregulated	-7.1162	2.649091352
2.36e-33	C11orf57	Downregulated	-3.9716	2.627621851
3.29e-86	C11orf58	Downregulated	-3.4147	3.762284595
3.13e-8	C11orf74	Downregulated	-3.589	2.988224412
1.2e-17	C11orf84	Downregulated	-6.0283	2.419955748
3.09e-17	C11orf98	Downregulated	-3.0292	2.742135725
1.49e-15	C12orf10	Downregulated	-3.1495	2.760233947
3.7e-33	C12orf43	Downregulated	-3.5497	2.627877695
7.87e-31	C12orf45	Downregulated	-2.6864	2.880527778
0.046706572	C12orf57	Downregulated	-1.2876	2.544688022
1.14e-7	C14orf1	Downregulated	-3.7383	2.463519723
1.16e-36	C14orf119	Downregulated	-2.6573	2.78497371
4.1899999999999995e-61	C14orf166	Downregulated	-3.4938	3.620890468
2.8099999999999996e-56	C14orf2	Downregulated	-3.0701	3.700249287
5.13e-12	C14orf80	Downregulated	-5.4201	2.446770095
9.839999999999999e-57	C15orf39	Downregulated	-5.3694	2.684171863
6.38e-10	C16orf58	Downregulated	-4.5092	2.537819095
1.36e-16	C16orf59	Downregulated	-3.8651	2.551449998
7.56e-5	C16orf62	Downregulated	-3.6689	2.588551806
1.36e-53	C16orf72	Downregulated	-3.7533	2.689752696
1.89e-58	C16orf91	Downregulated	-2.8009	2.534026106
8.229999999999999e-47	C17orf80	Downregulated	-5.1944	2.605035549
2.7599999999999996e-48	C18orf21	Downregulated	-3.0297	2.567908183
3.88e-14	C18orf8	Downregulated	-6.2179	2.595771702
4.49e-16	C19orf24	Downregulated	-3.7872	2.556603989
1.3700000000000002e-21	C19orf25	Downregulated	-5.3419	2.506843136
1.8999999999999998e-184	C19orf43	Downregulated	-2.932	3.83703575
2.6899999999999998e-95	C19orf48	Downregulated	-5.2455	3.001409168
1.6499999999999999e-43	C19orf53	Downregulated	-3.3949	3.402648205
6.74e-4	C19orf60	Downregulated	-2.6275	2.646893624
5.73e-4	C19orf70	Downregulated	-2.0509	2.809391351
7.87e-4	C1GALT1C1	Downregulated	-1.5196	2.699187097
6.979999999999999e-52	C1orf109	Downregulated	-3.4804	2.592454351
1.14e-14	C1orf115	Downregulated	-5.2027	2.598243192
5.6e-11	C1orf122	Downregulated	-2.2892	2.888740961
1.3e-6	C1orf123	Downregulated	-3.245	2.607186857
4.32e-68	C1orf131	Downregulated	-2.7793	2.76604086
3.14e-30	C1orf174	Downregulated	-4.0096	2.414137362
8.230000000000001e-36	C1orf198	Downregulated	-2.8856	2.866582677
1.68e-23	C1orf21	Downregulated	-4.5166	2.862280493
6.19e-62	C1orf35	Downregulated	-1.5927	3.337708784
6.28e-66	C1orf43	Downregulated	-4.3137	3.312388949
4.23e-63	C1orf52	Downregulated	-3.4163	2.729772053
2.7099999999999995e-144	C1QBP	Downregulated	-2.3665	4.229528264
1.07e-21	C20orf24	Downregulated	-3.4471	2.813247301
1.08e-16	C20orf27	Downregulated	-3.3564	3.092720645
4.12e-7	C21orf33	Downregulated	-4.801	2.67669361
7.5e-15	C21orf59	Downregulated	-3.0342	2.975661533
2.8199999999999997e-30	C2orf49	Downregulated	-3.61	2.404406051
8.99e-8	C3orf14	Downregulated	-2.5681	2.542202782
3.84e-7	C4orf3	Downregulated	-2.6962	2.378397901
1.73e-12	C4orf32	Downregulated	-2.5622	2.44208763
1.89e-19	C5orf15	Downregulated	-3	3.041590047
1.1e-23	C5orf22	Downregulated	-3.8932	2.652488086
3.29e-15	C6orf106	Downregulated	-4.4567	2.485721426
4.7600000000000004e-29	C6orf120	Downregulated	-4.8359	2.590786124
3.3700000000000004e-21	C6orf62	Downregulated	-4.6842	2.609594409
1.43e-9	C6orf89	Downregulated	-5.7401	2.497965739
9.77e-51	C7orf49	Downregulated	-3.9027	2.64246452
1.84e-12	C7orf50	Downregulated	-3.8462	3.087248868
1.22e-4	C7orf73	Downregulated	-3.3929	2.440909082
1.23e-86	C8orf33	Downregulated	-3.9953	3.4325283620000002
7.32e-10	C8orf59	Downregulated	-2.9294	3.005823753
4.59e-5	C9orf142	Downregulated	-2.4495	2.51154916
7.929999999999999e-31	C9orf40	Downregulated	-2.7132	2.798305282
1.6299999999999997e-23	C9orf64	Downregulated	-2.6571	2.421603927
3.0900000000000003e-21	C9orf69	Downregulated	-5.907	2.563481085
3.4599999999999998e-34	C9orf78	Downregulated	-5.0364	3.164278484
2.36e-51	CA2	Downregulated	-3.9468	2.958324932
9.96e-20	CAAP1	Downregulated	-3.1847	2.596597096
3.27e-28	CAB39	Downregulated	-5.2167	2.749349761
5.56e-9	CABIN1	Downregulated	-4.8693	2.982836353
3.7e-12	CABLES1	Downregulated	-6.6394	2.536242707
8.32e-9	CACTIN	Downregulated	-5.0996	2.589111464
6.2600000000000005e-21	CACUL1	Downregulated	-5.6535	2.715376505
1.2699999999999997e-165	CACYBP	Downregulated	-4.0429	4.00456855
7.99e-9	CADM1	Downregulated	-3.6378	2.844787719
0.008031223	CADPS2	Downregulated	-2.6583	2.496929648
1.78e-5	CALCB	Downregulated	-3.0116	2.556000803
2.81e-28	CALCOCO2	Downregulated	-3.6737	3.096388547
2.09e-4	CALD1	Downregulated	-1.5262	3.239174304
9.47e-124	CALM1	Downregulated	-3.5551	3.886631707
1.9999999999999998e-138	CALM2	Downregulated	-3.4524	3.658369184
1.5499999999999998e-42	CALM3	Downregulated	-5.0905	3.650283233
1.33e-277	CALR	Downregulated	-4.6935	4.430699751
2.13e-71	CALU	Downregulated	-3.6648	3.529205705
4.97e-6	CAMK1	Downregulated	-2.6657	2.99200091
2.14e-5	CAMK2D	Downregulated	-2.9531	2.471658359
1.13e-11	CAMK2G	Downregulated	-6.4221	2.630682071
1.56e-6	CAMKK2	Downregulated	-4.6308	2.446381812
1.1099999999999998e-37	CAMLG	Downregulated	-3.0964	2.711596355
2.57e-20	CAMSAP2	Downregulated	-6.8319	2.54344718
1.72e-6	CAMTA1	Downregulated	-4.1496	2.562292864
5.2e-10	CAND1	Downregulated	-2.9882	2.939768775
1.0899999999999998e-42	CANT1	Downregulated	-6.0769	2.954001168
4.96e-59	CANX	Downregulated	-3.3039	3.931915317
1.64e-20	CAP1	Downregulated	-2.5228	3.357696682
0.002514454	CAPN1	Downregulated	-3.2678	2.622731965
4.49e-12	CAPN2	Downregulated	-5.1709	3.429550423
4.33e-14	CAPNS1	Downregulated	-4.3614	3.406710459
1.22e-31	CAPRIN1	Downregulated	-2.207	3.568054978
7.48e-24	CAPZA1	Downregulated	-3.553	3.291091222
1.33e-16	CAPZA2	Downregulated	-3.9664	3.087958789
3.26e-22	CAPZB	Downregulated	-3.3122	3.471804932
1.99e-22	CARHSP1	Downregulated	-3.4445	3.017659274
7.74e-16	CARM1	Downregulated	-6.9053	3.21477764
1.52e-24	CARMIL2	Downregulated	-2.7907	2.825912722
1.32e-13	CARNMT1	Downregulated	-3.3509	2.963787827
1.88e-7	CARS	Downregulated	-2.855	2.625312451
0.011170025	CARS2	Downregulated	-2.892	2.462023445
3.11e-47	CASC3	Downregulated	-2.7894	3.425044875
7.16e-8	CASC4	Downregulated	-5.0061	2.8309093
1.21e-11	CASK	Downregulated	-4.0226	2.770299591
7.63e-16	CASP7	Downregulated	-4.6391	2.528273777
9.81e-8	CAST	Downregulated	-2.6155	3.16181704
8.9e-6	CAT	Downregulated	-3.6035	2.57054294
7.06e-14	CBFB	Downregulated	-3.6623	2.769561936
1.43e-54	CBR1	Downregulated	-4.3045	3.286793176
8.15e-6	CBR4	Downregulated	-2.8004	2.494850022
6.68e-13	CBS	Downregulated	-5.1438	2.953880446
8.36e-5	CBSL	Downregulated	-3.7678	2.60906055
1.14e-18	CBWD1	Downregulated	-4.6416	3.228656958
2.81e-16	CBWD2	Downregulated	-4.2442	3.155411956
7.15e-11	CBWD5	Downregulated	-3.181	2.694824484
3.55e-78	CBX1	Downregulated	-3.8236	3.550167181
8.03e-32	CBX2	Downregulated	-4.3658	2.455225653
4.3100000000000003e-79	CBX3	Downregulated	-3.638	3.744469013
1.7499999999999998e-55	CBX4	Downregulated	-3.3879	2.7111743
7.079999999999999e-23	CBX5	Downregulated	-2.2985	3.092545208
2.14e-51	CBX6	Downregulated	-3.2708	2.919208884
1.21e-25	CBY1	Downregulated	-3.9732	2.633720879
9.51e-8	CC2D1A	Downregulated	-4.1999	2.466496904
1.66e-6	CC2D1B	Downregulated	-4.8904	2.414973348
4.93e-5	CCAR1	Downregulated	-1.9528	2.737590166
2.7e-17	CCAR2	Downregulated	-4.6605	2.8659918
3.45e-9	CCDC106	Downregulated	-3.2666	2.42036838
1.28e-74	CCDC117	Downregulated	-4.7719	2.945345468
7.99e-36	CCDC12	Downregulated	-2.1059	2.68797462
1.32e-30	CCDC124	Downregulated	-2.5182	3.645471395
1.08e-75	CCDC137	Downregulated	-3.3645	2.828498778
6.85e-14	CCDC138	Downregulated	-3.3828	2.624539914
9.08e-7	CCDC167	Downregulated	-3.0093	2.879525945
6.24e-4	CCDC22	Downregulated	-3.581	2.587991426
1.24e-7	CCDC25	Downregulated	-5.1608	2.766784515
3.65e-13	CCDC28A	Downregulated	-3.6574	2.510879985
2.04e-4	CCDC28B	Downregulated	-2.2182	2.932220014
2.39e-25	CCDC34	Downregulated	-3.2611	3.018908444
1.0299999999999999e-35	CCDC43	Downregulated	-5.081	3.13081605
2.53e-29	CCDC47	Downregulated	-2.681	3.20119222
1.72e-13	CCDC50	Downregulated	-2.6439	2.853850249
2.6200000000000002e-33	CCDC51	Downregulated	-2.7363	2.666049738
3.49e-11	CCDC58	Downregulated	-3.0943	2.615950052
9.449999999999999e-89	CCDC59	Downregulated	-2.6297	2.988893244
1.65e-33	CCDC6	Downregulated	-4.2284	2.689308859
5.3e-24	CCDC8	Downregulated	-5.7725	2.653212514
3.95e-40	CCDC85B	Downregulated	-3.9683	3.041195234
2.88e-14	CCDC85C	Downregulated	-6.4368	2.5774918000000002
2.9399999999999994e-110	CCDC86	Downregulated	-2.5842	3.532658849
5.01e-6	CCDC88A	Downregulated	-3.3042	2.680788612
2.53e-16	CCDC90B	Downregulated	-4.2658	2.732192651
9.85e-5	CCDC91	Downregulated	-3.0231	2.509202522
4.59e-62	CCDC94	Downregulated	-3.4221	2.89084002
3.02e-28	CCDC97	Downregulated	-4.5375	2.659440782
1.14e-10	CCHCR1	Downregulated	-3.1615	2.703506322
2.51e-86	CCNA2	Downregulated	-3.1664	3.267582353
3.8099999999999995e-67	CCNB1	Downregulated	-1.7015	3.508293991
9.07e-11	CCNB1IP1	Downregulated	-3.7672	2.445214876
6.17e-26	CCNB2	Downregulated	-2.3946	3.185754576
1.46e-11	CCNC	Downregulated	-4.2962	3.041491377
2.91e-12	CCND2	Downregulated	-3.2712	2.601244925
7.53e-17	CCND3	Downregulated	-4.8965	2.645176558
7.34e-13	CCNDBP1	Downregulated	-3.1527	2.817730595
1.37e-31	CCNF	Downregulated	-4.7757	2.588831726
7.699999999999999e-35	CCNG1	Downregulated	-4.4159	3.34610837
8.87e-16	CCNH	Downregulated	-4.107	2.551754873
2.42e-25	CCNI	Downregulated	-5.315	3.405303663
4.58e-19	CCNK	Downregulated	-5.0436	2.864065879
1.07e-8	CCNY	Downregulated	-5.0825	2.506166665
0.083069014	CCS	Not Significant	-1.4377	2.433369747
1.82e-44	CCSAP	Downregulated	-3.1246	2.586868492
2.66e-7	CCT2	Downregulated	-1.3424	3.450903137
6.859999999999999e-95	CCT3	Downregulated	-2.1173	4.113976758
3.91e-60	CCT4	Downregulated	-2.694	3.929623252
4.96e-134	CCT5	Downregulated	-3.3428	4.203814512
3.69e-76	CCT6A	Downregulated	-3.5226	3.800080976
2.13e-61	CCT7	Downregulated	-2.674	4.016281025
5.32e-18	CCT8	Downregulated	-2.7205	3.518711302
5.97e-6	CCZ1	Downregulated	-3.3262	2.710540448
1.28e-7	CCZ1B	Downregulated	-4.9835	2.788521887
1.79e-8	CD151	Downregulated	-3.2294	3.090258053
1.08e-43	CD164	Downregulated	-2.6138	3.257978398
4.64e-14	CD276	Downregulated	-5.6885	2.96082739
2.2300000000000002e-29	CD2AP	Downregulated	-4.5706	2.702430536
5.49e-72	CD2BP2	Downregulated	-3.1889	3.148525536
5.68e-17	CD320	Downregulated	-3.0207	3.191590726
1.13e-84	CD3EAP	Downregulated	-2.6662	2.922855156
2.6300000000000002e-21	CD46	Downregulated	-3.6469	2.72427587
4.24e-8	CD47	Downregulated	-3.6371000000000002	2.733397909
4.22e-22	CD55	Downregulated	-3.6061	2.826560681
2.58e-15	CD59	Downregulated	-4.4092	2.809222922
8.55e-17	CD63	Downregulated	-3.0984	3.373417772
2.87e-49	CD81	Downregulated	-3.1635	3.440239816
3.89e-6	CD9	Downregulated	-3.4824	2.664641976
2.29e-18	CD99	Downregulated	-3.9712	3.336659823
8.23e-9	CD99L2	Downregulated	-5.4165	2.641474111
9.839999999999999e-40	CDC123	Downregulated	-4.4478	3.537000087
2.42e-6	CDC14B	Downregulated	-4.7334	2.462023445
4.18e-5	CDC16	Downregulated	-3.1656	2.586024382
4e-66	CDC20	Downregulated	-3.1412	3.271725469
1.16e-14	CDC23	Downregulated	-2.2758	2.564370123
2.6199999999999997e-68	CDC25A	Downregulated	-3.4887	2.752432609
3.0699999999999998e-24	CDC25B	Downregulated	-4.0681	2.941138594
7.55e-17	CDC26	Downregulated	-3.8534	2.545925329
9.28e-17	CDC27	Downregulated	-4.6045	2.784795538
2.26e-49	CDC34	Downregulated	-4.1573	3.103547172
8.94e-62	CDC37	Downregulated	-4.4158	3.980764425
7.16e-26	CDC42	Downregulated	-3.0242	3.223236273
5.67e-9	CDC42BPA	Downregulated	-4.5961	2.693067094
3.5e-9	CDC42BPB	Downregulated	-5.0466	3.080806804
1.6599999999999998e-72	CDC42EP1	Downregulated	-5.9503	3.099421644
2.4699999999999997e-47	CDC42SE1	Downregulated	-4.3584	2.759290033
4.0500000000000005e-21	CDC45	Downregulated	-4.5905	3.270329397
0.694171621	CDC5L	Not Significant	0.2677	3.092720645
8.2e-12	CDC6	Downregulated	-1.443	2.801917972
2.81e-23	CDC7	Downregulated	-4.1115	2.687528961
8.45e-14	CDC73	Downregulated	-3.9622	2.737590166
3.19e-36	CDCA2	Downregulated	-4.3137	2.585178629
6.14e-36	CDCA3	Downregulated	-2.4143	2.988447471
1.2e-40	CDCA4	Downregulated	-4.6296	2.567614443
1.2999999999999998e-55	CDCA5	Downregulated	-4.864	2.844321821
2.03e-95	CDCA7	Downregulated	-3.401	3.019531685
1.28e-14	CDCA7L	Downregulated	-4.9102	2.773237747
1.18e-40	CDCA8	Downregulated	-2.5812	2.688197278
1.56e-5	CDH2	Downregulated	-1.7335	2.863025296
1.77e-11	CDIP1	Downregulated	-5.7847	2.583482164
5.77e-22	CDIPT	Downregulated	-5.109	2.854457866
5.07e-43	CDK1	Downregulated	-2.8477	2.886490725
3.53e-5	CDK11B	Downregulated	-1.7901	2.601788472
1.54e-44	CDK12	Downregulated	-3.501	2.798305282
1.37e-14	CDK13	Downregulated	-5.359	2.461648568
1.3799999999999998e-23	CDK16	Downregulated	-5.8418	3.401917251
6.33e-57	CDK2	Downregulated	-3.5096	3.130092427
6.86e-7	CDK2AP1	Downregulated	-4.3453	2.591064607
3.49e-20	CDK2AP2	Downregulated	-2.8738	2.596322139
2.85e-58	CDK4	Downregulated	-4.3755	3.577003231
1.98e-5	CDK5	Downregulated	-3.3681	2.620136055
3.26e-4	CDK5RAP1	Downregulated	-1.8126	2.552668216
4.44e-6	CDK5RAP2	Downregulated	-4.1626	2.508192926
0.019462596	CDK5RAP3	Downregulated	-2.6207	2.50174373
2.52e-14	CDK6	Downregulated	-3.9514	2.620136055
9.119999999999999e-48	CDK9	Downregulated	-4.5851	2.688864568
5.75e-25	CDKN1B	Downregulated	-1.5342	2.453700473
1.67e-36	CDKN2A	Downregulated	-3.4594	3.62236947
1.06e-9	CDKN2AIPNL	Downregulated	-2.6558	2.768638101
5.31e-45	CDKN2C	Downregulated	-4.2653	2.800029359
7.85e-12	CDKN3	Downregulated	-3.1353	3.002058015
9.67e-19	CDR2	Downregulated	-6.7626	2.629919036
2.79e-7	CDS2	Downregulated	-4.5723	2.394889257
4.27e-41	CDT1	Downregulated	-1.9374	2.90118578
2.8999999999999995e-112	CDV3	Downregulated	-3.4473	3.449863925
1.92e-18	CDYL	Downregulated	-6.2417	2.440515521
5.88e-42	CEBPG	Downregulated	-4.2195	2.516535374
3.91e-22	CEBPZ	Downregulated	-3.7147	2.636738571
3.75e-5	CEBPZOS	Downregulated	-1.946	2.461273368
4.66e-26	CELF1	Downregulated	-3.3264	2.751471568
1.46e-22	CENPB	Downregulated	-7.8971	3.163086799
1.88e-24	CENPF	Downregulated	-2.9757	3.097951071
1.63e-8	CENPH	Downregulated	-3.8451	2.951216055
2.57e-5	CENPK	Downregulated	-2.9614	2.736794755
4.06e-10	CENPM	Downregulated	-3.0781	2.754730469
8.31e-17	CENPN	Downregulated	-3.0563	2.534343457
4.5699999999999995e-23	CENPO	Downregulated	-5.2502	2.596322139
1.56e-7	CENPP	Downregulated	-5.236	2.522770158
2.66e-4	CENPT	Downregulated	-2.233	2.989004616
1.18e-17	CENPU	Downregulated	-4.5302	3.187168066
1.68e-14	CENPV	Downregulated	-3.6627	2.795706265
3.85e-6	CENPW	Downregulated	-1.0426	3.496410674
3.45e-9	CENPX	Downregulated	-2.7317	2.651278014
8.82e-10	CEP104	Downregulated	-3.6658	2.736396502
8.11e-27	CEP170	Downregulated	-3.0292	2.488198062
3.47e-8	CEP170B	Downregulated	-5.4211	2.541579244
9.76e-15	CEP250	Downregulated	-4.3544	2.601244925
4.71e-47	CEP55	Downregulated	-4.5201	2.831549852
3.4e-19	CEP57	Downregulated	-2.9076	2.479287316
6.46e-9	CEP78	Downregulated	-3.8268	2.886349698
7.27e-7	CERCAM	Downregulated	-4.8044	2.779416099
5.6e-12	CERK	Downregulated	-6.4029	2.710117365
2.3400000000000003e-27	CERS2	Downregulated	-5.5754	3.066046247
1.3e-13	CERS6	Downregulated	-4.8265	2.669316881
3.35e-13	CES2	Downregulated	-6.2059	2.544068044
3.59e-9	CETN2	Downregulated	-2.2646	3.020050369
1.1099999999999999e-94	CFAP20	Downregulated	-3.5499	2.915267891
1.77e-10	CFAP36	Downregulated	-4.152	3.235907027
3.95e-21	CFDP1	Downregulated	-4.1152	3.511415407
1.42e-123	CFL1	Downregulated	-2.467	4.135871754
2.9300000000000003e-26	CFL2	Downregulated	-3.5253	3.052886235
2.6e-45	CGGBP1	Downregulated	-5.2782	2.981025375
1.6200000000000003e-27	CHAC2	Downregulated	-2.7637	2.519499853
1.1e-25	CHAF1A	Downregulated	-5.4577	2.916058956
2.11e-16	CHAF1B	Downregulated	-3.3883	2.827369273
8.06e-16	CHCHD1	Downregulated	-3.8747	2.703506322
6.3499999999999995e-25	CHCHD10	Downregulated	-2.1886	3.58328381
1.24e-51	CHCHD2	Downregulated	-1.7969	3.91981002
1.69e-36	CHCHD3	Downregulated	-4.8007	3.543602479
1.2e-76	CHCHD4	Downregulated	-4.6417	2.978978957
0.004330654	CHCHD6	Downregulated	-2.0858	2.853698212
1.8000000000000003e-21	CHCHD7	Downregulated	-4.5475	2.753965866
6.33e-10	CHD1L	Downregulated	-5.1413	3.119503327
3.05e-6	CHD3	Downregulated	-3.3506	3.014730495
0.63745891	CHD4	Not Significant	0.5273	3.181915012
9.600000000000001e-21	CHD8	Downregulated	-3.3714	2.597146488
7.1e-19	CHEK1	Downregulated	-3.3241	2.632204133
1.04e-6	CHEK2	Downregulated	-3.8258	2.728556676
1.55e-36	CHERP	Downregulated	-2.7916	2.795532443
3.37e-4	CHID1	Downregulated	-2.8296	2.729569726
5.66e-13	CHKA	Downregulated	-3.4247	2.596597096
1.82e-17	CHML	Downregulated	-6.1556	2.8849368969999998
8.75e-22	CHMP1A	Downregulated	-4.0119	2.875350697
7.57e-15	CHMP2A	Downregulated	-2.4407	3.336059278
7.440000000000001e-26	CHMP2B	Downregulated	-3.9925	2.96964884
1.31e-7	CHMP3	Downregulated	-3.8941	2.739572344
4.72e-51	CHMP4B	Downregulated	-3.9395	3.473267943
6.5900000000000005e-22	CHMP5	Downregulated	-2.2036	3.169747888
4.1999999999999996e-23	CHMP7	Downregulated	-5.3307	2.746439579
1.3e-5	CHN1	Downregulated	-3.3813	2.47385177
8.2e-7	CHORDC1	Downregulated	-1.4788	3.218863597
5.91e-7	CHP1	Downregulated	-3.5962	2.571999816
5.85e-13	CHPF	Downregulated	-5.6538	2.707357234
5.11e-5	CHPT1	Downregulated	-4.1645	2.544378144
4.56e-11	CHRAC1	Downregulated	-4.7338	2.628644322
1.47e-12	CHRNA5	Downregulated	-3.5413	2.569958818
7.969999999999998e-106	CHTF8	Downregulated	-4.1734	3.029383778
5.14e-86	CHTOP	Downregulated	-2.2849	3.279267593
2.39e-13	CHUK	Downregulated	-5.4304	2.700054386
1.37e-20	CHURC1	Downregulated	-3.9186	2.888039014
6.06e-83	CIAO1	Downregulated	-4.3123	3.535325773
3.27e-27	CIAPIN1	Downregulated	-3.3328	3.02294361
6.79e-6	CIB1	Downregulated	-2.3995	2.691302563
1.11e-13	CINP	Downregulated	-2.7961	2.706290957
1.18e-53	CIRBP	Downregulated	-3.2218	3.160618572
1.2e-16	CISD1	Downregulated	-2.4307	3.09464579
8.960000000000001e-27	CISD2	Downregulated	-4.8396	2.914475383
3.93e-8	CISD3	Downregulated	-2.4429	2.415807728
2.8700000000000004e-91	CITED1	Downregulated	-2.7397	3.609300868
9.869999999999999e-48	CITED2	Downregulated	-2.367	2.514215596
8.3e-19	CIZ1	Downregulated	-6.518	3.419129308
1.7899999999999998e-54	CKAP2	Downregulated	-2.1757	3.149296108
3.25e-26	CKAP2L	Downregulated	-2.8021	2.424064525
4.8899999999999994e-30	CKAP4	Downregulated	-3.4619	3.103889204
4.6e-4	CKAP5	Downregulated	-1.4765	2.945714714
1.3999999999999999e-114	CKB	Downregulated	-3.4893	4.178861887
3.5e-17	CKS1B	Downregulated	-2.9288	2.938019097
1.09e-105	CKS2	Downregulated	-2.6282	3.055664963
1.43e-7	CLASP2	Downregulated	-4.5111	2.774881766
1.62e-7	CLASRP	Downregulated	-5.0371	2.630427875
2.31e-10	CLCC1	Downregulated	-4.5944	2.87084266
1.92e-19	CLCN3	Downregulated	-5.2122	2.891537458
0.006605161	CLCN7	Downregulated	-2.1107	2.662049165
6.59e-7	CLEC16A	Downregulated	-4.9794	2.514879655
7.64e-45	CLIC1	Downregulated	-3.6183	3.631925487
2.4e-19	CLIC4	Downregulated	-5.0202	3.002490041
1e-52	CLINT1	Downregulated	-4.2394	3.395151592
2.17e-34	CLK3	Downregulated	-3.4002	2.486076097
7.96e-10	CLN5	Downregulated	-3.8211	2.482516287
1.4e-8	CLN6	Downregulated	-4.9432	2.573161809
1.9399999999999995e-55	CLNS1A	Downregulated	-3.853	3.812227967
7.12e-10	CLPB	Downregulated	-4.1355	2.698970004
1.78e-35	CLPP	Downregulated	-3.5091	3.252003021
1.15e-31	CLPTM1	Downregulated	-3.7431	3.283470842
3.16e-12	CLPTM1L	Downregulated	-5.1297	3.348596891
2.66e-19	CLPX	Downregulated	-4.5609	2.666985718
1.9e-11	CLSPN	Downregulated	-2.1784	2.768823025
6.51e-14	CLSTN1	Downregulated	-3.74	3.084933575
1.16e-100	CLTA	Downregulated	-3.1176	3.838014318
3.5699999999999996e-42	CLTB	Downregulated	-3.4507	3.591704441
1.03e-7	CLTC	Downregulated	-1.7226	3.172237947
0.111254942	CLU	Not Significant	-1.7242	2.42772948
1.91e-6	CLUH	Downregulated	-4.6282	2.689308859
1.61e-10	CMAS	Downregulated	-4.8224	2.75644592
4.05e-8	CMBL	Downregulated	-4.1894	2.693726949
5.37e-9	CMC1	Downregulated	-2.5981	2.670245853
4.91e-23	CMC2	Downregulated	-4.4004	2.677150521
4.11e-12	CMPK1	Downregulated	-5.6978	2.904985881
7.55e-18	CMSS1	Downregulated	-3.2773	3.353723938
4.99e-17	CMTM6	Downregulated	-4.6176	2.87084266
9.1e-9	CMTR1	Downregulated	-3.4877	2.898862248
0	CNBP	Downregulated	-4.0141	3.95409772
6.08e-8	CNDP2	Downregulated	-2.5367	2.723455672
5.2299999999999995e-23	CNIH1	Downregulated	-3.6083	2.941635641
2.12e-15	CNIH4	Downregulated	-3.6619	2.888740961
1.34e-8	CNN2	Downregulated	-3.4284	2.760799312
1.45e-60	CNN3	Downregulated	-3.7524	3.583765368
2.5900000000000003e-21	CNNM2	Downregulated	-4.5748	2.526985069
5.02e-14	CNNM3	Downregulated	-5.6631	2.548082171
7.009999999999999e-31	CNOT1	Downregulated	-5.1813	3.551236458
9.82e-8	CNOT10	Downregulated	-3.8049	2.581209852
7.09e-22	CNOT11	Downregulated	-4.5471	3.10011196
1.47e-20	CNOT2	Downregulated	-4.5308	2.503450193
6.309999999999999e-103	CNOT3	Downregulated	-4.1677	3.388412062
4.6e-17	CNOT6	Downregulated	-5.3456	2.778332169
3.07e-15	CNOT7	Downregulated	-5.3366	2.795532443
1.04e-54	CNOT8	Downregulated	-4.7095	2.714748761
3.05e-26	CNOT9	Downregulated	-5.6501	2.83457964
1.0799999999999999e-23	CNP	Downregulated	-4.8609	2.911823194
1.19e-11	CNPY2	Downregulated	-3.4699	2.525044807
2.71e-12	CNPY3	Downregulated	-3.4346	2.704365036
4.18e-8	CNTNAP2	Downregulated	-4.5121	2.526985069
1e-9	CNTROB	Downregulated	-5.7843	2.617786395
1.56e-10	COA1	Downregulated	-4.0122	2.576053261
2.57e-19	COA3	Downregulated	-2.7623	3.027757205
7.879999999999999e-56	COA4	Downregulated	-2.7317	3.311276935
2.39e-11	COA5	Downregulated	-2.3841	2.609327562
3.9300000000000003e-85	COA6	Downregulated	-2.9661	3.316232521
4.01e-61	COA7	Downregulated	-4.0028	2.658488381
2.98e-44	COASY	Downregulated	-4.0308	3.057761167
1.3e-7	COCH	Downregulated	-4.201	2.855216195
2.0899999999999997e-23	COG2	Downregulated	-5.2977	3.029180789
0.001371831	COG4	Downregulated	-2.2599	2.593562952
0.002512175	COG6	Downregulated	-2.5851	2.478927056
1.8399999999999998e-37	COIL	Downregulated	-2.1009	2.771954749
0.462131794	COL4A5	Not Significant	1.1891	2.440121603
3.36e-9	COLEC12	Downregulated	-5.0113	2.67600734
6.49e-15	COLGALT1	Downregulated	-6.8266	3.154652169
9.41e-4	COMMD1	Downregulated	-2.3787	2.494850022
1.47e-29	COMMD2	Downregulated	-4.7887	3.006037955
1.31e-9	COMMD4	Downregulated	-2.5328	3.257438567
2.04e-9	COMMD6	Downregulated	-4.5229	2.613841822
8.19e-5	COMMD7	Downregulated	-4.1456	2.404833717
5.18e-12	COMMD8	Downregulated	-3.0606	2.667686382
1.15e-16	COMMD9	Downregulated	-2.9023	3.001409168
3.42e-13	COMT	Downregulated	-4.0404	3.1670217959999998
0.010349406	COPA	Downregulated	-1.9243	2.63748973
0.003653788	COPB1	Downregulated	-1.4961	2.856426772
6.190000000000001e-22	COPB2	Downregulated	-3.5065	3.199755177
6.6300000000000006e-21	COPE	Downregulated	-2.6752	3.492306307
6.24e-12	COPG1	Downregulated	-4.4977	2.945468585
0.001305248	COPG2	Downregulated	-3.1412	2.492411137
1.04e-21	COPRS	Downregulated	-2.9783	2.927113612
2.0299999999999997e-34	COPS2	Downregulated	-4.7412	3.093596769
5.390000000000001e-44	COPS3	Downregulated	-3.7596	3.464899207
1.09e-26	COPS4	Downregulated	-2.8903	3.18991121
4.87e-20	COPS5	Downregulated	-3.4357	3.109831559
6.42e-38	COPS6	Downregulated	-3.5758	3.78889277
1.37e-19	COPS7A	Downregulated	-4.4878	2.902410871
2.59e-30	COPS7B	Downregulated	-4.789	2.800373355
4.81e-9	COPS8	Downregulated	-4.2672	2.917374204
6.22e-5	COPS9	Downregulated	-2.118	2.480725379
4.86e-17	COPZ1	Downregulated	-3.9545	3.116690743
1.82e-7	COQ2	Downregulated	-4.1342	2.511883361
4.51e-14	COQ3	Downregulated	-3.6639	2.890700398
2.71e-14	COQ4	Downregulated	-2.7137	2.781575877
2.51e-15	COQ5	Downregulated	-3.8089	2.633720879
6.160000000000001e-27	COQ7	Downregulated	-4.0835	2.912487761
2.33e-22	COQ8A	Downregulated	-5.0454	3.037824751
1.25e-37	COQ9	Downregulated	-4.976	3.251151343
6.59e-8	CORO1B	Downregulated	-4.5468	2.974511693
1.37e-20	CORO1C	Downregulated	-4.912	3.264227348
1.98e-26	COTL1	Downregulated	-5.0097	3.55105334
1.32e-25	COX11	Downregulated	-2.8479	3.104828404
6.63e-6	COX14	Downregulated	-1.7452	2.525044807
4.53e-10	COX15	Downregulated	-2.747	2.718709237
3.12e-9	COX16	Downregulated	-2.7415	2.851869601
5.34e-11	COX17	Downregulated	-3.5749	2.813080361
1.4299999999999999e-47	COX4I1	Downregulated	-2.4019	4.094829108
1.12e-13	COX5A	Downregulated	-2.1726	3.481155871
1.58e-12	COX5B	Downregulated	-1.5548	3.427932184
1.5e-25	COX6A1	Downregulated	-1.8238	3.67660217
6.94e-19	COX6B1	Downregulated	-1.829	3.515509572
6.13e-33	COX6C	Downregulated	-2.0008	3.869920762
2.51e-6	COX7A2	Downregulated	-2.47	2.900913068
1.51e-10	COX7A2L	Downregulated	-3.2935	2.868497494
4.61e-14	COX7B	Downregulated	-1.6632	3.549922404
1.62e-76	COX7C	Downregulated	-2.4046	4.209059034
6.14e-9	COX8A	Downregulated	-2.483	2.866877814
5.56e-5	CPD	Downregulated	-2.6354	2.797267541
2.49e-15	CPE	Downregulated	-4.0943	3.273695588
1.46e-6	CPNE1	Downregulated	-2.7526	2.929546641
6.96e-24	CPOX	Downregulated	-3.3781	2.934750875
3.87e-5	CPSF1	Downregulated	-3.7432	2.879955585
8.93e-9	CPSF2	Downregulated	-3.0212	2.857181674
3.16e-18	CPSF3	Downregulated	-3.8498	3.059658066
9.9e-25	CPSF6	Downregulated	-3.7757	3.079452595
1.0599999999999999e-53	CPSF7	Downregulated	-4.5166	2.826074803
0.03061651	CPVL	Downregulated	-1.5814	2.786218872
9.32e-4	CRABP2	Downregulated	-2.6606	2.673481697
2.89e-7	CRADD	Downregulated	-5.1853	2.378397901
7.68e-10	CRBN	Downregulated	-3.171	2.419955748
1.78e-14	CREB3	Downregulated	-3.7968	2.699404082
3.16e-40	CREB5	Downregulated	-2.3964	2.624282096
2.08e-26	CREBBP	Downregulated	-4.3688	2.591064607
1.48e-62	CREBZF	Downregulated	-2.9868	2.772505069
8.42e-17	CREG1	Downregulated	-4.0446	3.00828072
1.38e-6	CRELD2	Downregulated	-2.9312	2.937643248
1.93e-49	CRK	Downregulated	-4.9586	2.746828732
2.93e-74	CRKL	Downregulated	-4.8847	2.838376775
2.95e-11	CRLS1	Downregulated	-5.3761	2.786573978
2.22e-18	CRNKL1	Downregulated	-2.9192	2.681467374
3.87e-20	CRTAP	Downregulated	-4.3077	3.316651674
2.96e-15	CRY1	Downregulated	-5.8555	2.678062905
1.83e-13	CRYBB2P1	Downregulated	-3.7587	2.367821652
1.54e-4	CRYZ	Downregulated	-2.9498	2.63973544
3.07e-8	CRYZL1	Downregulated	-4.0461	2.456745495
1.8999999999999998e-24	CS	Downregulated	-3.1765	3.259235402
7.51e-108	CSDE1	Downregulated	-5.0759	4.055846398
1.65e-13	CSE1L	Downregulated	-3.7288	3.555819683
9.019999999999999e-54	CSK	Downregulated	-5.2346	3.276921132
4.0000000000000006e-79	CSNK1A1	Downregulated	-3.8668	3.376896174
1.0299999999999998e-37	CSNK1D	Downregulated	-5.2009	2.860787045
3.1699999999999997e-42	CSNK1E	Downregulated	-5.7005	3.073901558
1.44e-9	CSNK1G2	Downregulated	-5.2628	2.765668555
3.47e-47	CSNK2A1	Downregulated	-3.7096	3.114861082
8.62e-44	CSNK2A2	Downregulated	-4.9153	3.060886623
2.9e-17	CSNK2B	Downregulated	-4.5025	3.483266271
1.77e-9	CSPG5	Downregulated	-4.0564	2.525692525
6.63e-31	CSRP2	Downregulated	-3.1641	3.385740294
5.77e-14	CST3	Downregulated	-3.6321	3.292754338
1.7e-36	CSTB	Downregulated	-2.5588	3.408663874
0.694171621	CSTF2	Not Significant	-0.4518	2.794488047
5.05e-8	CSTF2T	Downregulated	-0.9679	2.578065884
3.12e-13	CSTF3	Downregulated	-2.3807	2.966728221
3.6299999999999996e-38	CTB-50L17.10	Downregulated	-2.441	3.525012396
1.86e-13	CTB-63M22.1	Downregulated	-3.8468	2.514879655
2.14e-21	CTBP1	Downregulated	-5.4634	3.091139154
4.5499999999999995e-34	CTBP2	Downregulated	-5.6598	3.055282745
5.3700000000000006e-79	CTCF	Downregulated	-4.6333	2.938144309
3.99e-18	CTDNEP1	Downregulated	-4.348	2.653453721
0.694171621	CTNNA1	Not Significant	-0.4602	3.03392612
3.85e-13	CTNNAL1	Downregulated	-4.325	3.250785827
2.29e-11	CTNNB1	Downregulated	-1.8246	3.262273064
5.66e-21	CTNNBL1	Downregulated	-3.2558	3.171580202
1.86e-6	CTNND1	Downregulated	-2.0614	2.499343359
1.7e-17	CTPS1	Downregulated	-4.2902	3.101059355
1.63e-8	CTR9	Downregulated	-2.3737	2.62065648
3.76e-9	CTSA	Downregulated	-3.8962	3.039215766
2.61e-11	CTSB	Downregulated	-4.9916	2.972434277
2.9099999999999998e-011	CTSC	Downregulated	-3.1692	2.864065879
1.51e-5	CTSD	Downregulated	-2.921	2.862429556
1.38e-4	CTSH	Downregulated	-2.7824	2.740560051
1.86e-14	CTSL	Downregulated	-3.4266	2.916585533
0.001780729	CTSV	Downregulated	-3.1896	2.701352079
1.1e-21	CTTN	Downregulated	-5.0482	3.594005602
3.73e-8	CTU2	Downregulated	-3.7106	2.702645907
9.18e-15	CUEDC2	Downregulated	-2.7113	3.11876059
4.0699999999999995e-30	CUL1	Downregulated	-5.8675	3.183198642
1.99e-7	CUL2	Downregulated	-2.9004	2.615160664
4.1800000000000005e-21	CUL3	Downregulated	-6.1364	3.231851724
5.49e-9	CUL4A	Downregulated	-4.9627	2.753583059
5.68e-7	CUL4B	Downregulated	-2.4907	3.090258053
3.89e-18	CUL5	Downregulated	-4.4357	2.729772053
1.81e-18	CUTA	Downregulated	-2.3996	3.341533441
9.48e-16	CUTC	Downregulated	-4.1001	2.63748973
2.68e-9	CUX1	Downregulated	-3.9589	2.479647279
1.72e-59	CWC15	Downregulated	-2.7083	3.119420863
7.76e-11	CWC27	Downregulated	-4.8864	2.857332496
9.48e-8	CWF19L1	Downregulated	-3.4539	2.42078062
5.02e-14	CXADR	Downregulated	-4.3706	2.600972896
5.4e-18	CXorf38	Downregulated	-3.4302	2.508529719
1.78e-35	CXorf40A	Downregulated	-3.9349	2.602331341
2.15e-72	CXorf40B	Downregulated	-4.1288	2.92556991
1.4600000000000001e-27	CXorf56	Downregulated	-3.3696	3.041293971
3.64e-4	CXorf57	Downregulated	-1.9391	2.567908183
1.2600000000000001e-27	CXXC1	Downregulated	-4.9472	3.162639072
1.15e-8	CYB5A	Downregulated	-2.9756	2.818555779
1.2e-16	CYB5B	Downregulated	-3.7346	2.883235447
3.06e-9	CYB5D2	Downregulated	-3.805	2.396635167
3.62e-13	CYB5R1	Downregulated	-3.5499	2.624539914
1.01e-39	CYB5R3	Downregulated	-4.0931	3.601353689
1.08e-7	CYBA	Downregulated	-3.5151	3.379849179
1.06e-60	CYC1	Downregulated	-3.9255	3.698013504
2.5e-154	CYCS	Downregulated	-2.5718	3.96686886
0.00130736	CYFIP1	Downregulated	-3.2311	2.756636108
3.27e-7	CYFIP2	Downregulated	-4.2622	3.131297797
5.9e-17	CYHR1	Downregulated	-5.0393	2.581779046
3.8e-5	CYSTM1	Downregulated	-1.828	2.547467022
1.92e-19	CYTH2	Downregulated	-5.3936	2.5132176
7.79e-12	DACH1	Downregulated	-2.3623	2.582915199
1.19e-22	DAD1	Downregulated	-2.2233	3.42180951
1.08e-36	DAG1	Downregulated	-5.0819	2.965084054
9.09e-12	DANCR	Downregulated	-3.7976	2.614633608
8.81e-12	DAP	Downregulated	-5.565	2.827853706
7.3e-17	DAP3	Downregulated	-3.2816	3.049508748
2.6399999999999998e-37	DAPK3	Downregulated	-4.4876	2.77524626
3.89e-25	DARS	Downregulated	-3.5475	3.399846713
5.5e-12	DARS2	Downregulated	-2.3926	3.050766311
3.4299999999999995e-95	DAXX	Downregulated	-4.8629	3.209246849
1.5499999999999998e-37	DAZAP1	Downregulated	-4.8392	3.526113023
4.7699999999999995e-35	DAZAP2	Downregulated	-2.9994	3.065859694
8.06e-58	DBF4	Downregulated	-5.4376	2.765109497
1.1700000000000001e-29	DBI	Downregulated	-2.4381	3.595606435
2.93e-70	DBN1	Downregulated	-3.5587	3.759082096
1.48e-13	DBNL	Downregulated	-5.2629	3.246683191
6.61e-8	DCAF11	Downregulated	-5.1099	2.998041264
5.1e-46	DCAF12	Downregulated	-4.3649	2.756636108
3.89e-7	DCAF13	Downregulated	-2.2572	3.030194785
2.43e-17	DCAF15	Downregulated	-3.5458	2.486430479
1.57e-27	DCAF16	Downregulated	-4.6853	2.632457292
6.32e-17	DCAF5	Downregulated	-5.8033	2.522444234
7.39e-14	DCAF6	Downregulated	-5.719	3.085290578
6.29e-18	DCAF7	Downregulated	-3.0717	2.806010295
2.55e-20	DCAF8	Downregulated	-4.0933	2.503450193
9.57e-14	DCAKD	Downregulated	-3.8826	2.911157609
6.25e-9	DCBLD2	Downregulated	-5.476	2.584613876
1.53e-28	DCK	Downregulated	-4.2989	2.596597096
3.64e-39	DCLRE1B	Downregulated	-5.5976	2.519499853
4.09e-11	DCP2	Downregulated	-3.7467	2.707144188
2.18e-10	DCPS	Downregulated	-3.2849	2.75185624
1.07e-8	DCTD	Downregulated	-5.4875	2.402691164
1.27e-18	DCTN1	Downregulated	-3.2393	3.496583734
1.3100000000000002e-21	DCTN2	Downregulated	-3.3448	3.310746401
2.21e-8	DCTN3	Downregulated	-2.7543	3.192985379
1.06e-14	DCTN4	Downregulated	-3.8335	2.831389802
3.02e-34	DCTN5	Downregulated	-4.9489	2.941759814
5.99e-12	DCTN6	Downregulated	-2.9591	2.480006943
1.51e-62	DCTPP1	Downregulated	-3.6918	3.355738784
1.1000000000000001e-79	DCUN1D5	Downregulated	-3.69	3.400019635
2.48e-7	DCXR	Downregulated	-2.5826	3.064925727
1.88e-25	DDA1	Downregulated	-3.4428	2.655618584
5.87e-9	DDAH1	Downregulated	-5.5939	2.740560051
0.003985679	DDAH2	Downregulated	-2.3768	2.456366033
0.001075505	DDB1	Downregulated	-1.4195	3.203916359
8.57e-5	DDB2	Downregulated	-2.3936	2.441302287
8.05e-8	DDHD2	Downregulated	-4.9448	2.713700499
1.36e-28	DDI2	Downregulated	-4.3914	2.601516784
4.93e-22	DDOST	Downregulated	-4.2627	3.405901042
2.13e-36	DDRGK1	Downregulated	-2.275	3.625209525
1.04e-5	DDT	Downregulated	-1.253	3.304652066
1.68e-9	DDX1	Downregulated	-3.7776	3.320094334
4.74e-7	DDX10	Downregulated	-1.9975	2.740560051
8.22e-10	DDX11	Downregulated	-4.0769	2.449478399
2.43e-19	DDX17	Downregulated	-1.711	3.521170785
3.37e-5	DDX18	Downregulated	-1.3891	3.011464712
1.4e-13	DDX19A	Downregulated	-3.442	2.858085826
2.13e-9	DDX19B	Downregulated	-3.6387	2.624024125
0.027240912	DDX21	Downregulated	-0.6907	3.36875162
8.66e-73	DDX23	Downregulated	-3.0729	3.563570071
5.59e-8	DDX24	Downregulated	-1.0193	3.193541989
3.85e-49	DDX27	Downregulated	-2.6485	3.576110894
2.2999999999999998e-32	DDX39A	Downregulated	-3.6964	3.316756399
3.5799999999999997e-38	DDX3X	Downregulated	-2.1362	3.241297387
8.11e-21	DDX41	Downregulated	-4.0978	3.365019743
2.9899999999999997e-38	DDX42	Downregulated	-4.0497	2.934119541
0.016474882	DDX46	Downregulated	-0.997	3.226277609
2.5600000000000003e-22	DDX49	Downregulated	-2.8622	3.16657811
5.1500000000000003e-26	DDX5	Downregulated	-1.4306	3.721790013
4.01e-18	DDX50	Downregulated	-3.8316	2.784795538
5.94e-8	DDX51	Downregulated	-4.6912	2.695262723
2.07e-14	DDX52	Downregulated	-2.184	3.078547438
4.67e-50	DDX54	Downregulated	-4.4528	3.590117035
3.3299999999999998e-25	DDX55	Downregulated	-3.9415	2.590507462
1.65e-51	DDX56	Downregulated	-3.4863	3.101145379
0.01640991	DDX6	Downregulated	-0.9847	2.608258528
9.72e-12	DEAF1	Downregulated	-5.8211	2.849112166
0.043885466	DECR1	Downregulated	-2.1918	2.448319765
4.9e-22	DEDD	Downregulated	-4.0306	2.374289988
1.2600000000000001e-27	DEF8	Downregulated	-3.5101	3.450826244
6.189999999999999e-54	DEGS1	Downregulated	-3.2776	2.922595721
7.22e-75	DEK	Downregulated	-5.9937	3.940715657
6.18e-15	DENND5A	Downregulated	-5.8263	2.879525945
1.41e-39	DENR	Downregulated	-3.7981	3.415932746
1.37e-25	DEPDC1	Downregulated	-4.9312	2.784082118
2.39e-8	DEPDC1B	Downregulated	-5.1612	2.698100546
6.8e-5	DERA	Downregulated	-4.1464	2.495544338
1.23e-19	DERL1	Downregulated	-3.1263	2.685069629
5.66e-13	DERL2	Downregulated	-4.8987	2.430961453
1.13e-15	DESI1	Downregulated	-4.7938	3.014310481
1.58e-18	DESI2	Downregulated	-5.2244	2.757206173
1.05e-36	DFFA	Downregulated	-3.2615	3.178833117
3.71e-44	DGCR14	Downregulated	-3.0982	2.532435865
5.07e-17	DGCR2	Downregulated	-4.8912	2.576629248
5.11e-6	DGCR6L	Downregulated	-3.8952	2.6349808
8.51e-30	DGCR8	Downregulated	-4.9482	2.647871765
1.18e-11	DGKZ	Downregulated	-4.5512	3.118595365
7.42e-8	DGKZP1	Downregulated	-5.2085	2.634729108
7.24e-8	DGUOK	Downregulated	-3.2203	2.694166296
3.58e-24	DHCR24	Downregulated	-5.5944	3.290813416
1.32e-13	DHCR7	Downregulated	-2.7905	2.780317312
2.93e-19	DHFR	Downregulated	-5.2544	3.439530056
8.74e-9	DHODH	Downregulated	-4.4671	2.392257161
4.28e-9	DHPS	Downregulated	-2.2313	2.950608225
1.89e-6	DHRS11	Downregulated	-2.6164	2.390935107
1.28e-5	DHRS4	Downregulated	-2.2957	2.736595674
1.67e-9	DHRS7	Downregulated	-2.5634	3.013679697
1.36e-8	DHTKD1	Downregulated	-4.883	2.703076328
0.383643774	DHX15	Not Significant	-0.5843	3.227758196
1.54e-38	DHX16	Downregulated	-3.8189	3.144340653
2.39e-5	DHX29	Downregulated	-3.8001	2.572581201
1.8499999999999999e-54	DHX30	Downregulated	-2.4395	3.235591567
1.39e-17	DHX33	Downregulated	-5.8665	2.606650029
1.97e-17	DHX34	Downregulated	-5.7105	2.941635641
2.02e-12	DHX36	Downregulated	-2.6466	2.606650029
7.13e-22	DHX37	Downregulated	-3.1162	2.980344307
5.87e-13	DHX38	Downregulated	-2.3329	3.064738692
6.73e-8	DHX40	Downregulated	-3.9268	2.906065545
4.03e-6	DHX8	Downregulated	-2.2169	2.485011215
4.58e-4	DHX9	Downregulated	-1.0918	3.331730893
1.53e-14	DIABLO	Downregulated	-4.9621	2.595220567
1.08e-10	DIAPH1	Downregulated	-4.3914	2.88536122
8.21e-15	DICER1	Downregulated	-5.0255	2.803457116
4.73e-52	DIDO1	Downregulated	-3.8632	2.659202877
2e-8	DIMT1	Downregulated	-4.1622	2.83266855
7.35e-16	DIS3	Downregulated	-2.0216	3.000542529
2.47e-10	DIS3L	Downregulated	-3.9171	2.663465344
3.8600000000000003e-59	DKC1	Downregulated	-6.4803	3.640655319
1.31e-15	DLAT	Downregulated	-4.2737	3.12147777
2.46e-11	DLD	Downregulated	-4.6285	3.193263773
8.51e-29	DLEU1	Downregulated	-3.3901	2.507855872
3.64e-14	DLG1	Downregulated	-4.7713	2.916453949
3.98e-10	DLG5	Downregulated	-5.8473	2.771771154
5.83e-5	DLGAP5	Downregulated	-1.9238	2.949999543
2.17e-11	DLST	Downregulated	-4.0759	2.777426822
2.29e-77	DLX2	Downregulated	-3.4885	2.728759475
8.46e-9	DMAP1	Downregulated	-2.5844	2.686636269
4.69e-6	DMKN	Downregulated	-3.5894	2.866730271
1.91e-9	DNAAF5	Downregulated	-4.5773	2.888600662
6.39e-11	DNAH14	Downregulated	-2.8735	2.776882707
8.309999999999999e-104	DNAJA1	Downregulated	-2.1008	3.74960106
7.009999999999999e-67	DNAJA2	Downregulated	-2.4217	3.150218994
8.52e-34	DNAJA3	Downregulated	-4.6701	3.024485668
2.7899999999999994e-107	DNAJB1	Downregulated	-3.3783	2.90968972
3.34e-27	DNAJB11	Downregulated	-3.4584	3.308350949
4.54e-31	DNAJB12	Downregulated	-4.024	2.773603623
2.12e-86	DNAJB6	Downregulated	-3.8911	3.210853365
2.9e-8	DNAJC1	Downregulated	-4.5017	2.815079418
1.47e-12	DNAJC10	Downregulated	-4.3208	3.274792656
1.8e-17	DNAJC11	Downregulated	-4.3523	3.149988456
1.05e-13	DNAJC12	Downregulated	-3.8195	2.758911892
1.19e-14	DNAJC14	Downregulated	-7.1416	2.484655673
1.46e-6	DNAJC17	Downregulated	-2.64	2.475671188
5.79e-9	DNAJC19	Downregulated	-3.8902	2.63447727
8.370000000000001e-27	DNAJC2	Downregulated	-3.5094	3.220500346
3.55e-17	DNAJC21	Downregulated	-5.1768	3.044931546
3.28e-18	DNAJC25	Downregulated	-4.2781	2.470189906
2.13e-26	DNAJC7	Downregulated	-2.8646	3.493771634
3.26e-41	DNAJC8	Downregulated	-4.3527	3.594282029
1.8099999999999997e-95	DNAJC9	Downregulated	-4.6123	3.291479852
6.89e-5	DNASE1L1	Downregulated	-3.7647	2.353146546
5.32e-11	DNASE2	Downregulated	-4.7007	2.594668731
4.75e-8	DNM1L	Downregulated	-3.511	2.974626814
2.11e-16	DNM2	Downregulated	-7.1354	3.31344537
5.55e-6	DNMT1	Downregulated	-2.7194	3.049121071
7.36e-6	DNPEP	Downregulated	-4.4854	2.523421274
3.64e-10	DNPH1	Downregulated	-2.6663	3.172967609
2.9999999999999996e-42	DNTTIP1	Downregulated	-2.9927	3.14082218
1.7899999999999998e-54	DNTTIP2	Downregulated	-2.3203	3.025305865
3.43e-5	DOCK1	Downregulated	-4.1553	2.636237077
0.006912834	DOCK11	Downregulated	-2.9793	2.560205623
4.55e-28	DOHH	Downregulated	-3.4774	2.450633951
6.02e-29	DOLK	Downregulated	-4.5978	2.578352642
1.42e-15	DOLPP1	Downregulated	-5.9879	2.344883279
2.04e-14	DONSON	Downregulated	-2.8325	2.976005893
1.88e-9	DOT1L	Downregulated	-5.6737	2.583765368
1.04e-4	DPCD	Downregulated	-2.7519	2.67600734
3.44e-33	DPF2	Downregulated	-3.1459	2.646403726
3.81e-15	DPH1	Downregulated	-3.3849	2.643452676
5.18e-16	DPH2	Downregulated	-5.1523	2.913151313
6.9e-22	DPH3	Downregulated	-4.6314	2.69570052
1.73e-20	DPH5	Downregulated	-3.5927	2.7507012
1.1e-7	DPH7	Downregulated	-5.0405	2.464265934
3.3e-11	DPM1	Downregulated	-2.5685	2.871864702
1.67e-20	DPM2	Downregulated	-3.7797	2.678518379
3.06e-7	DPM3	Downregulated	-2.3277	2.576916956
2.18e-5	DPP3	Downregulated	-2.8725	2.586587305
5.16e-17	DPP9	Downregulated	-5.3427	2.942504106
2.47e-6	DPY19L1	Downregulated	-3.566	2.737788792
4.97e-17	DPY30	Downregulated	-3.2233	2.938769823
0.003636921	DPYSL3	Downregulated	-3.1738	2.693946678
1.97e-9	DPYSL5	Downregulated	-5.7954	2.583198774
3.17e-75	DR1	Downregulated	-4.0781	3.082964794
4.13e-20	DRAP1	Downregulated	-2.8486	3.462847036
3.82e-44	DRG1	Downregulated	-3.0809	3.277150614
2.54e-9	DRG2	Downregulated	-3.6716	2.795358551
3.65e-10	DROSHA	Downregulated	-5.6133	3.102433706
5.74e-8	DSC2	Downregulated	-3.092	2.476034159
0.065203786	DSC3	Not Significant	-1.2332	2.531159465
1.23e-12	DSCC1	Downregulated	-5.153	2.81391442
5.59e-16	DSE	Downregulated	-5.2178	2.618309641
1.14e-25	DSG2	Downregulated	-3.9007	3.227243782
4.18e-34	DSN1	Downregulated	-3.9048	2.510209777
3.89e-4	DSP	Downregulated	-1.752	2.73379892
1.52e-41	DSTN	Downregulated	-3.7821	3.594944737
5.87e-12	DTD1	Downregulated	-4.6647	3.270154572
2.6e-11	DTYMK	Downregulated	-4.3604	2.994537104
4.8e-13	DUS1L	Downregulated	-4.6358	3.035429738
1.15e-22	DUS3L	Downregulated	-3.6103	2.852784869
6.11e-18	DUSP12	Downregulated	-2.8261	2.486784571
4.53e-19	DUSP3	Downregulated	-6.4293	2.851716868
1.47e-14	DUSP9	Downregulated	-3.5977	2.731185708
2.58e-11	DUT	Downregulated	-2.3423	3.245018871
4.81e-11	DVL1	Downregulated	-5.7311	2.560803002
8.3e-12	DVL2	Downregulated	-3.4194	2.672328804
3.98e-10	DVL3	Downregulated	-5.7574	2.837272703
1.11e-8	DXO	Downregulated	-5.055	2.496237545
5.81e-5	DYM	Downregulated	-3.9888	2.752624563
7.02e-10	DYNC1H1	Downregulated	-2.7596	2.530519856
0.691232692	DYNC1I2	Not Significant	-0.5026	2.941883951
6.21e-33	DYNC1LI1	Downregulated	-2.4225	3.242355049
9.14e-19	DYNC1LI2	Downregulated	-3.1273	2.718086295
5.51e-5	DYNC2LI1	Downregulated	-2.7285	2.459769316
1.5599999999999998e-145	DYNLL1	Downregulated	-3.1011	3.763895731
1.58e-18	DYNLRB1	Downregulated	-3.1181	3.102262149
4.98e-11	DYNLT1	Downregulated	-2.8109	2.729569726
4.36e-8	DYNLT3	Downregulated	-4.1498	2.539389782
1.18e-8	DYRK4	Downregulated	-3.4135	2.509202522
1.07e-7	DZIP1	Downregulated	-4.633	2.684845362
2.4e-15	E2F1	Downregulated	-7.5326	2.525368787
2.78e-28	E2F4	Downregulated	-5.4747	2.697229343
4.69e-22	E4F1	Downregulated	-3.7576	2.576629248
2.5599999999999997e-40	EAPP	Downregulated	-4.1774	2.898450919
5.19e-12	EARS2	Downregulated	-4.471	2.683272236
2.51e-28	EBLN3P	Downregulated	-4.3655	2.513883186
2.85e-66	EBNA1BP2	Downregulated	-2.9757	3.916743382
1.37e-33	EBP	Downregulated	-3.4688	3.268577972
5.14e-10	EBPL	Downregulated	-3.298	2.844477176
9.76e-14	ECE2	Downregulated	-4.5455	2.528273777
6.6e-13	ECH1	Downregulated	-3.7182	3.117851073
1.14e-25	ECHDC1	Downregulated	-3.8454	3.262273064
7.41e-35	ECHS1	Downregulated	-4.0286	3.522085434
4.47e-10	ECI1	Downregulated	-2.4236	3.006037955
2.02e-12	ECI2	Downregulated	-2.8206	3.082336487
7.49e-24	ECSIT	Downregulated	-4.5062	3.000976065
3.29e-7	ECT2	Downregulated	-3.19	2.806349587
8.32e-30	EDC3	Downregulated	-5.4391	2.758154622
4.03e-4	EDC4	Downregulated	-2.1216	2.547774705
6.88e-6	EDEM2	Downregulated	-4.5551	2.524720586
1.77e-19	EDF1	Downregulated	-2.024	3.493074476
1.8099999999999999e-31	EED	Downregulated	-3.1053	2.438937701
3.18e-7	EEF1A1	Downregulated	-0.7175	4.600262096
0.694171621	EEF1A1P5	Not Significant	-0.4159	3.293086198
0.641828565	EEF1A1P6	Not Significant	-0.5247	2.510879985
9.07e-4	EEF1A2	Downregulated	-1.9339	3.147753594
1.0699999999999999e-181	EEF1B2	Downregulated	-2.642	4.221140272
4.52e-18	EEF1B2P3	Downregulated	-2.1429	3.294741706
2.3199999999999997e-34	EEF1D	Downregulated	-2.8585	3.998945557
6.58e-26	EEF1E1	Downregulated	-3.4685	2.938894818
9.5e-105	EEF2	Downregulated	-2.3382	4.142983555
3.38e-17	EEF2KMT	Downregulated	-5.216	2.681014983
1.12e-9	EEFSEC	Downregulated	-3.4741	2.502085559
3.08e-8	EFHD1	Downregulated	-3.425	2.658249954
7.6799999999999996e-31	EFHD2	Downregulated	-4.6417	3.16827645
1.98e-16	EFNB1	Downregulated	-5.6062	2.362199639
7.9e-16	EFTUD2	Downregulated	-3.3145	3.13940677
9.319999999999999e-112	EGLN1	Downregulated	-4.3393	3.203644713
9.29e-14	EHBP1	Downregulated	-6.2569	2.508192926
1.53e-19	EHD1	Downregulated	-4.0929	2.656816638
2.81e-20	EHD4	Downregulated	-4.3331	2.703076328
5.52e-19	EHMT1	Downregulated	-4.6151	2.787991505
1.84e-15	EHMT2	Downregulated	-2.5867	3.16613397
6.06e-19	EI24	Downregulated	-4.8517	3.203168923
3.67e-53	EID1	Downregulated	-2.2527	3.53898195
2.3699999999999998e-32	EID2	Downregulated	-1.9027	2.643205848
0	EIF1	Downregulated	-3.1606	3.864154956
8.09e-26	EIF1AD	Downregulated	-2.1436	2.437750563
6.39e-72	EIF1AX	Downregulated	-3.6531	3.615213335
1.87e-10	EIF1AXP1	Downregulated	-2.9953	2.401400541
3.83e-49	EIF1B	Downregulated	-2.826	2.893345572
5.34e-11	EIF2A	Downregulated	-3.7103	2.757396029
3.18e-13	EIF2AK1	Downregulated	-5.7131	3.386632711
2.09e-9	EIF2AK2	Downregulated	-5.5677	2.726930864
9.17e-9	EIF2AK4	Downregulated	-4.8601	2.822494985
5.25e-29	EIF2B1	Downregulated	-3.7233	3.398547596
5.32e-14	EIF2B2	Downregulated	-3.6097	2.901594528
6.06e-10	EIF2B3	Downregulated	-3.4197	2.981138783
3.57e-11	EIF2B4	Downregulated	-2.1593	3.145895316
4.8e-13	EIF2B5	Downregulated	-3.0976	2.880241776
1.23e-7	EIF2D	Downregulated	-2.9667	3.03802374
6.6e-34	EIF2S1	Downregulated	-3.3332	3.1457401
1.0500000000000001e-91	EIF2S2	Downregulated	-3.923	3.590563209
3.15e-28	EIF2S3	Downregulated	-2.9798	3.540579717
1.62e-4	EIF2S3L	Downregulated	-3.1786	2.448319765
4.38e-6	EIF3A	Downregulated	-1.3319	2.982384316
1.6599999999999998e-56	EIF3B	Downregulated	-3.0258	3.895035597
0.694171621	EIF3C	Not Significant	0.4566	3.189069009
7.5e-69	EIF3D	Downregulated	-2.5336	3.681037614
1.9e-22	EIF3E	Downregulated	-3.0716	3.629511534
2.98e-17	EIF3F	Downregulated	-1.98	3.357315345
6.1e-33	EIF3G	Downregulated	-2.0736	3.777136713
5.57e-19	EIF3H	Downregulated	-2.1656	3.500785173
1.1099999999999999e-82	EIF3I	Downregulated	-3.8746	3.819346484
2.95e-33	EIF3J	Downregulated	-2.8502	3.274100093
3.32e-32	EIF3K	Downregulated	-2.8878	3.6276474420000002
2.85e-16	EIF3L	Downregulated	-3.0505	3.351892892
8.99e-44	EIF3M	Downregulated	-2.8041	3.677675376
1.82e-6	EIF4A1P10	Downregulated	-2.2695	2.532754379
1.3300000000000001e-117	EIF4A2	Downregulated	-3.6984	3.12303453
2.5699999999999997e-136	EIF4A3	Downregulated	-2.4064	3.552424846
1.16e-11	EIF4B	Downregulated	-1.2656	3.52162835
1.0800000000000001e-44	EIF4E	Downregulated	-2.508	3.074084689
6.95e-100	EIF4E2	Downregulated	-3.5715	3.612942716
5.23e-52	EIF4EBP1	Downregulated	-3.9753	3.501606922
2.88e-10	EIF4EBP2	Downregulated	-4.4506	2.589391023
1.46e-42	EIF4G1	Downregulated	-2.0094	3.795949499
5.029999999999999e-160	EIF4G2	Downregulated	-5.8752	4.26835562
7.68e-21	EIF4G3	Downregulated	-5.575	3.131217543
1.67e-65	EIF4H	Downregulated	-4.4083	3.566349092
1.29e-100	EIF5	Downregulated	-3.3188	3.250602953
1.7899999999999997e-161	EIF5A	Downregulated	-3.475	4.170774936
3.03e-10	EIF5AL1	Downregulated	-2.6601	2.720366061
2.02e-6	EIF5AP4	Downregulated	-2.9057	2.530519856
0.694171621	EIF5B	Not Significant	0.4295	2.900640184
1.02e-26	EIF6	Downregulated	-3.2306	2.98788961
3.86e-16	ELAC2	Downregulated	-3.628	3.215307025
2.19e-62	ELAVL1	Downregulated	-3.5342	3.404577168
3.2200000000000004e-33	ELF2	Downregulated	-4.6935	2.446381812
8.0699999999999994e-023	ELK1	Downregulated	-4.1591	2.594116194
7.780000000000001e-73	ELOA	Downregulated	-3.9031	3.013153343
2.63e-24	ELOB	Downregulated	-4.2097	3.607294144
4.95e-15	ELOC	Downregulated	-3.892	2.825750581
9.65e-26	ELOF1	Downregulated	-3.5414	2.681014983
1.76e-20	ELOVL1	Downregulated	-3.79	2.633468456
3.09e-23	ELOVL5	Downregulated	-4.3048	3.077186154
4.56e-11	ELOVL6	Downregulated	-6.3282	2.586024382
1.18e-4	ELP2	Downregulated	-2.618	2.632963168
2.45e-8	ELP3	Downregulated	-3.4429	2.422014996
1.4799999999999999e-40	ELP5	Downregulated	-3.0162	3.139328001
1.59e-17	ELP6	Downregulated	-4.7479	2.780677274
8.94e-6	EMB	Downregulated	-4.0167	2.667219398
2.19e-6	EMC1	Downregulated	-2.7214	2.599883072
1.37e-13	EMC10	Downregulated	-5.5579	3.108480457
6.62e-8	EMC2	Downregulated	-2.9223	2.643205848
9.9e-17	EMC3	Downregulated	-2.5128	2.943247125
8.51e-16	EMC4	Downregulated	-3.0707	3.179838928
2.6700000000000002e-117	EMC6	Downregulated	-3.8821	3.258397804
2.06e-23	EMC7	Downregulated	-3.7408	3.068834962
7.76e-50	EMC8	Downregulated	-4.0968	2.919208884
9.999999999999999e-31	EMD	Downregulated	-3.4213	3.277322646
7.27e-25	EMG1	Downregulated	-3.1338	2.921035847
6.85e-12	EMILIN3	Downregulated	-6.3077	2.658726677
6.14e-6	EML1	Downregulated	-3.4846	2.591064607
7.08e-8	EML4	Downregulated	-3.9626	2.943123377
1.59e-47	EN2	Downregulated	-5.1256	2.745465169
6.5700000000000005e-59	ENAH	Downregulated	-4.3333	3.635860575
1.44e-16	ENDOG	Downregulated	-3.1288	2.740560051
2.54e-93	ENO1	Downregulated	-2.1141	4.173193555
3.16e-30	ENOPH1	Downregulated	-4.5275	3.052020244
1.58e-10	ENOX2	Downregulated	-6.0647	2.646403726
1.91e-69	ENSA	Downregulated	-4.5708	3.597667767
3.1e-7	ENTPD6	Downregulated	-4.373	2.455986239
1.12e-9	ENY2	Downregulated	-4.7976	2.825263795
2.05e-36	EP300	Downregulated	-4.0598	2.537819095
5.98e-5	EPB41	Downregulated	-1.918	2.880384801
7.68e-4	EPB41L2	Downregulated	-1.5516	3.027145666
1.8e-12	EPB41L3	Downregulated	-4.4153	3.109831559
6.58e-19	EPHB4	Downregulated	-7.1377	2.702861171
3.62e-7	EPHX1	Downregulated	-2.9753	2.716420734
2.59e-19	EPN1	Downregulated	-4.8324	3.231533303
1.12e-5	EPRS	Downregulated	-1.787	3.205745541
1.61e-15	EPS15	Downregulated	-4.1764	3.0548045
8.72e-15	EPS15L1	Downregulated	-2.8749	2.581494542
2.6e-29	ERAL1	Downregulated	-5.0458	3.20776897
1.86e-7	ERBB2	Downregulated	-3.9002	2.643945913
4.74e-14	ERBIN	Downregulated	-5.7655	2.760610938
1.21e-11	ERCC1	Downregulated	-3.6949	2.890700398
7.46e-7	ERCC2	Downregulated	-5.0115	2.470189906
3.82e-19	ERCC3	Downregulated	-6.1234	2.95939918
1.39e-8	ERGIC1	Downregulated	-5.2948	2.852022279
4.4e-14	ERGIC2	Downregulated	-5.2956	2.747023177
6.4500000000000004e-27	ERGIC3	Downregulated	-2.9742	3.503484254
4.79e-28	ERH	Downregulated	-2.6193	3.400494817
7.6e-13	ERI3	Downregulated	-5.3921	3.127185816
2.46e-25	ERICH1	Downregulated	-3.0544	2.756636108
1.12e-13	ERLEC1	Downregulated	-4.3528	2.519499853
1.56e-12	ERLIN2	Downregulated	-3.5977	2.688197278
2.94e-8	ERO1A	Downregulated	-4.742	2.885502569
1.39e-72	ERP29	Downregulated	-3.2621000000000002	3.591732239
3.23e-7	ERP44	Downregulated	-3.912	2.88536122
1.2e-12	ERVK3-1	Downregulated	-3.7817	2.456745495
1.21e-9	ESD	Downregulated	-2.1521	2.873756422
1.24e-4	ESYT1	Downregulated	-2.6515	2.785329835
5.99e-9	ESYT2	Downregulated	-5.3149	3.026941628
2.8e-51	ETF1	Downregulated	-5.1314	3.412166438
3.07e-17	ETFA	Downregulated	-4.1963	3.593258369
3.81e-18	ETFB	Downregulated	-2.189	3.348840098
8.64e-8	ETFDH	Downregulated	-3.5787	2.68730596
1.81e-10	ETFRF1	Downregulated	-3.5523	2.443654068
3.54e-10	ETNK1	Downregulated	-2.1758	2.603955885
5.95e-7	ETNK2	Downregulated	-5.0567	2.474944335
1.14e-12	EVI5	Downregulated	-4.5079	2.552972237
6.67e-5	EVL	Downregulated	-3.4143	2.621695462
1.84e-16	EWSR1	Downregulated	-1.2325	3.787088366
5.799999999999999e-42	EXO1	Downregulated	-6.5512	2.966493721
1.35e-5	EXOC2	Downregulated	-3.6804	2.623766
1.69e-20	EXOC3	Downregulated	-4.2622	2.865252072
0.001427355	EXOC4	Downregulated	-3.1701	2.459769316
2.11e-14	EXOC5	Downregulated	-5.6256	2.910891089
3.06e-15	EXOC7	Downregulated	-4.3915	2.921816484
6.94e-8	EXOSC1	Downregulated	-3.5528	2.752432609
3.41e-8	EXOSC10	Downregulated	-3.4731	2.804309844
4.7999999999999994e-48	EXOSC2	Downregulated	-3.4344	3.176380692
3.87e-59	EXOSC3	Downregulated	-3.3852	2.929801958
1.72e-52	EXOSC4	Downregulated	-2.8057	2.824938967
2.04e-9	EXOSC5	Downregulated	-2.0559	2.957966258
7.860000000000001e-33	EXOSC6	Downregulated	-4.0084	2.532754379
2.16e-12	EXOSC7	Downregulated	-2.891	2.740757323
1.15e-5	EXOSC8	Downregulated	-3.495	2.6349808
1.36e-29	EXOSC9	Downregulated	-3.534	2.92389135
3.38e-8	EXT2	Downregulated	-4.7313	2.740362689
1.82e-14	EZH2	Downregulated	-4.3522	2.700919945
7.449999999999999e-32	EZR	Downregulated	-2.668	3.218141468
4.74e-19	F2R	Downregulated	-4.3935	2.534343457
1.64e-16	FABP5	Downregulated	-1.9382	3.314341312
2.9799999999999995e-106	FADD	Downregulated	-3.8256	2.90861904
2.56e-10	FADS1	Downregulated	-5.8084	3.028571253
2.27e-11	FAF1	Downregulated	-5.1845	3.169674434
4.16e-52	FAF2	Downregulated	-4.3813	2.891676811
1.87e-8	FAH	Downregulated	-4.4946	2.489606966
1.7899999999999998e-54	FAHD1	Downregulated	-3.6282	2.920123326
2.45e-12	FAHD2A	Downregulated	-3.7448	2.790988475
7.39e-5	FAHD2B	Downregulated	-4.0214	2.437354128
2.7500000000000003e-21	FAIM	Downregulated	-2.8282	3.183910134
6.39e-10	FAM102B	Downregulated	-6.1719	2.449092531
1.13e-34	FAM103A1	Downregulated	-2.5545	2.707357234
1.03e-11	FAM114A2	Downregulated	-3.4146	2.870111155
3.04e-26	FAM118B	Downregulated	-3.9913	2.623507722
4.12e-24	FAM120A	Downregulated	-4.8419	3.288696261
3.22e-16	FAM120AOS	Downregulated	-5.1957	2.557507202
1.09e-40	FAM122A	Downregulated	-3.0016	2.418301291
3.9e-8	FAM122B	Downregulated	-5.3373	2.718709237
1.83e-12	FAM126A	Downregulated	-5.2217	2.785685668
5.95e-37	FAM127A	Downregulated	-4.0935	3.336259552
7.26e-33	FAM127B	Downregulated	-3.882	3.194306164
2.1800000000000002e-29	FAM127C	Downregulated	-4.2321	2.851716868
2.9e-7	FAM129B	Downregulated	-4.5479	2.440909082
6.64e-12	FAM133B	Downregulated	-2.3077	2.564666064
2.86e-8	FAM134C	Downregulated	-5.3635	2.485011215
8.87e-51	FAM136A	Downregulated	-3.5327	3.278696453
4.51e-10	FAM162A	Downregulated	-2.7656	3.139721705
3.18e-26	FAM168B	Downregulated	-4.8965	2.727337888
7.92e-25	FAM171A1	Downregulated	-6.4466	2.935633203
2.21e-12	FAM177A1	Downregulated	-5.0281	2.635735002
2.46e-14	FAM189B	Downregulated	-4.0978	2.879955585
7.600000000000001e-21	FAM192A	Downregulated	-2.8727	3.084754963
4.44e-38	FAM199X	Downregulated	-4.6728	3.103033619
3.47e-17	FAM204A	Downregulated	-4.8328	2.920775322
7.3e-16	FAM207A	Downregulated	-2.2449	2.911423965
2.13e-9	FAM208A	Downregulated	-4.6686	2.974741905
1.1e-34	FAM208B	Downregulated	-6.9673	3.076185161
2.08e-11	FAM20B	Downregulated	-6.4845	2.525368787
2.1e-8	FAM210B	Downregulated	-3.737	2.637739827
3.34e-7	FAM213A	Downregulated	-4.9745	2.683497318
1.38e-33	FAM216A	Downregulated	-3.4589	3.051345499
7.98e-36	FAM217B	Downregulated	-5.3317	2.575187845
4.84e-62	FAM222B	Downregulated	-3.4249	2.528273777
2.54e-6	FAM234A	Downregulated	-4.7614	2.544068044
1.26e-49	FAM32A	Downregulated	-5.195	3.205813141
1.6e-12	FAM35A	Downregulated	-5.7772	2.644438589
2.95e-18	FAM3A	Downregulated	-4.3143	2.96602434
2.73e-14	FAM3C	Downregulated	-4.8124	2.615950052
2.05e-15	FAM49B	Downregulated	-4.5736	2.893206753
8.29e-22	FAM50A	Downregulated	-3.8462	3.795254183
3.5299999999999995e-23	FAM53C	Downregulated	-6.2801	2.525692525
2.78e-18	FAM58A	Downregulated	-4.8633	2.575187845
9.76e-66	FAM60A	Downregulated	-4.0174	2.712439237
1.63e-13	FAM64A	Downregulated	-2.1839	2.698318074
2.78e-9	FAM65A	Downregulated	-4.8766	2.705649932
5.56e-13	FAM69B	Downregulated	-3.984	2.546542663
3.38e-20	FAM72B	Downregulated	-5.1979	2.516535374
1.78e-44	FAM83D	Downregulated	-4.4947	2.514547753
5.1e-46	FAM84B	Downregulated	-6.6022	2.86138504
5.45e-30	FAM8A1	Downregulated	-4.1866	2.672559628
3.94e-10	FAM91A1	Downregulated	-3.9629	2.698970004
7.6e-9	FAM92A	Downregulated	-3.2407	2.486784571
4.06e-9	FAM96A	Downregulated	-2.5551	2.863768824
2.48e-8	FAM96B	Downregulated	-2.4334	2.773237747
1.31e-16	FAM98A	Downregulated	-2.4174	2.813580989
2.7e-4	FAM98B	Downregulated	-1.9085	2.750315504
6.48e-7	FANCA	Downregulated	-4.4888	2.537819095
0.001029279	FANCD2	Downregulated	-2.1591	2.633215885
2.66e-26	FANCE	Downregulated	-3.7131	2.565257343
1.24e-7	FANCI	Downregulated	-3.0626	2.943123377
1.57e-18	FAR1	Downregulated	-5.4427	3.093684284
3.99e-5	FARP1	Downregulated	-3.9671	2.667452953
1.97e-12	FARP2	Downregulated	-3.4588	2.531478917
1.04e-53	FARSA	Downregulated	-2.6193	3.350877676
1.46e-7	FARSB	Downregulated	-2.6786	2.996073654
1.33e-10	FASN	Downregulated	-3.8512	2.909422297
6.05e-9	FASTK	Downregulated	-4.777	2.531159465
6.42e-13	FASTKD1	Downregulated	-3.8655	2.559607421
6.92e-13	FAT1	Downregulated	-4.7162	2.529237805
2.6399999999999996e-43	FAU	Downregulated	-1.288	4.289165153
2.04e-59	FBL	Downregulated	-2.2172	4.011834661
1.03e-6	FBLN1	Downregulated	-4.6764	2.974856965
8.189999999999999e-31	FBRS	Downregulated	-5.8198	2.82069395
3.56e-30	FBRSL1	Downregulated	-6.5028	3.030498523
1.04e-13	FBXL19	Downregulated	-5.3666	2.659678556
1.0399999999999998e-152	FBXL3	Downregulated	-3.6787	3.127185816
3.26e-12	FBXO11	Downregulated	-3.4917	2.456745495
2.4e-8	FBXO17	Downregulated	-5.4055	2.5260160209999998
4.13e-11	FBXO18	Downregulated	-5.9942	2.926342447
3.15e-20	FBXO21	Downregulated	-2.8242	2.633720879
5.89e-60	FBXO22	Downregulated	-3.6977	3.319210194
8.18e-53	FBXO28	Downregulated	-4.1127	2.556000803
1.77e-17	FBXO3	Downregulated	-3.6255	2.882666813
6.800000000000001e-100	FBXO5	Downregulated	-3.6722	2.746244872
4.3400000000000004e-29	FBXO7	Downregulated	-5.148	3.142702246
1.05e-10	FBXO9	Downregulated	-4.4008	2.876794976
1.98e-11	FBXW2	Downregulated	-4.9339	2.42975228
1.85e-7	FBXW5	Downregulated	-4.627	2.835690571
3.51e-8	FCF1	Downregulated	-2.5857	2.522118064
8.54e-81	FDFT1	Downregulated	-3.2705	3.529462438
4.24e-18	FDPS	Downregulated	-2.7244	3.42398273
2.53e-14	FDX1	Downregulated	-3.2884	2.796227314
6.31e-4	FDXR	Downregulated	-3.3605	2.387834572
1.32e-10	FECH	Downregulated	-4.2361	2.758722699
5.64e-54	FEM1A	Downregulated	-7.2167	2.929546641
3.2e-58	FEM1B	Downregulated	-5.5983	2.69019608
2.3299999999999997e-152	FEN1	Downregulated	-4.2253	3.369355032
1.93e-12	FERMT2	Downregulated	-2.456	2.717878449
3.1e-8	FEZ2	Downregulated	-4.6586	2.665111737
8.03e-7	FGD1	Downregulated	-4.9576	2.569958818
1.43e-16	FGFR1	Downregulated	-5.2606	2.899957223
1.5e-14	FGFR1OP	Downregulated	-3.4943	2.552059534
4.749999999999999e-55	FGFR1OP2	Downregulated	-3.939	2.694385803
5.43e-16	FGFR3	Downregulated	-5.692	2.651762447
2.69e-12	FH	Downregulated	-4.3697	3.039215766
9.81e-25	FHL1	Downregulated	-3.898	3.291590826
4.95e-5	FIBP	Downregulated	-2.5617	2.617000341
1.63e-40	FIGNL1	Downregulated	-4.2892	2.497965739
9.88e-20	FIP1L1	Downregulated	-2.8533	2.454463733
7.45e-8	FIS1	Downregulated	-3.368	2.887898488
1.02e-9	FKBP10	Downregulated	-3.0556	3.339550811
2.78e-12	FKBP14	Downregulated	-5.1083	2.483587297
9.7e-10	FKBP1A	Downregulated	-2.4888	3.174859012
1.18e-22	FKBP2	Downregulated	-3.7697	3.331427297
1.4e-7	FKBP3	Downregulated	-2.7658	3.404577168
2.31e-177	FKBP4	Downregulated	-2.9589	4.048597158
2.09e-18	FKBP5	Downregulated	-4.7024	3.12147777
5.51e-8	FKBP7	Downregulated	-2.7273	2.436560171
7.99e-26	FKBP8	Downregulated	-3.9508	3.61436984
1.21e-4	FKBP9	Downregulated	-3.4671	2.424064525
1.93e-38	FLAD1	Downregulated	-5.1375	2.863025296
1.2e-7	FLII	Downregulated	-4.1294	3.123769999
5.31e-4	FLNA	Downregulated	-2.5649	2.938519725
7.96e-5	FLNB	Downregulated	-3.3057	2.378851946
1.14e-15	FLOT1	Downregulated	-3.6085	3.159115822
1.16e-10	FLOT2	Downregulated	-4.7805	3.111934276
3.76e-16	FLT4	Downregulated	-5.4857	2.948901761
3.68e-11	FLYWCH1	Downregulated	-5.4145	2.479287316
1.92e-11	FLYWCH2	Downregulated	-3.7945	2.667919685
1.17e-6	FMC1	Downregulated	-1.8921	2.55840854
1.0600000000000002e-27	FMR1	Downregulated	-5.2181	3.317593291
5.69e-12	FN3KRP	Downregulated	-4.2517	2.559308011
5.51e-10	FNBP1	Downregulated	-3.5317	2.44870632
1.93e-41	FNBP4	Downregulated	-3.9158	2.633973156
5.38e-12	FNTA	Downregulated	-5.6803	2.742921423
2.25e-18	FOPNL	Downregulated	-3.9285	2.610127613
7.299999999999999e-167	FOXC1	Downregulated	-5.1281	3.196866747
9.840000000000001e-36	FOXD1	Downregulated	-5.0369	2.62143595
6.56e-28	FOXF2	Downregulated	-5.499	2.538448052
1.78e-16	FOXK2	Downregulated	-7.6572	2.664171705
2.33e-25	FOXM1	Downregulated	-6.4292	3.173841588
2.46e-14	FOXP4	Downregulated	-7.115	2.784260583
8.6e-9	FOXRED1	Downregulated	-3.8042	2.596597096
6.98e-17	FOXRED2	Downregulated	-4.8987	2.840262964
1.11e-8	FPGS	Downregulated	-4.4924	2.586305935
2.31e-5	FRA10AC1	Downregulated	-3.5919	2.547467022
3.27e-38	FRAT2	Downregulated	-4.8284	2.599883072
4.73e-17	FRG1	Downregulated	-3.3498	2.785685668
1.72e-10	FSCN1	Downregulated	-6.0311	2.825912722
0.02151206	FSD1	Downregulated	-2.3045	2.417056299
5.27e-6	FSTL1	Downregulated	-2.4995	2.934624681
6.22e-44	FTH1	Downregulated	-2.7747	3.704665185
2.37e-9	FTL	Downregulated	-2.5067	2.976349979
2.87e-10	FTO	Downregulated	-3.4379	2.693507109
1.28e-14	FTSJ1	Downregulated	-4.5974	3.06595298
8.64e-9	FTSJ3	Downregulated	-1.981	3.04060234
0.705914998	FUBP1	Not Significant	0.1941	3.169233451
2.5600000000000003e-21	FUBP3	Downregulated	-5.3701	3.28780173
4.58e-7	FUCA1	Downregulated	-4.2907	2.582063363
1.57e-8	FUCA2	Downregulated	-3.5303	3.041787319
4.35e-36	FUNDC1	Downregulated	-3.9364	2.844787719
3.64e-13	FUNDC2	Downregulated	-2.5683	3.14906508
0.011923087	FUS	Downregulated	-0.7831	3.849219728
1.25e-12	FUT8	Downregulated	-6.6411	2.739572344
8.84e-6	FUZ	Downregulated	-3.6813	2.445214876
5.78e-10	FXN	Downregulated	-4.1923	2.662285516
1.1000000000000001e-29	FXR1	Downregulated	-3.1186	3.114277297
1.0299999999999999e-30	FXR2	Downregulated	-4.6808	2.610127613
1.13e-51	FYN	Downregulated	-5.5184	3.158513263
1.2e-16	FYTTD1	Downregulated	-5.2203	3.156927556
1.28e-10	FZR1	Downregulated	-5.9661	2.36875162
3.35e-8	G3BP1	Downregulated	-1.2458	3.105510185
2.24e-75	G3BP2	Downregulated	-3.2044	3.324025096
3.18e-8	G6PC3	Downregulated	-3.2853	3.030194785
9.22e-7	G6PD	Downregulated	-4.761	3.017555014
0.008420659	GAA	Downregulated	-2.0216	2.700054386
3.05e-15	GABARAP	Downregulated	-2.7532	3.112939976
1.68e-32	GABARAPL2	Downregulated	-2.632	3.340691929
1.25e-20	GABPA	Downregulated	-3.8191	2.64738297
1.8799999999999998e-153	GADD45GIP1	Downregulated	-2.8208	4.0272068579999996
5.22e-6	GAK	Downregulated	-4.503	2.627877695
2.25e-10	GAL	Downregulated	-4.1359	3.229105643
0.063757333	GALK1	Not Significant	-1.3357	2.688864568
5.03e-6	GALM	Downregulated	-2.6238	2.480725379
3.23e-12	GALNT1	Downregulated	-6.2476	3.118512729
2.79e-7	GALNT11	Downregulated	-4.6031	2.609861093
7.36e-5	GALNT13	Downregulated	-3.6901	2.458637849
8e-8	GALNT18	Downregulated	-5.268	2.394451681
5.84e-15	GALNT2	Downregulated	-3.8227	3.080085085
0.023896299	GAMT	Downregulated	-2.2112	2.688419822
0.00945169	GANAB	Downregulated	-1.8474	2.895698727
2.2699999999999998e-206	GAPDH	Downregulated	-2.1917	4.507218124
2.87e-12	GAPVD1	Downregulated	-5.2317	2.605843539
7.2e-15	GAR1	Downregulated	-1.874	2.892511993
1.84e-22	GARS	Downregulated	-3.6321	3.439963936
3.4e-12	GART	Downregulated	-1.6897	3.237543738
6.35e-26	GAS5	Downregulated	-2.8441	2.562590225
4.11e-53	GATA2	Downregulated	-4.5111	2.615950052
1.5e-38	GATAD1	Downregulated	-4.5207	2.544378144
1.1799999999999999e-48	GATAD2A	Downregulated	-5.1772	3.178761185
4.7e-5	GATB	Downregulated	-4.109	2.575764981
3.29e-33	GATC	Downregulated	-4.8511	3.016720033
1.84e-10	GBA	Downregulated	-3.4755	2.643205848
2.16e-10	GBA2	Downregulated	-4.5576	2.596597096
6.56e-11	GBAS	Downregulated	-4.0275	3.059374059
1.32e-7	GBF1	Downregulated	-3.9582	2.633215885
1.81e-6	GCAT	Downregulated	-2.5708	2.597420924
1.52e-7	GCDH	Downregulated	-3.9174	2.824613897
4.55e-12	GCFC2	Downregulated	-4.7226	2.815743731
1.11e-6	GCN1	Downregulated	-3.757	2.735199548
2.04e-9	GCSH	Downregulated	-3.5087	3.096475501
7.29e-8	GDAP1	Downregulated	-4.4903	2.60368555
4.95e-18	GDE1	Downregulated	-5.32	2.811072059
9.05e-12	GDF11	Downregulated	-5.4296	2.501059262
1.8400000000000002e-21	GDI1	Downregulated	-6.7564	3.338605881
2.03e-51	GDI2	Downregulated	-4.0727	3.605520523
1.59e-15	GEMIN2	Downregulated	-1.8984	2.739572344
4.86e-50	GEMIN4	Downregulated	-3.7447	2.579783597
3.78e-80	GEMIN6	Downregulated	-3.5482	2.979434551
1.65e-51	GEMIN7	Downregulated	-3.4786	2.676464973
4.06e-13	GFER	Downregulated	-3.5345	2.409087369
1.05e-7	GFM1	Downregulated	-3.3903	2.839163683
1.97e-8	GFM2	Downregulated	-4.3771	2.929418926
1.4e-9	GFPT1	Downregulated	-2.6772	2.479647279
1.37e-11	GGA1	Downregulated	-4.3922	2.640729818
1.04e-20	GGA2	Downregulated	-4.0137	2.977266212
2.19e-13	GGCT	Downregulated	-3.7774	2.720159303
2.04e-10	GGH	Downregulated	-3.8865	3.145584828
1.15e-7	GGPS1	Downregulated	-3.7931	2.397940009
6.6e-27	GHITM	Downregulated	-3.1187	3.552059534
3.07e-27	GID8	Downregulated	-5.0011	2.778693779
1.23e-12	GINM1	Downregulated	-5.3788	2.477121255
1e-10	GINS1	Downregulated	-3.5886	2.635483747
2.39e-33	GINS2	Downregulated	-3.8846	3.262925469
1.75e-38	GINS3	Downregulated	-3.5864	2.513883186
1.4e-8	GINS4	Downregulated	-2.4819	2.636487896
1.92e-21	GIPC1	Downregulated	-4.2759	3.112269768
5.7e-13	GIT1	Downregulated	-6.7342	2.686412809
4.57e-4	GJA1	Downregulated	-1.1464	2.572581201
3.0099999999999995e-23	GLA	Downregulated	-2.6208	3.188506634
5.74e-5	GLB1	Downregulated	-3.672	2.500716624
6.08e-4	GLDC	Downregulated	-3.5808	2.668851648
6.62e-13	GLE1	Downregulated	-2.8274	2.838376775
1.046448345	GLG1	Not Significant	-0.0272	2.712649702
7.9e-16	GLMP	Downregulated	-4.7754	2.876073437
1.32e-29	GLO1	Downregulated	-4.3624	3.512584348
4.61e-15	GLOD4	Downregulated	-4.1534	2.954242509
6.69e-8	GLRX	Downregulated	-3.1408	2.526985069
1.23e-5	GLRX3	Downregulated	-3.7849	3.134655142
6.46e-20	GLRX5	Downregulated	-2.7769	2.907814294
3.69e-6	GLTP	Downregulated	-4.7208	2.392696953
1.91e-10	GLTSCR2	Downregulated	-1.4499	3.260071388
2.6e-11	GLUD1	Downregulated	-3.9731	3.203372897
6.919999999999999e-54	GLUL	Downregulated	-2.6182	3.124585729
0.00109127	GLYR1	Downregulated	-1.6271	2.895836752
1.54e-6	GM2A	Downregulated	-2.3958	2.70372116
2.36e-7	GMCL1	Downregulated	-4.9568	2.635232346
0.001812546	GMDS	Downregulated	-2.2339	2.633215885
3.72e-15	GMFB	Downregulated	-4.1027	2.99089358
4.38e-127	GMNN	Downregulated	-2.5577	3.29803391
8.68e-6	GMPPA	Downregulated	-4.3365	2.790988475
6.09e-11	GMPPB	Downregulated	-4.8336	2.591621038
1.32e-9	GMPR2	Downregulated	-3.3831	2.853698212
1.95e-14	GMPS	Downregulated	-4.2606	3.07872862
3.68e-19	GNA11	Downregulated	-5.6277	2.631443769
1.23e-38	GNA13	Downregulated	-3.6784	2.591621038
2.3100000000000002e-29	GNAI1	Downregulated	-3.5455	2.48180081
8.83e-21	GNAI2	Downregulated	-6.0232	3.306425028
1.27e-34	GNAI3	Downregulated	-4.2589	3.314920056
2.83e-47	GNAS	Downregulated	-4.7461	4.06004591
7.3e-75	GNB1	Downregulated	-5.4334	3.834547858
5.81e-16	GNB2	Downregulated	-3.9738	3.281998656
4.37e-9	GNB4	Downregulated	-3.8149	2.643452676
4.19e-8	GNG12	Downregulated	-3.6612	2.556000803
2.73e-10	GNG5	Downregulated	-2.6137	3.041885921
1.25e-17	GNL1	Downregulated	-3.9383	3.001733713
1.08e-38	GNL2	Downregulated	-3.4423	3.080175366
8.41e-108	GNL3	Downregulated	-4.4435	3.513384092
0.004345414	GNL3L	Downregulated	-1.7552	2.490309708
5.16e-6	GNPAT	Downregulated	-3.4089	2.981252161
4.62e-18	GNPDA1	Downregulated	-4.2684	2.913681425
1.41e-17	GNPNAT1	Downregulated	-4.6132	2.809728013
1.6e-4	GNPTAB	Downregulated	-3.869	2.651520298
3.66e-6	GNS	Downregulated	-2.2868	2.568201724
2.53e-12	GOLGA3	Downregulated	-5.7739	2.702215059
5.04e-18	GOLGA5	Downregulated	-4.8596	2.465382851
8.49e-17	GOLGA7	Downregulated	-5.0405	2.718916686
1.45e-18	GOLIM4	Downregulated	-5.5775	3.031610415
2.71e-18	GOLM1	Downregulated	-6.2402	3.595771702
7.74e-29	GOLPH3	Downregulated	-5.3257	2.653694795
3.17e-51	GORASP2	Downregulated	-6.02	3.203508826
2.4e-11	GOSR2	Downregulated	-5.2158	2.364550995
4.37e-9	GOT1	Downregulated	-2.2905	2.709269961
1.32e-15	GOT2	Downregulated	-2.1699	3.474907961
4.1e-4	GPAA1	Downregulated	-3.2361	2.879955585
3.21e-16	GPAT4	Downregulated	-7.3325	2.745855195
5.219999999999999e-47	GPATCH11	Downregulated	-4.3928	2.63873878
1.14e-30	GPATCH3	Downregulated	-4.3645	2.368286885
9.76e-131	GPATCH4	Downregulated	-3.6407	3.600292076
7.05e-48	GPBP1	Downregulated	-4.8151	2.70969387
6.93e-20	GPBP1L1	Downregulated	-6.0132	2.547467022
0.084521626	GPC3	Not Significant	-1.2963	2.903768043
3.88e-6	GPC6	Downregulated	-4.5871	2.593562952
8.64e-5	GPD1L	Downregulated	-4.0575	2.488903085
1.12e-16	GPI	Downregulated	-2.6932	3.570572125
0.001687127	GPKOW	Downregulated	-1.1545	2.874481818
3.97e-12	GPN1	Downregulated	-5.662	2.978978957
1.96e-15	GPN3	Downregulated	-4.7703	2.696574792
7.03e-10	GPR107	Downregulated	-4.0413	2.553276046
2.94e-9	GPR137	Downregulated	-3.7733	2.490309708
9.540000000000001e-27	GPRIN1	Downregulated	-5.761	2.822004534
1.75e-34	GPS1	Downregulated	-3.9891	3.602846438
2.82e-12	GPS2	Downregulated	-3.8679	2.902818468
1.75e-9	GPSM2	Downregulated	-5.6454	2.695481676
1.72e-11	GPT2	Downregulated	-5.1278	2.709269961
2.46e-17	GPX1	Downregulated	-2.9131	3.200782121
1.78e-6	GPX3	Downregulated	-4.5536	2.676922126
2.93e-39	GPX4	Downregulated	-3.8309	3.745933158
1.26e-15	GPX8	Downregulated	-4.0725	2.478566496
2.71e-16	GRAMD1A	Downregulated	-5.5756	2.523095838
4.81e-14	GRB10	Downregulated	-4.8104	2.684845362
6.03e-49	GRB2	Downregulated	-4.705	3.115610512
6.52e-19	GRHPR	Downregulated	-3.2215	3.194028437
7.46e-20	GRINA	Downregulated	-4.3806	3.300704153
6.85e-12	GRIPAP1	Downregulated	-4.1626	2.910624405
9.81e-13	GRK2	Downregulated	-6.4582	2.746634199
1.52e-20	GRK6	Downregulated	-6.6878	3.053366596
2.94e-11	GRN	Downregulated	-3.2044	3.133459067
1.67e-93	GRPEL1	Downregulated	-3.0632	3.188084374
8.24e-61	GRPEL2	Downregulated	-3.1688	2.558108302
4.87e-75	GRSF1	Downregulated	-4.0736	3.331680308
3.45e-213	GRWD1	Downregulated	-3.8357	3.436401205
9.9899999999999993e-024	GSE1	Downregulated	-4.236	2.558708571
3.64e-67	GSG2	Downregulated	-4.1173	2.665815428
6.77e-24	GSK3A	Downregulated	-4.1027	2.885078384
1.7e-20	GSK3B	Downregulated	-5.1023	2.608793374
2.98e-4	GSPT1	Downregulated	-0.9393	3.481943999
1.49e-7	GSR	Downregulated	-3.838	2.926085087
1.67e-6	GSS	Downregulated	-3.288	2.873611197
7.96e-4	GSTA4	Downregulated	-3.6263	2.433769834
8.58e-12	GSTK1	Downregulated	-3.1652	3.284881715
3.72e-8	GSTM3	Downregulated	-3.8922	2.73479983
5.99e-10	GSTO1	Downregulated	-2.2878	3.050862896
6.440000000000001e-27	GSTP1	Downregulated	-3.8259	3.653983907
4.47e-8	GSTZ1	Downregulated	-3.457	2.691744369
1.56e-12	GTF2A2	Downregulated	-2.8942	2.644438589
3.24e-29	GTF2B	Downregulated	-2.3022	2.473121863
4.52e-16	GTF2E2	Downregulated	-5.3898	2.736396502
1.38e-61	GTF2F1	Downregulated	-3.5644	3.433929766
2.0500000000000002e-29	GTF2F2	Downregulated	-3.4501	3.009025742
2.59e-14	GTF2H1	Downregulated	-5.047	2.591064607
6.47e-16	GTF2H2	Downregulated	-3.5269	2.622990705
6.76e-10	GTF2H3	Downregulated	-3.0976	2.532117116
2.3e-10	GTF2H5	Downregulated	-3.3081	2.738780558
4.38e-11	GTF2I	Downregulated	-3.4781	2.959637541
1.45e-4	GTF2IP1	Downregulated	-2.6181	2.447545621
4.15e-8	GTF3A	Downregulated	-3.3646	2.85324178
6.86e-10	GTF3C1	Downregulated	-2.8594	2.808210973
7.709999999999999e-23	GTF3C2	Downregulated	-3.6851	2.962842681
1.49e-9	GTF3C3	Downregulated	-2.8082	2.72611567
1.93e-48	GTF3C4	Downregulated	-5.3635	2.720779281
1.13e-36	GTF3C5	Downregulated	-5.7626	3.182771187
1.37e-15	GTF3C6	Downregulated	-5.1022	3.03802374
2.2e-9	GTPBP1	Downregulated	-4.3884	2.644684718
2.4199999999999996e-43	GTPBP3	Downregulated	-4.9226	3.112353601
4.64e-50	GTPBP4	Downregulated	-3.1584	3.026839573
4.34e-12	GTPBP6	Downregulated	-4.3023	2.854609638
1.25e-18	GTPBP8	Downregulated	-2.8063	2.670013796
1.25e-26	GTSE1	Downregulated	-3.9479	2.580924976
3.54e-30	GUCD1	Downregulated	-6.1719	2.715167358
5e-11	GUF1	Downregulated	-4.3972	2.91881639
2.13e-6	GUK1	Downregulated	-2.5676	2.929546641
1.97e-4	GUSB	Downregulated	-3.3139	2.645422269
1.97e-10	GYG1	Downregulated	-3.9588	2.746050077
9.88e-9	GYS1	Downregulated	-3.8907	2.740757323
8.12e-89	H1F0	Downregulated	-4.0354	3.051441956
1.3399999999999999e-137	H1FX	Downregulated	-2.707	3.584585619
8.77e-9	H2AFJ	Downregulated	-3.1267	2.626596967
3.07e-14	H2AFV	Downregulated	-4.4923	2.953397226
0	H2AFX	Downregulated	-3.6008	3.753238244
2.6500000000000002e-33	H2AFY	Downregulated	-4.4114	3.735459169
6.29e-20	H2AFY2	Downregulated	-4.3735	3.044343735
1.45e-120	H2AFZ	Downregulated	-2.1981	3.98042382
4.12e-36	H2BFS	Downregulated	-1.932	2.734599832
2.7699999999999997e-42	H3F3A	Downregulated	-1.9187	4.006198537
9.82e-7	H3F3AP4	Downregulated	-1.7718	2.385159239
0	H3F3B	Downregulated	-3.2747	3.83919513
3.16e-11	HABP4	Downregulated	-5.0882	2.694166296
5.95e-10	HACD2	Downregulated	-3.6561	2.600155784
4.2300000000000004e-33	HACD3	Downregulated	-3.587	3.459354787
1.32e-4	HACL1	Downregulated	-3.8808	2.701999475
8.76e-9	HADH	Downregulated	-3.542	2.945591667
4.47e-7	HADHA	Downregulated	-2.9084	2.894316063
1.15e-4	HADHB	Downregulated	-2.8814	2.71432976
2.95e-8	HAGH	Downregulated	-3.6494	2.640481437
2.34e-26	HARS	Downregulated	-3.1032	3.131297797
1.05e-13	HAT1	Downregulated	-4.5697	3.126456113
4.83e-4	HAUS1	Downregulated	-1.9163	2.718086295
7.55e-4	HAUS5	Downregulated	-3.5751	2.436162647
3.53e-19	HAUS6	Downregulated	-5.9215	2.774516966
7.79e-5	HAUS7	Downregulated	-1.9499	2.543136415
1.3800000000000001e-73	HAX1	Downregulated	-3.6643	3.629613445
1.14e-20	HBS1L	Downregulated	-4.7908	3.479899075
1.2e-41	HCCS	Downregulated	-3.0222	2.975661533
3.93e-43	HCFC1	Downregulated	-3.87	3.288416918
1.79e-16	HCFC1R1	Downregulated	-3.1582	3.073168262
4.57e-19	HDAC1	Downregulated	-3.6661	3.387567779
7.19e-63	HDAC2	Downregulated	-4.1534	3.762697315
5.08e-10	HDAC3	Downregulated	-5.1106	3.142311236
1.36e-5	HDAC5	Downregulated	-4.3844	2.680562122
4.14e-11	HDAC8	Downregulated	-3.5329	2.958802703
1.27e-22	HDDC2	Downregulated	-3.9046	3.309470471
3.92e-20	HDDC3	Downregulated	-4.1092	2.577778937
6.610000000000001e-64	HDGF	Downregulated	-5.8333	3.987543376
5.28e-10	HDHD5	Downregulated	-5.7713	2.91868548
5.529999999999999e-43	HDLBP	Downregulated	-4.3721	3.890043572
2.45e-14	HEATR1	Downregulated	-4.6805	2.967079734
9.95e-7	HEATR3	Downregulated	-4.8513	2.659440782
1.35e-13	HEBP1	Downregulated	-2.9659	2.772871563
4.31e-20	HEBP2	Downregulated	-4.33	3.257498581
3.3e-14	HECTD1	Downregulated	-5.682	2.654176542
2.81e-5	HECTD3	Downregulated	-3.4977	2.597695186
2.09e-9	HELLS	Downregulated	-2.2809	2.903225683
1.18e-42	HES1	Downregulated	-2.1941	2.538448052
2.16e-15	HES4	Downregulated	-3.8448	2.853546121
9.21e-4	HEXA	Downregulated	-3.5423	2.626083616
5.97e-7	HEXB	Downregulated	-3.5843	2.983513527
9.75e-135	HEY1	Downregulated	-3.5493	2.951823035
7.53e-13	HGH1	Downregulated	-3.1806	2.526662293
4.01e-7	HGS	Downregulated	-3.66	3.007107383
1.24e-5	HIBADH	Downregulated	-4.3672	2.718916686
0.085578088	HIBCH	Not Significant	-1.9267	2.707783013
2.3700000000000002e-26	HIF1A	Downregulated	-3.091	2.675090623
3.4e-14	HIF1AN	Downregulated	-5.0185	2.518842826
6.62e-10	HIGD1A	Downregulated	-3.957	2.994756945
3.36e-21	HIGD2A	Downregulated	-3.1276	3.007961033
5.55e-6	HIKESHI	Downregulated	-3.7652	2.533708523
3.89e-23	HINT1	Downregulated	-2.9293	3.293969921
6.26e-6	HINT2	Downregulated	-3.0728	2.494850022
1.24e-17	HINT3	Downregulated	-4.61	2.625055091
1.35e-17	HIRA	Downregulated	-5.1333	2.849419414
1.13e-61	HIRIP3	Downregulated	-3.7274	3.38030171
0	HIST1H1C	Downregulated	-1.1994	4.589692745
5.979999999999999e-35	HIST1H1D	Downregulated	-1.4853	3.206556044
0	HIST1H1E	Downregulated	-1.4718	4.769835014
1.7299999999999998e-199	HIST1H2AB	Downregulated	-2.0844	3.495405563
0	HIST1H2AC	Downregulated	-2.257	4.039057018
3.53e-29	HIST1H2AE	Downregulated	-2.0268	2.704793757
0	HIST1H2AG	Downregulated	-2.5492	4.092974903
0	HIST1H2AH	Downregulated	-2.2043	3.750045312
0	HIST1H2AI	Downregulated	-2.5832	3.791322149
1.0300000000000001e-26	HIST1H2AK	Downregulated	-2.0204	2.551754873
1.6199999999999998e-211	HIST1H2AL	Downregulated	-2.5247	3.560564149
1.1200000000000001e-122	HIST1H2AM	Downregulated	-2.6354	3.211520997
0	HIST1H2BC	Downregulated	-2.5603	4.246055197
0	HIST1H2BD	Downregulated	-1.7899	3.98842517
8.409999999999999e-129	HIST1H2BF	Downregulated	-2.151	3.410186529
1.33e-175	HIST1H2BJ	Downregulated	-1.6139	3.602304213
3.06e-197	HIST1H2BK	Downregulated	-1.6507	3.821595401
2.5899999999999996e-163	HIST1H2BL	Downregulated	-2.4727	3.425085674
3.3799999999999997e-161	HIST1H2BN	Downregulated	-2.2203	3.458713372
1.7299999999999998e-179	HIST1H2BO	Downregulated	-1.9796	3.543819805
1.69e-23	HIST1H3A	Downregulated	-1.2732	2.966376423
0	HIST1H3B	Downregulated	-1.8101	4.272450817
3.3e-44	HIST1H3D	Downregulated	-2.0929	2.823800154
7.69e-10	HIST1H3F	Downregulated	-1.3634	2.574320701
0	HIST1H3H	Downregulated	-2.4834	3.753621355
6.3e-24	HIST1H3J	Downregulated	-1.5962	2.732996528
7.869999999999998e-238	HIST1H4B	Downregulated	-2.8391	3.416474079
0	HIST1H4C	Downregulated	-3.3455	3.827950528
1.6699999999999997e-112	HIST1H4D	Downregulated	-2.1422	3.290702243
0	HIST1H4E	Downregulated	-2.3438	3.723681381
0	HIST1H4H	Downregulated	-2.5456	3.783349644
1.27e-244	HIST1H4J	Downregulated	-1.9798	3.613392502
8.38e-67	HIST2H2AA3	Downregulated	-1.0896	3.385248682
1.2699999999999998e-87	HIST2H2AA4	Downregulated	-1.3468	3.299507299
5.71e-140	HIST2H2AB	Downregulated	-1.5522	3.598872545
1.8099999999999996e-238	HIST2H2AC	Downregulated	-1.5734	3.87663634
6.079999999999999e-174	HIST2H2BE	Downregulated	-1.9197	3.550197768
0	HIST2H2BF	Downregulated	-2.6533	4.328481539
5.61e-28	HIST2H3A	Downregulated	-1.082	3.060886623
3.71e-23	HIST2H3C	Downregulated	-1.3105	2.764549719
6.6e-17	HIST2H3D	Downregulated	-1.0182	2.953155414
3e-49	HIST2H4A	Downregulated	-1.7867	2.73897864
2.65e-49	HIST2H4B	Downregulated	-1.8651	2.712860065
9.57e-295	HIST3H2A	Downregulated	-1.8741	3.71729595
[truncated: 3,440 more rows]
