# Supplementary material for: Internally controlled RNA sequencing comparisons using nucleoside recoding chemistry
Source: Nucleic Acids Res. 2022 Aug 26;50(19):e110. doi: 10.1093/nar/gkac693 (PMC9638901; doi:10.1093/nar/gkac693)
Supplement: gkac693_Supplemental_Files [file gkac693_supplemental_files.zip › SupplementaryTable_S6.csv]

p_adj	gene_id	significance	L2FC	log_reads
1.06e-275	MT-CO1	Downregulated	-2.044	4.340662199
5.369999999999998e-224	HSPA8	Downregulated	-3.9024	4.103221992
1.98e-190	SON	Downregulated	-2.4373	3.846306178
2.66e-175	HSP90AB1	Downregulated	-3.2995	4.496715214
5.0699999999999996e-170	SPEN	Downregulated	-2.712	3.57205799
1.3099999999999997e-168	ATF4	Downregulated	-3.007	3.726686467
6.82e-161	UBC	Downregulated	-2.5066	3.858055718
2.5999999999999995e-107	HIST1H1E	Downregulated	-1.927	3.909449047
1.4699999999999998e-104	TUBB	Downregulated	-3.0568	4.062036424
2.2000000000000001e-100	MT-ND5	Downregulated	-5.152	3.708548365
2.34e-92	MT-CO2	Downregulated	-4.1614	3.572755465
4.1800000000000005e-91	BRD2	Downregulated	-1.8558	3.349568903
1.5e-85	MT-CYB	Downregulated	-1.9616	3.853028615
9.75e-83	MT-ND4	Downregulated	-1.857	4.024854948
1.53e-82	ACTG1	Downregulated	-3.745	4.323716063
3.17e-81	IRS4	Downregulated	-1.3081	3.785294236
3.5e-75	EEF2	Downregulated	-2.4461	4.220957532
9.6e-75	HSP90AA1	Downregulated	-3.1391	4.604128812
2.19e-71	NCL	Downregulated	-1.5857	4.413559592
2.41e-66	HIST1H1C	Downregulated	-1.8386	3.679246145
4.17e-66	MKI67	Downregulated	-2.611	3.712986234
4.1e-60	CDK12	Downregulated	-2.6077	3.245759356
1e-58	AMOT	Downregulated	-1.9649	3.975339885
1.1599999999999999e-56	TUBB4B	Downregulated	-3.2287	3.628593256
2.9699999999999994e-55	HIST1H2BD	Downregulated	-2.4694	3.319522449
1.86e-54	HSPA5	Downregulated	-3.7749	3.551449998
1.14e-53	MALAT1	Upregulated	1.6917	4.014898387
1.48e-52	MSH6	Downregulated	-2.2439	3.395675785
6.709999999999999e-52	MT-ND1	Downregulated	-2.2158	3.408748606
2.36e-50	EEF1A1	Downregulated	-2.922	4.277311179
7.92e-49	SOX4	Downregulated	-2.1344	2.944975908
1.0199999999999999e-47	HNRNPF	Downregulated	-2.0828	3.361444508
3.3799999999999997e-47	EIF4G1	Downregulated	-2.3631	4.037386653
4.48e-46	SRRM2	Downregulated	-1.5486	3.904796664
2e-45	HNRNPAB	Downregulated	-2.1299	3.662049165
3.58e-45	JUN	Downregulated	-1.2249	3.342915917
1.05e-44	GAPDH	Downregulated	-2.826	4.049159854
2.1699999999999996e-43	MT-RNR1	Downregulated	-2.4804	4.333427121
1.1999999999999999e-42	RN7SL1	Downregulated	-2.5914	4.153433737
5.0799999999999996e-42	MCM2	Downregulated	-3.0932	3.601027315
2.0199999999999998e-38	XIST	Upregulated	0.8476	4.479690454
8.15e-38	RPL13A	Downregulated	-1.8688	4.081599313
1.29e-36	EIF4G2	Downregulated	-2.2005	3.901621764
1.7100000000000002e-36	SERBP1	Downregulated	-1.6282	4.073681699
5.7500000000000004e-36	MT-ND6	Downregulated	-2.7554	2.977266212
4.69e-35	RPL7L1	Downregulated	-2.586	3.360404055
4.7199999999999994e-35	NOLC1	Downregulated	-2.1032	3.646648744
5.339999999999999e-35	GRWD1	Downregulated	-3.0048	3.063708559
8.639999999999999e-35	FEN1	Downregulated	-2.7734	3.161667412
3.67e-33	VCP	Downregulated	-3.1602	3.6236110520000002
8.33e-33	XRCC6	Downregulated	-3.1397	3.871689666
5.19e-32	ZNF703	Downregulated	-2.565	2.691965103
1.7599999999999998e-31	FAM208B	Downregulated	-1.9248	3.221805318
1.9799999999999996e-31	ACTB	Downregulated	-2.2293	4.1987945
7.65e-31	GPATCH4	Downregulated	-2.4536	3.436560171
3.38e-30	PARP1	Downregulated	-2.4457	4.111716067
4.35e-30	HIST1H2AG	Downregulated	-1.7033	3.180985581
6.48e-30	RNF40	Downregulated	-1.8306	3.551571974
1.42e-29	H2AFX	Downregulated	-2.5246	3.003245055
2.3200000000000002e-29	MT-ATP6	Downregulated	-4.3126	3.361822238
2.87e-29	HNRNPA1	Downregulated	-2.0174	4.17655426
2.87e-29	SF3B2	Downregulated	-2.6362	3.748226802
3.35e-28	AKAP12	Downregulated	-3.3045	3.58591171
3.69e-28	HIST1H2BK	Downregulated	-1.8267	3.180985581
8.19e-28	HCFC1	Downregulated	-3.138	3.41564098
1.3500000000000001e-27	EIF4A3	Downregulated	-2.262	3.135291704
1.39e-27	RPL3	Downregulated	-2.0704	4.108920026
4.4300000000000005e-27	LMNB2	Downregulated	-3.0259	3.433129518
1.02e-26	DHX30	Downregulated	-1.9942	3.159115822
1.37e-26	ZNF503	Downregulated	-3.3667	2.537819095
1.7700000000000002e-26	HIST1H3B	Downregulated	-1.6728	3.249565212
3.29e-26	UBTF	Downregulated	-3.6069	3.306853749
2.67e-25	SLC3A2	Downregulated	-1.8467	2.829946696
2.99e-25	TSPYL1	Downregulated	-1.7631	3.20871002
1.07e-24	DDX24	Downregulated	-1.8827	3.352085998
2.8199999999999997e-24	TRIM28	Downregulated	-2.6897	3.535040813
9.159999999999999e-24	FOXC1	Downregulated	-1.8107	2.805840549
1.6999999999999997e-23	LARP1	Downregulated	-2.6685	3.506775537
2.07e-23	CBX6	Downregulated	-3.8352	2.861235619
2.2899999999999998e-23	MACF1	Downregulated	-1.9771	3.416307587
3.24e-23	NSD1	Downregulated	-1.9692	3.137670537
5.66e-23	SUPT16H	Downregulated	-2.0954	3.804820679
3.73e-22	HIST1H2AC	Downregulated	-1.9456	3.024280376
4.43e-22	HIST1H2BC	Downregulated	-1.53	3.26927939
4.61e-22	SF3A1	Downregulated	-2.8558	3.183554534
5.25e-22	HIST1H4E	Downregulated	-2.9797	2.907680024
6.66e-22	SRSF2	Downregulated	-1.9519	3.29939833
9.35e-22	HIST1H2AH	Downregulated	-2.159	2.930184652
1.1200000000000002e-21	SCD	Downregulated	-2.4499	3.685920792
1.54e-21	DDX21	Downregulated	-1.4598	3.559188189
1.6600000000000001e-21	SF3B1	Downregulated	-1.7239	3.814480667
3.0900000000000003e-21	INCENP	Downregulated	-2.6056	3.102090526
3.2100000000000004e-21	CCT3	Downregulated	-2.2921	3.851839059
3.2900000000000002e-21	ENO1	Downregulated	-2.1629	3.9733588
4.33e-21	CDV3	Downregulated	-1.7402	3.26810973
5.59e-21	MRFAP1	Downregulated	-1.6267	3.779416099
9.910000000000001e-21	CCDC86	Downregulated	-3.0689	3.010511963
1.03e-20	STIP1	Downregulated	-2.136	3.543757723
1.8e-20	CREBZF	Downregulated	-1.4309	2.919078092
2.65e-20	RACK1	Downregulated	-1.6483	4.007235538
2.82e-20	PES1	Downregulated	-2.7263	3.341830057
3.35e-20	HNRNPDL	Downregulated	-1.7657	3.446070936
4.02e-20	DHX9	Downregulated	-1.6987	3.864006484
6.21e-20	MAZ	Downregulated	-2.3046	3.216429831
1.37e-19	SPTBN1	Downregulated	-2.2469	3.735359333
3.09e-19	UBB	Downregulated	-2.0501	3.832221417
3.43e-19	LCOR	Downregulated	-1.56	3.149680882
3.55e-19	RPL19	Downregulated	-1.9246	3.996095566
4.1e-19	RBM15	Downregulated	-1.2289	3.047274867
4.77e-19	TUBA1B	Downregulated	-1.8664	3.858837851
5.87e-19	PRRC2A	Downregulated	-2.8782	3.426104428
6.39e-19	PKM	Downregulated	-2.3352	3.8645407450000002
1.03e-18	NACA	Downregulated	-1.5057	4.070573474
1.29e-18	TMPO	Downregulated	-2.1741	3.428296814
1.88e-18	SLC1A5	Downregulated	-3.3882	3.095518042
2.68e-18	RN7SL2	Downregulated	-2.807	3.997430074
5.74e-18	FKBP4	Downregulated	-2.4537	3.485011215
2.35e-17	TPX2	Downregulated	-1.8299	3.33405144
2.83e-17	ARF1	Downregulated	-2.1008	3.372727941
4.28e-17	MCM7	Downregulated	-1.8779	3.557988148
6.95e-17	SLC16A1	Downregulated	-2.1831	3.526210004
7.82e-17	UHRF1	Downregulated	-2.8934	3.129367596
7.87e-17	RCC1	Downregulated	-2.8448	3.039414119
1.18e-16	SNRNP70	Downregulated	-2.9549	3.44684771
1.2e-16	NPM1	Downregulated	-1.604	4.246929215
1.28e-16	HSPA4	Downregulated	-3.0436	3.707144188
1.28e-16	SMC1A	Downregulated	-1.3963	3.92389135
1.55e-16	RPL6	Downregulated	-2.3029	3.688642252
1.71e-16	PUF60	Downregulated	-2.5238	3.136403448
2.51e-16	SRRT	Downregulated	-2.5321	3.323458367
2.65e-16	EIF4B	Downregulated	-1.7793	3.736157375
2.86e-16	PRPF8	Downregulated	-1.715	3.944161768
4.24e-16	TXNRD1	Downregulated	-3.1124	3.07809415
6e-16	YWHAE	Downregulated	-2.2694	3.801163512
6.1e-16	FOXK1	Downregulated	-3.3185	2.749736316
7.42e-16	FTSJ3	Downregulated	-2.731	3.2929203
8.43e-16	G3BP1	Downregulated	-1.6602	3.32314893
9.35e-16	PPIA	Downregulated	-3.5386	3.681512587
1.57e-15	UPF1	Downregulated	-2.3899	2.910624405
1.67e-15	IGF2BP1	Downregulated	-2.125	3.380663396
1.76e-15	PRRC2B	Downregulated	-1.9733	3.174350597
1.78e-15	HMGB2	Downregulated	-1.3797	3.566614238
2.5e-15	APLP2	Downregulated	-2.0493	3.94255368
2.7e-15	KMT2D	Downregulated	-2.1718	2.920123326
4.08e-15	U2AF2	Downregulated	-2.1591	3.369772289
1.25e-14	HSPD1	Downregulated	-2.6952	3.835151331
1.36e-14	SNRPD1	Downregulated	-1.9188	3.357172258
1.46e-14	EEF1A1P5	Downregulated	-2.3551	3.102776615
1.49e-14	PTBP1	Downregulated	-1.9573	3.462996612
1.55e-14	MCM5	Downregulated	-2.3841	3.13940677
1.56e-14	HNRNPUL1	Downregulated	-2.4375	3.364175633
1.7e-14	PTMA	Downregulated	-1.3656	4.108886229
3.61e-14	DSP	Downregulated	-2.8198	3.629715333
4.05e-14	NORAD	Downregulated	-1.3578	3.048053173
5.38e-14	CLTC	Downregulated	-2.0987	3.719124036
5.38e-14	SF3B3	Downregulated	-1.5142	3.523291129
6.37e-14	ALDOA	Downregulated	-2.2906	3.707272029
8.16e-14	ACVR2B	Downregulated	-1.8996	2.889021422
8.31e-14	WDR6	Downregulated	-2.4982	3.030599722
8.71e-14	RPL7A	Downregulated	-2.004	3.730862992
8.92e-14	HDGF	Downregulated	-2.5298	3.57599562
1.05e-13	RRP7A	Downregulated	-3.0676	3.02489596
1.25e-13	HNRNPH1	Upregulated	1.1674	3.889945662
1.26e-13	MDC1	Downregulated	-1.9871	3.330920831
1.38e-13	KHSRP	Downregulated	-2.3128	3.49037992
1.56e-13	CCT5	Downregulated	-1.9206	3.815312044
1.6e-13	HNRNPK	Downregulated	-1.5779	3.895394918
2.08e-13	CALR	Downregulated	-1.9163	3.777136713
2.27e-13	ACIN1	Downregulated	-1.3538	3.522313795
2.35e-13	H1FX	Downregulated	-2.3225	2.915927212
2.43e-13	CTNNB1	Downregulated	-2.2568	3.571242851
2.44e-13	MLEC	Downregulated	-1.7755	3.249687428
2.62e-13	SLC39A7	Downregulated	-2.5006	2.899273187
3.12e-13	CAPRIN1	Downregulated	-1.7656	3.540892316
4.89e-13	TCOF1	Downregulated	-1.8236	3.477410688
5.25e-13	RPL8	Downregulated	-1.9039	3.765109497
6.14e-13	MAP7D1	Downregulated	-3.8815	2.733598461
6.69e-13	XRCC5	Downregulated	-2.3279	3.705050787
7.99e-13	YY1	Downregulated	-1.8974	2.982271233
7.99e-13	MYH9	Downregulated	-2.47	3.681512587
8.87e-13	NUMA1	Downregulated	-1.7982	3.154423973
1.32e-12	TACC3	Downregulated	-2.2587	3.114444172
1.35e-12	SLC25A6	Downregulated	-2.0457	3.171872656
1.45e-12	AHSA1	Downregulated	-2.4061	3.16301221
1.81e-12	STARD7	Downregulated	-2.1666	3.325823419
2.22e-12	ADAR	Downregulated	-1.5309	3.485366466
2.28e-12	CNBP	Downregulated	-1.5722	3.329296159
2.55e-12	H3F3B	Downregulated	-1.7846	3.118099312
3.1e-12	MCM6	Downregulated	-2.4885	3.418549862
4.11e-12	ZNF24	Downregulated	-1.1163	3.058805487
4.33e-12	ILF2	Downregulated	-2.1926	3.424473273
4.97e-12	MT-CO3	Downregulated	-1.0809	3.666143427
5.07e-12	SRSF3	Downregulated	-1.7429	3.451786436
5.14e-12	EZR	Downregulated	-2.8305	3.297979244
9.05e-12	LMNB1	Downregulated	-2.1272	3.42398273
1.02e-11	HN1L	Downregulated	-2.1235	3.120080134
1.19e-11	PHB	Downregulated	-2.5788	3.364081741
1.22e-11	CCT6A	Downregulated	-3.2764	3.474434814
1.27e-11	SCAF1	Downregulated	-4.1864	2.794139356
1.5e-11	FASN	Downregulated	-2.131	3.582404298
2.03e-11	TUBA1C	Downregulated	-1.4824	3.29666519
2.53e-11	CTNND1	Downregulated	-2.3401	3.053078443
3.56e-11	BAZ2A	Downregulated	-2.0923	3.09184275
4.51e-11	RRP1B	Downregulated	-2.0622	3.256717746
5.15e-11	LDHB	Downregulated	-2.3038	3.833402129
5.86e-11	RPL24	Downregulated	-2.4067	3.478638632
6.61e-11	GADD45GIP1	Downregulated	-2.5164	3.176236
7.3e-11	CCT4	Downregulated	-2.8391	3.506302044
7.92e-11	LRRC59	Downregulated	-1.7763	3.332034277
9.12e-11	RPL23A	Downregulated	-2.0339	3.844942907
1.12e-10	PPM1G	Downregulated	-1.9077	3.382377303
1.16e-10	PRPS1	Downregulated	-2.7006	3.248095931
2e-10	PCNT	Downregulated	-1.7657	3.159416788
2.12e-10	CACYBP	Downregulated	-2.6392	3.312600439
2.31e-10	SF1	Downregulated	-1.4863	3.182557301
3.1e-10	RPL13	Downregulated	-1.4555	3.717420837
3.38e-10	KPNB1	Downregulated	-1.2979	3.877342546
3.55e-10	DSG2	Downregulated	-2.5569	3.26904571
3.61e-10	ANKRD17	Downregulated	-1.2152	3.194930399
4.41e-10	THRAP3	Downregulated	-1.386	3.570075705
4.64e-10	USP22	Downregulated	-1.6284	3.215637563
4.78e-10	DYNC1H1	Downregulated	-1.2647	3.894094427
5.94e-10	SARS	Downregulated	-2.2001	3.11991541
6.01e-10	RNPS1	Downregulated	-1.3611	3.089905111
6.22e-10	FARSA	Downregulated	-2.2693	2.984527313
9.62e-10	ATP5B	Downregulated	-2.8469	3.467015818
1.43e-9	TTLL12	Downregulated	-3.7299	3.026941628
1.69e-9	APP	Downregulated	-2.4126	3.511816541
1.86e-9	GSPT1	Downregulated	-2.3382	3.389874558
2e-9	RAN	Downregulated	-1.4362	3.497896743
2.11e-9	RPL15	Downregulated	-1.8828	3.492830206
2.27e-9	ATP1A1	Downregulated	-2.5024	3.621228228
2.29e-9	PRDX1	Downregulated	-3.3804	3.503109437
2.29e-9	POLRMT	Downregulated	-2.9425	2.697665163
2.64e-9	TMED9	Downregulated	-2.7423	2.96118371
2.98e-9	ABCF1	Downregulated	-1.4849	3.295127085
3.1e-9	RPL5	Downregulated	-1.3242	4.064757399
3.42e-9	HNRNPM	Downregulated	-2.0468	3.861414919
3.46e-9	TTF2	Downregulated	-1.9176	3.077186154
3.99e-9	RPS15	Downregulated	-1.6542	3.636939007
4.84e-9	RPLP0	Downregulated	-1.272	4.022242736
4.93e-9	SYNCRIP	Downregulated	-1.2779	3.477988976
5.56e-9	RPS4X	Downregulated	-1.2698	4.060490085
5.73e-9	APEX1	Downregulated	-2.1993	3.111766433
8.39e-9	TNRC18	Downregulated	-5.0549	2.720159303
1.09e-8	FAU	Downregulated	-2.3025	3.414639147
1.39e-8	BCR	Downregulated	-2.6274	2.825426118
2.3e-8	ANP32A	Downregulated	-1.8605	3.551449998
2.54e-8	HSP90B1	Downregulated	-1.5933	3.843917638
2.79e-8	MPRIP	Downregulated	-2.3319	3.116109414
2.89e-8	BAZ1B	Downregulated	-1.1481	3.291812687
2.9e-8	GOLGA3	Downregulated	-1.8213	3.002597981
3.02e-8	IGF1R	Downregulated	-2.2717	2.837903945
3.06e-8	ILF3	Downregulated	-1.1608	3.713154402
3.86e-8	SEC61A1	Downregulated	-1.9699	3.066884743
4.05e-8	RANGAP1	Downregulated	-1.2592	3.461123197
4.06e-8	ARHGDIA	Downregulated	-3.1658	2.981818607
4.13e-8	HYOU1	Downregulated	-3.5419	3.278639298
4.24e-8	DBN1	Downregulated	-2.4358	3.238422496
4.8e-8	RPL27A	Downregulated	-1.7446	3.342225229
4.85e-8	DDX23	Downregulated	-1.2758	3.33535759
5.89e-8	HTATSF1	Downregulated	-2.1344	3.53000749
6.69e-8	HMGB3	Downregulated	-1.4611	3.403463701
6.94e-8	TRRAP	Downregulated	-1.4923	3.295347148
7.16e-8	SMARCA4	Downregulated	-1.7328	3.604334073
8.05e-8	SSRP1	Downregulated	-1.6635	3.762716066
8.67e-8	PSMD4	Downregulated	-2.1716	3.337059726
9.73e-8	CENPF	Downregulated	-1.2058	3.544873843
1.11e-7	PRC1	Downregulated	-1.2086	3.143795204
1.12e-7	MAP1B	Downregulated	-2.403	3.187943529
1.14e-7	AATF	Downregulated	-1.5973	3.223755454
1.26e-7	KIF1C	Downregulated	-2.5265	3.257798529
1.41e-7	HMGB1	Downregulated	-1.6911	3.642266619
1.47e-7	CFL1	Downregulated	-2.1459	3.330007701
1.48e-7	MRPS34	Downregulated	-2.0047	3.110758009
1.52e-7	RUVBL1	Downregulated	-2.1637	3.193541989
1.68e-7	SNRPB	Downregulated	-1.9555	3.314393957
1.73e-7	TCP1	Downregulated	-1.9303	3.580810973
1.73e-7	NOTCH2	Downregulated	-1.6707	3.310799484
1.74e-7	PDIA4	Downregulated	-1.9406	3.432327792
1.8e-7	RCC2	Downregulated	-2.8287	3.232360712
1.8e-7	RANBP1	Downregulated	-1.2639	3.847696021
1.93e-7	ANP32B	Downregulated	-1.2486	3.655954372
1.99e-7	PSMC3	Downregulated	-3.1156	3.148602655
2.04e-7	HDLBP	Downregulated	-1.8057	3.68200962
2.08e-7	SRSF6	Downregulated	-1.0796	3.333245699
2.12e-7	YWHAG	Downregulated	-1.2507	3.026124517
2.13e-7	CCT7	Downregulated	-2.6228	3.596322139
2.2e-7	ATP2A2	Downregulated	-1.4755	3.1870975010000002
2.21e-7	PRELID1	Downregulated	-2.4976	3.222716471
2.46e-7	DDX6	Downregulated	-1.657	3.258278015
2.5e-7	HSPA9	Downregulated	-1.5867	3.742292978
2.62e-7	NONO	Downregulated	-1.2763	3.835690571
3.09e-7	MARCKSL1	Downregulated	-2.3609	3.184549481
3.54e-7	CTB-50L17.10	Downregulated	-2.2365	3.061640934
3.62e-7	TOMM40	Downregulated	-2.0387	2.985426474
3.71e-7	ACLY	Downregulated	-1.9102	3.579040088
3.95e-7	PRKAR2A	Downregulated	-2.5141	3.250663919
3.99e-7	POLR1A	Downregulated	-1.6339	3.178545315
4.19e-7	BCCIP	Downregulated	-2.2538	3.126942718
4.47e-7	PHGDH	Downregulated	-2.1008	3.566849788
4.57e-7	TPM3	Downregulated	-1.5132	3.510612026
4.6e-7	RMND5A	Downregulated	-1.9497	3.015778756
4.81e-7	ENSA	Downregulated	-1.6583	3.086537784
5.26e-7	PELP1	Downregulated	-1.889	3.001300933
5.37e-7	ZC3H18	Downregulated	-2.8493	2.701567985
5.87e-7	CANX	Downregulated	-1.2527	4.006829585
5.91e-7	CALU	Downregulated	-1.9351	3.273348569
5.92e-7	MCM3	Downregulated	-1.1448	3.617576919
5.96e-7	TPI1	Downregulated	-2.0865	3.660391098
6.4e-7	PRPF19	Downregulated	-1.9025	3.079723775
8.13e-7	RPL4	Downregulated	-1.1931	4.089604885
1.07e-6	SET	Downregulated	-1.2271	3.874626752
1.27e-6	KCTD12	Downregulated	-1.8122	3.039612382
1.28e-6	MTA2	Downregulated	-1.6698	3.100715087
1.3e-6	DHX37	Downregulated	-2.075	2.967781908
1.48e-6	RAD23B	Downregulated	-1.6132	3.265407497
1.67e-6	SLC25A5	Downregulated	-2.1081	3.333548027
1.82e-6	RPS5	Downregulated	-2.839	3.226986346
1.96e-6	LDHA	Downregulated	-1.8083	3.673941999
2.1e-6	MBD3	Downregulated	-2.4829	2.679881942
2.3e-6	PGK1	Downregulated	-2.9515	3.2820553710000002
2.42e-6	HNRNPA0	Downregulated	-1.4354	2.86003839
2.43e-6	POLR2A	Downregulated	-1.4035	3.221283799
2.44e-6	IK	Downregulated	-1.4143	3.499412126
2.5e-6	DHCR24	Downregulated	-1.6717	3.20561031
2.63e-6	EIF4H	Downregulated	-1.5181	3.221022805
2.68e-6	RPL18A	Downregulated	-1.868	3.358410786
2.73e-6	RBMX	Downregulated	-1.0645	3.564251689
2.78e-6	SMARCA5	Downregulated	-1.6396	3.426836454
2.85e-6	SNRPD3	Downregulated	-1.8569	3.17768076
3.08e-6	PLEC	Downregulated	-3.9073	2.967547976
3.45e-6	MYBBP1A	Downregulated	-1.9974	3.251273114
3.58e-6	RP11-371A22.1	Downregulated	-2.6181	3.067070856
3.65e-6	HNRNPR	Downregulated	-1.2172	3.533581425
4.08e-6	AARS	Downregulated	-1.6554	3.075181855
4.24e-6	C1QBP	Downregulated	-1.7417	3.456669629
4.56e-6	MDN1	Downregulated	-1.0879	3.487703863
4.66e-6	MCM4	Downregulated	-1.3475	3.659440782
4.76e-6	CLTA	Downregulated	-2.3063	2.976808337
5.16e-6	PPP2R1A	Downregulated	-2.5256	3.208306962
5.56e-6	RSL1D1	Downregulated	-1.3609	3.204933522
5.6e-6	RPL11	Downregulated	-2.2764	3.461948495
5.74e-6	ACTN4	Downregulated	-2.0189	3.22023888
5.87e-6	RRM1	Downregulated	-2.956	3.442636526
5.92e-6	CALM3	Downregulated	-2.6462	3.215108581
5.93e-6	PA2G4	Downregulated	-1.4862	3.431041945
6.42e-6	PSAP	Downregulated	-3.0379	3.103974669
6.5e-6	BSG	Downregulated	-2.7207	3.244153373
6.95e-6	SLC7A5	Downregulated	-2.6475	2.784260583
7.08e-6	DIAPH1	Downregulated	-1.7743	3.297213196
7.32e-6	EID1	Downregulated	-1.8124	2.973820324
8.9e-6	RPS3	Downregulated	-1.4184	3.766635886
8.9e-6	EIF5A	Downregulated	-1.6428	3.530135638
9.51e-6	C19orf43	Downregulated	-1.6879	3.020361283
9.58e-6	YWHAZ	Downregulated	-1.7815	3.508192926
1.03e-5	NASP	Downregulated	-1.026	3.890281262
1.05e-5	BPTF	Downregulated	-1.1888	3.155487862
1.05e-5	EIF1	Downregulated	-1.3145	2.8683505
1.1e-5	MAPRE1	Downregulated	-1.6639	3.156851901
1.13e-5	EIF3I	Downregulated	-1.8029	3.211520997
1.14e-5	DKC1	Downregulated	-1.1628	3.382107136
1.18e-5	AP3D1	Downregulated	-1.7184	3.327461109
1.22e-5	UBE2S	Downregulated	-1.6221	2.941262909
1.47e-5	KDM5C	Downregulated	-1.5577	3.139721705
1.62e-5	IMPDH2	Downregulated	-1.661	3.351313059
1.73e-5	PDIA6	Downregulated	-2.9437	3.3351569
1.74e-5	RPS23	Downregulated	-1.6504	3.549861188
1.8e-5	SHMT2	Downregulated	-2.2901	3.092194121
2.29e-5	SF3A3	Downregulated	-1.5799	3.419460073
2.5e-5	RBM42	Downregulated	-2.0853	2.74390155
2.5e-5	MARCKS	Downregulated	-1.5072	3.381024781
2.56e-5	CAND1	Downregulated	-1.737	3.228015175
2.58e-5	TBC1D4	Downregulated	-1.6289	3.158060794
2.66e-5	FLNB	Downregulated	-2.5093	3.23146959
2.84e-5	PEBP1	Downregulated	-2.9053	2.99321572
2.88e-5	HIST1H2BJ	Downregulated	-1.148	2.8192148
2.93e-5	EIF3D	Downregulated	-1.1712	3.451786436
3.36e-5	CCAR2	Downregulated	-1.9778	2.86003839
3.4e-5	SIGMAR1	Downregulated	-1.815	3.0868934710000002
3.51e-5	SUMO2	Downregulated	-1.7872	3.167760266
3.6e-5	H2AFZ	Downregulated	-1.555	3.258637283
3.75e-5	SPTAN1	Downregulated	-1.6295	3.494502447
3.78e-5	MAP4	Downregulated	-1.706	3.149219113
4.01e-5	RPS2	Downregulated	-1.1356	3.893789494
4.49e-5	RPL7	Downregulated	-1.9567	3.444903163
4.73e-5	AAMP	Downregulated	-2.3084	3.076640444
4.91e-5	PGRMC1	Downregulated	-2.6565	3.19368103
5.11e-5	P4HB	Downregulated	-1.8481	3.333648757
5.16e-5	DDX54	Downregulated	-1.7769	3.117602692
5.3e-5	UBA52	Downregulated	-2.5023	3.10720997
6.33e-5	CABIN1	Downregulated	-2.2637	2.994976674
6.76e-5	FAM168B	Downregulated	-1.2912	2.87909588
7.14e-5	LETM1	Downregulated	-1.4661	3.15136985
7.59e-5	MTDH	Downregulated	-1.3471	3.250175948
8.09e-5	MORF4L2	Downregulated	-1.2016	3.463519723
8.1e-5	RNF187	Downregulated	-2.9412	2.906065545
8.61e-5	CCT2	Downregulated	-1.7678	3.413886252
9.03e-5	WNK1	Downregulated	-1.061	3.298962182
9.43e-5	RPL29	Downregulated	-1.4564	3.414555556
9.44e-5	RPLP2	Downregulated	-1.3421	3.614949918
9.69e-5	RPS19	Downregulated	-1.3985	3.422507766
9.94e-5	RN7SL5P	Downregulated	-2.0699	2.813247301
1.02e-4	PPP5C	Downregulated	-1.5324	3.164650216
1.08e-4	DDX5	Downregulated	-0.8152	3.867850347
1.09e-4	PRPF6	Downregulated	-1.5149	3.229681842
1.16e-4	SAE1	Downregulated	-2.2379	3.163608563
1.34e-4	PGAM5	Downregulated	-1.449	2.877946952
1.46e-4	SNRNP200	Downregulated	-1.0831	3.918082785
1.46e-4	BAP1	Downregulated	-1.7047	2.985650974
1.53e-4	RPS24	Downregulated	-2.1429	3.343408594
1.57e-4	FBL	Downregulated	-2.3363	3.124667218
1.69e-4	EIF3C	Downregulated	-1.6361	2.931966115
1.71e-4	SDHA	Downregulated	-1.8045	3.146438135
1.82e-4	NCAPD2	Downregulated	-1.5549	3.345079526
1.87e-4	MATR3	Downregulated	-0.9332	3.830556593
1.99e-4	STAG2	Downregulated	-1.2138	3.491221576
2.48e-4	DARS2	Downregulated	-2.9232	3.044931546
2.72e-4	RPS6	Downregulated	-1.2404	3.753889331
2.79e-4	TOP1	Downregulated	-1.4024	3.440830398
2.98e-4	EPB41	Downregulated	-1.9667	3.249442961
3.12e-4	HNRNPA2B1	Downregulated	-0.8377	4.318814349
3.14e-4	CLUH	Downregulated	-2.5434	2.980684974
3.28e-4	RPL27	Downregulated	-1.854	3.347720217
3.4e-4	HNRNPC	Downregulated	-0.8743	3.833019547
3.83e-4	PSME3	Downregulated	-1.8196	3.067256889
3.87e-4	TAGLN2	Downregulated	-2.5292	2.951823035
3.91e-4	HNRNPD	Downregulated	-1.1787	3.79560198
3.99e-4	RHOA	Downregulated	-1.8994	3.326643036
4.02e-4	EFTUD2	Downregulated	-1.565	3.283753383
4.23e-4	KDM3B	Downregulated	-1.427	3.028977705
4.38e-4	GCN1	Downregulated	-1.2615	3.432408031
4.62e-4	EEF1B2	Downregulated	-1.299	3.52146499
4.7e-4	PAICS	Downregulated	-1.3774	3.522444234
5.79e-4	GNL3L	Downregulated	-1.6521	3.036828433
5.83e-4	VCL	Downregulated	-1.6526	3.240798771
5.85e-4	RPS14	Downregulated	-1.6426	3.106190897
6.5e-4	CSDE1	Downregulated	-0.9867	3.932803419
6.61e-4	ATP5A1	Downregulated	-1.6016	3.390758529
6.98e-4	POLR2B	Downregulated	-1.182	3.315130317
7e-4	ZNF664	Downregulated	-1.3029	3.269863041
7.14e-4	SAFB	Downregulated	-0.9542	3.411198674
7.18e-4	EBNA1BP2	Downregulated	-2.1667	3.211787763
7.57e-4	RPL10	Downregulated	-1.4127	3.329804522
8.09e-4	FLNA	Downregulated	-2.0792	3.625415352
8.48e-4	PSMD3	Downregulated	-1.648	2.966845424
9.18e-4	VIM	Downregulated	-1.9036	3.345177617
9.6e-4	RN7SL4P	Downregulated	-2.2765	3.125968963
9.7e-4	GLTSCR2	Downregulated	-2.1973	2.82672252
9.78e-4	MAGED1	Downregulated	-2.273	3.19075178
0.001004644	HNRNPA3	Downregulated	-1.0573	3.812445403
0.001004644	SPTBN2	Downregulated	-2.3271	2.898999271
0.001012335	HSPH1	Downregulated	-1.5577	3.191590726
0.001043575	SFPQ	Downregulated	-0.7876	3.991801799
0.00115609	RBM3	Downregulated	-1.215	3.261738547
0.00115693	SLC4A2	Downregulated	-3.527	2.756255649
0.001171191	SURF4	Downregulated	-1.942	2.84540814
0.001185909	KMT2A	Downregulated	-0.8162	3.048635988
0.001237502	CELF1	Downregulated	-1.0132	2.926856709
0.001286286	SLIT2	Downregulated	-1.1018	3.214048679
0.001290165	EXOC7	Downregulated	-1.7047	3.005395032
0.001300079	RPS8	Downregulated	-1.1244	3.619354247
0.001308767	DHX38	Downregulated	-1.1674	3.223885152
0.001317193	H2AFY	Downregulated	-1.5768	3.027757205
0.001331034	CHD4	Downregulated	-1.1125	3.799822831
0.001364117	TLN1	Downregulated	-1.5545	3.384263786
0.001367763	SRM	Downregulated	-1.9992	2.903089987
0.001382755	BAG6	Downregulated	-2.2238	3.060508976
0.001466532	RPS27A	Downregulated	-1.5812	3.37821615
0.001649482	SUPT5H	Downregulated	-1.5138	3.109578547
0.001783485	NPM1P27	Downregulated	-1.6255	3.039017322
0.001839739	PPP4C	Downregulated	-1.6922	2.874771637
0.002205615	NOP56	Downregulated	-0.826	3.248708736
0.002358774	AP1B1	Downregulated	-1.757	3.030599722
0.002432952	BTF3	Downregulated	-1.6209	3.156700553
0.002432952	DCUN1D5	Downregulated	-1.2226	2.818555779
0.00249961	DCTN1	Downregulated	-1.2595	3.526791432
0.002676769	RPL31	Downregulated	-1.4862	3.382107136
0.002703586	GTF3C1	Downregulated	-1.1299	3.487279816
0.002908197	NUDC	Downregulated	-1.2268	3.307923704
0.002990037	RRBP1	Downregulated	-2.0196	3.000650954
0.003002085	DNM2	Downregulated	-1.6239	2.970346876
0.003015504	GOT2	Downregulated	-1.9554	3.131779009
0.003073271	TMBIM6	Downregulated	-1.2158	3.143639235
0.003089031	PTPRF	Downregulated	-2.185	3.024074987
0.003200418	NUCKS1	Downregulated	-1	3.905148002
0.00322617	NOP14	Downregulated	-1.0842	3.429832996
0.003999769	IRAK1	Downregulated	-1.7543	3.190191581
0.004025861	PSMA4	Downregulated	-1.2495	3.271027994
0.004243562	CTNNA1	Downregulated	-1.6676	3.15136985
0.004256624	ATPIF1	Downregulated	-1.5948	3.218141468
0.004348159	PRKCSH	Downregulated	-1.7575	3.162265614
0.004379384	C20orf27	Downregulated	-2.8195	2.57921178
0.004441132	URB1	Downregulated	-1.1762	2.964023793
0.004748729	PSMD2	Downregulated	-1.5689	3.366516344
0.004801765	RPL35	Downregulated	-1.2437	3.557747742
0.004942725	RUVBL2	Downregulated	-1.4476	3.248953615
0.005066598	PRPF31	Downregulated	-1.6722	3.138776216
0.005180186	NCLN	Downregulated	-1.7444	2.759667845
0.005221174	UBE2M	Downregulated	-1.865	2.687082845
0.005703649	BEX3	Downregulated	-1.2643	3.386855529
0.005765755	PRDX4	Downregulated	-2.3611	2.990116766
0.005860168	NSD2	Downregulated	-1.1092	3.070960916
0.005904531	UQCRC1	Downregulated	-2.9881	3.061263942
0.006039448	OAZ1	Downregulated	-1.2271	3.183696809
0.006360308	RPSA	Downregulated	-1.1717	3.838817619
0.006447829	TOMM22	Downregulated	-1.734	2.95206559
0.006832111	RPL37A	Downregulated	-1.2712	3.272885445
0.00716487	EIF3G	Downregulated	-1.4667	3.085647288
0.007521231	SART1	Downregulated	-1.2507	3.02796086
0.007827611	SCARNA2	Downregulated	-3.0396	2.801746619
0.007962951	HACD3	Downregulated	-1.3092	3.216033878
0.008160028	RPPH1	Downregulated	-1.2254	3.433289685
0.008303213	TARS	Downregulated	-1.1913	3.278753601
0.008450292	NID1	Downregulated	-3.0588	3.043362278
0.008853879	RPL28	Downregulated	-1.3951	3.187802639
0.009478528	CDK4	Downregulated	-1.8743	2.839478047
0.009791166	QKI	Downregulated	-1.1011	3.055187139
0.009960745	RABL6	Downregulated	-1.9816	3.187379693
0.010016415	GOLM1	Downregulated	-1.5998000000000001	3.218929185
0.010723445	RPL38	Downregulated	-1.2109	3.324796718
0.011616969	IGF2R	Downregulated	-1.0924	3.230193379
0.012175885	DDB1	Downregulated	-1.2233	3.543012046
0.012192018	MEGF8	Downregulated	-2.5009	2.666049738
0.012293552	MYCBP2	Downregulated	-0.7934	3.49768969
0.012522633	UBA1	Downregulated	-1.2272	3.636437744
0.013207068	HLA-C	Downregulated	-1.8505	3.014310481
0.013589853	TKT	Downregulated	-1.5675	3.233123079
0.01431527	TUFM	Downregulated	-1.347	3.384174139
0.015027471	RPL18	Downregulated	-1.0749	3.455758203
0.015133263	PHB2	Downregulated	-1.3332	3.097430854
0.015346487	AP2M1	Downregulated	-1.5595	3.233884109
0.015504905	AHCY	Downregulated	-1.4503	3.150602952
0.016243327	HEATR1	Downregulated	-0.9052	3.536810866
0.016414989	KHDRBS1	Downregulated	-1.1517	3.407560849
0.01682784	MYBL2	Downregulated	-1.2658	3.216693599
0.017092078	RPLP1	Downregulated	-1.193	3.4827307
0.017443091	MYH10	Downregulated	-0.9826	3.850584976
0.017744001	NUP188	Downregulated	-1.4427	3.325207689
0.018964599	GPI	Downregulated	-1.3262	3.301897717
0.019268102	ACTR2	Downregulated	-1.8247	3.195484523
0.020623028	ARHGEF12	Downregulated	-1.104	3.288137395
0.020766397	PABPC1	Downregulated	-1.1001	3.54051717
0.021420004	SOD1	Downregulated	-1.5501	3.308671107
0.022022041	SLC25A3	Downregulated	-1.375	3.074633618
0.022553763	EPRS	Downregulated	-1.1065	3.691700208
0.022812885	RPL26	Downregulated	-0.9961	3.622421274
0.023033317	DHFR	Downregulated	-1.4279	3.204662512
0.023252746	LAMC1	Downregulated	-1.1951	3.385963571
0.0233197	YWHAQ	Downregulated	-1.6208	3.163757524
0.02360018	PRDX6	Downregulated	-1.538	3.063333359
0.0238901	MDH2	Downregulated	-1.3484	3.052693942
0.025700746	BCAP31	Downregulated	-1.4958	3.109240969
0.026610837	TRIP12	Downregulated	-0.9955	3.393575203
0.026851822	PFN1	Downregulated	-1.6858	3.112269768
0.028012634	CS	Downregulated	-1.1216	3.08170727
0.028184554	IPO5	Downregulated	-1.2004	3.659488347
0.028418647	DAZAP1	Downregulated	-1.4032	2.927626962
0.030797113	HDAC2	Downregulated	-1.01	3.370235437
0.034133557	LMAN2	Downregulated	-1.6597	3.091139154
0.034517002	SEPT11	Downregulated	-1.3968	3.265643142
0.034927112	HMGA1	Downregulated	-1.4736	3.122870923
0.035002732	CALD1	Downregulated	-1.3382	3.175366831
0.035264844	IQGAP1	Downregulated	-1.2287	3.435764759
0.035583885	TPT1	Downregulated	-1.0592	3.270096281
0.035618509	CKAP5	Downregulated	-0.8908	3.516931809
0.036091523	RPS11	Downregulated	-1.3057	3.263280914
0.036679251	PRKDC	Downregulated	-0.7643	4.094069142
0.037832653	SMG5	Downregulated	-1.0648	3.011358954
0.038213493	CDC37	Downregulated	-1.0167	3.441380885
0.038648593	RPS25	Downregulated	-1.8217	3.070776463
0.03916386	NOC2L	Downregulated	-1.0755	3.377215156
0.039472013	RPS3A	Downregulated	-1.0592	3.598516935
0.039853662	PKN1	Downregulated	-1.5955	2.78497371
0.042245646	POLD1	Downregulated	-1.6249	2.769377326
0.044545038	HNRNPL	Downregulated	-1.1275	3.158060794
0.044902373	MCM3AP	Downregulated	-0.9859	3.163757524
0.046374573	TRAP1	Downregulated	-1.4037	3.28645647
0.046772748	CKB	Downregulated	-1.1231	3.475525915
0.046975741	RBM28	Downregulated	-0.8714	3.16835014
0.047304132	EMC10	Downregulated	-1.5615	2.603144373
0.049708964	MTHFD1	Downregulated	-1.127	3.518908574
0.053813185	KDM1A	Not Significant	-1.1831	3.245882648
0.055701187	EIF3B	Not Significant	-0.8203	3.647138366
0.057218802	PPIB	Not Significant	-1.2055	3.13497354
0.057972216	RPL30	Not Significant	-1.3682	2.922465945
0.061390125	ZNF121	Not Significant	-0.7318	2.946697837
0.063017526	PSMA7	Not Significant	-1.2319	3.099335278
0.063907932	RMRP	Not Significant	-1.0613	3.426185825
0.06671715	TMED2	Not Significant	-0.9986	3.243038049
0.066929106	DDX42	Not Significant	-0.7461	3.14113609
0.069779542	SREBF2	Not Significant	-1.1615	2.819872822
0.071331461	PFAS	Not Significant	-1.3269	3.186532565
0.072405821	GANAB	Not Significant	-1.3053	3.337059726
0.074492646	RBM8A	Not Significant	-0.8197	3.159867847
0.076009988	MYL6	Not Significant	-1.2108	3.286680969
0.080735207	PDCD11	Not Significant	-0.8786	3.265643142
0.082950726	ANP32E	Not Significant	-0.9015	3.555940438
0.083840752	CBX5	Not Significant	-0.8504	3.442401369
0.08510184	DEK	Not Significant	-0.8831	3.388456453
0.092375454	RPS2P5	Not Significant	-0.9912	3.391288049
0.092982459	VARS	Not Significant	-1.1736	3.183269844
0.099165121	FTH1	Not Significant	-1.5257	3.061075324
0.099346404	SBF1	Not Significant	-1.3291	2.912222057
0.105680666	PSMD1	Not Significant	-1.0578	3.316389751
0.112867781	SND1	Not Significant	-1.1354	3.210719716
0.120185488	ACO2	Not Significant	-1.4124	2.872447648
0.125877965	RPS18	Not Significant	-0.9277	3.428134794
0.127569292	ROBO1	Not Significant	-0.8237	3.049605613
0.128135633	RP6-24A23.7	Not Significant	0.6667	3.193541989
0.139888241	TOP2B	Not Significant	-1.2099	3.410945859
0.149470231	RN7SL3	Not Significant	-1.7912	3.065766388
0.151227708	MTPN	Not Significant	-0.9873	3.128883702
0.152073614	LAS1L	Not Significant	-0.9191	3.273117068
0.156392648	STUB1	Not Significant	-1.0416	2.930184652
0.158371321	SYMPK	Not Significant	-1.0151	2.835056102
0.185526937	SMG1	Not Significant	-0.6635	3.401831175
0.191615685	COL4A2	Not Significant	-2.1023	2.853698212
0.205763626	HECTD1	Not Significant	-0.7206	3.195899652
0.210957995	MTR	Not Significant	-0.7534	3.38712276
0.216614098	SYAP1	Not Significant	-1.0017	3.193820026
0.226882454	RPS7	Not Significant	-0.7755	3.365019743
0.238164947	HMGN2	Not Significant	-1.0685	3.32314893
0.263873146	DDRGK1	Not Significant	-0.8354	3.048053173
0.265313713	BOP1	Not Significant	-1.5551	2.850339855
0.272857451	IARS	Not Significant	-0.7864	3.422917981
0.27587249	PRPF40A	Not Significant	-0.7705	3.302439164
0.276958191	RNF10	Not Significant	-0.8828	2.931203525
0.27705472	CDKN2A	Not Significant	-1.0001	2.858236335
0.282718471	ALYREF	Not Significant	-0.8512	3.123524981
0.288070537	PRRC2C	Not Significant	-0.606	3.861295394
0.28861853	RANBP2	Not Significant	-0.6663	3.519893592
0.291657093	INTS1	Not Significant	-1.4639	2.914343157
0.29221828	EP400	Not Significant	-0.81	3.019946682
0.292496244	RPL32	Not Significant	-0.8383	3.221674997
0.295907274	EEF1D	Not Significant	-0.8158	3.52530401
0.299289977	RPS17	Not Significant	-0.6933	3.787956123
0.311487762	MED24	Not Significant	-1.0116	3.111430552
0.313590654	SRSF5	Not Significant	-0.6892	3.057475916
0.321184343	HUWE1	Not Significant	-0.631	3.823800154
0.33235725	PTPN11	Not Significant	-0.7755	3.322942516
0.335555947	NUP155	Not Significant	-0.7588	3.237418056
0.360025486	OS9	Not Significant	-0.9313	3.109409791
0.369863851	UQCRH	Not Significant	-1.1834	2.890979597
0.37013171	YME1L1	Not Significant	-0.8306	2.94275192
0.373547681	UTP20	Not Significant	-0.8105	3.247850567
0.381233549	PLS3	Not Significant	-0.7874	3.782544284
0.389955648	CAD	Not Significant	-0.7521	2.984977126
0.390497271	HDAC1	Not Significant	-0.941	3.063145637
0.391564032	LRPAP1	Not Significant	-0.9788	3.010299957
0.420193699	RPN1	Not Significant	-0.7047	3.36314171
0.425806099	RPL14	Not Significant	-0.6703	3.507248514
0.452972888	RPS2P46	Not Significant	-1.0668	2.696356389
0.453245894	GART	Not Significant	-0.6789	3.232360712
0.479709518	METAP2	Not Significant	-0.6732	3.356599436
0.483868723	MAGT1	Not Significant	-0.8839	3.061640934
0.500055386	PDHA1	Not Significant	-0.7666	3.310799484
0.500640363	UBAP2L	Not Significant	-0.6711	3.313656347
0.504799069	FKBP10	Not Significant	-1.0438	3.032618761
0.517455758	SUPT6H	Not Significant	-0.6354	3.341038632
0.520797833	RTN3	Not Significant	-0.9031	2.872156273
0.541520698	HNRNPH3	Not Significant	0.6088	3.540579717
0.555426353	PTPRS	Not Significant	-0.979	2.893206753
0.586560618	DHX15	Not Significant	-0.6041	3.308137379
0.592500301	FLII	Not Significant	-0.8377	2.997167871
0.608507294	SRRM1	Not Significant	-0.6034	3.2903685560000002
0.617479465	CASC3	Not Significant	-0.6219	3.111094411
0.625627957	SRSF9	Not Significant	-0.6613	3.164650216
0.665084195	EIF3A	Not Significant	-0.5534	3.730014721
0.690817184	CCNI	Not Significant	-0.7691	2.861235619
0.706513212	TARBP1	Not Significant	-0.6756	2.856124444
0.718117463	NOL7	Not Significant	-0.6293	3.126293791
0.724266699	PTGES3	Not Significant	-0.6362	3.380753771
0.759305108	YARS	Not Significant	-0.5844	3.232487866
0.768828804	FDPS	Not Significant	-0.6604	2.991669007
0.781790175	C11orf58	Not Significant	-0.5906	3.11058971
0.782914127	SFT2D2	Not Significant	-0.5951	3.09482038
0.79110371	PABPN1	Not Significant	0.6097	2.996292719
0.792863747	UBR4	Not Significant	-0.5634	3.255031163
0.798035957	ELAC2	Not Significant	-0.6115	3.108565024
0.809458084	TOP2A	Not Significant	-0.5782	3.383366483
0.819907637	RPS16	Not Significant	-0.5914	3.154880245
0.849050508	TELO2	Not Significant	-0.641	2.646403726
0.880941059	IPO7	Not Significant	-0.5448	3.226728757
0.883812036	YBX1	Not Significant	-0.5373	3.940491582
0.884295282	ENAH	Not Significant	-0.5317	3.600591768
0.88855264	UGGT1	Not Significant	-0.5579	3.145662471
0.88951142	DDX46	Not Significant	-0.5352	3.512217305
0.896020086	SEPT2	Not Significant	-0.5432	3.286568734
0.944402323	SCRIB	Not Significant	-0.5797	2.865103975
0.963070794	DDX3X	Not Significant	-0.5065	3.393575203
0.964657056	SLC38A10	Not Significant	-0.5966	2.571708832
0.964885746	EIF5B	Not Significant	-0.5177	3.196590654
0.965288989	HTT	Not Significant	-0.5172	3.243658027
0.998737923	MT-RNR2	Not Significant	-0.499	4.78443184
0.998737923	HNRNPU	Not Significant	-0.3423	4.285534806
0.998737923	RIF1	Not Significant	-0.4153	3.051345499
0.998737923	RBM25	Not Significant	0.3593	3.131939295
0.998737923	TOR1AIP2	Not Significant	-0.4026	3.136244802
0.998737923	TRA2B	Not Significant	-0.3876	3.253822439
0.998737923	PNN	Not Significant	-0.2537	3.348596891
0.998737923	FUS	Not Significant	-0.4708	3.489958479
0.998737923	BMS1	Not Significant	-0.498	3.462323113
0.998737923	CNOT1	Not Significant	-0.4809	3.577319427
0.998737923	USP24	Not Significant	-0.4925	3.238923846
0.998737923	EWSR1	Not Significant	-0.2532	3.698839696
0.998737923	SAFB2	Not Significant	-0.4842	3.119090852
0.998737923	SRPK1	Not Significant	-0.4267	3.376029182
0.998737923	DNMT1	Not Significant	-0.4169	3.449092531
0.998737923	MIB1	Not Significant	-0.4793	3.07114529
0.998737923	TCERG1	Not Significant	0.2505	3.310480891
0.998737923	POLE	Not Significant	0.3863	3.284656283
0.998737923	BIRC6	Not Significant	-0.2756	3.32056168
0.998737923	RPL23	Not Significant	-0.3741	3.507180977
0.998737923	IPO9	Not Significant	-0.363	3.142389466
0.998737923	GARS	Not Significant	-0.4818	3.100715087
0.998737923	AFDN	Not Significant	-0.249	3.355355723
0.998737923	TAF15	Not Significant	0.366	3.170994702
0.998737923	TIMELESS	Not Significant	0.4685	3.228272002
0.998737923	SNX5	Not Significant	0.196	2.960946196
0.998737923	SMARCC1	Not Significant	-0.343	3.709397177
0.998737923	FANCD2	Not Significant	-0.4468	3.112269768
0.998737923	SFXN1	Not Significant	-0.3082	2.996292719
0.998737923	XPO1	Not Significant	-0.3122	3.239799818
0.998737923	LARS	Not Significant	-0.3287	3.449092531
0.998737923	ATIC	Not Significant	-0.4908	3.051345499
0.998737923	KIAA0100	Not Significant	-0.2423	3.319314304
0.998737923	YWHAB	Not Significant	-0.2665	3.323045735
0.998737923	LUC7L3	Not Significant	-0.1281	3.257198426
0.998737923	RBBP4	Not Significant	-0.2528	3.29710365
0.998737923	RPS9	Not Significant	-0.3012	3.264345507
0.998737923	FUBP1	Not Significant	0.1604	3.257798529
0.998737923	RPL36	Not Significant	-0.367	3.296006669
0.998737923	USP9X	Not Significant	-0.142	3.685652184
0.998737923	CDK16	Not Significant	-0.2539	2.971971276
0.998737923	TPR	Not Significant	-0.1808	3.591509809
0.998737923	SRSF11	Not Significant	-0.0853	3.372635881
0.998737923	SRSF1	Not Significant	-0.1536	3.439885081
0.998737923	PTOV1	Not Significant	0.4467	2.822168079
0.998737923	RBBP7	Not Significant	0.1657	3.393926007
0.998737923	GNB1	Not Significant	-0.214	3.123688342
0.998737923	NDUFV1	Not Significant	-0.4355	2.910357557
0.998835758	SMC4	Not Significant	-0.1681	3.248708736
0.999710292	NAP1L1	Not Significant	-0.1801	3.792881745
1.002473099	CSE1L	Not Significant	-0.2752	3.393926007
1.005224192	U2SURP	Not Significant	0.1109	3.406114193
1.006760578	NCAPD3	Not Significant	-0.137	3.120244796
1.006760578	PSIP1	Not Significant	0.1652	3.320872965
1.006760578	NUP205	Not Significant	-0.0914	3.527951958
1.007593556	NKTR	Not Significant	-0.0427	3.18920949
1.012852319	HELLS	Not Significant	-0.0874	3.377761439
1.024977092	UBE2G2	Not Significant	-0.1188	3.030397301
1.035472665	FKBP8	Not Significant	-0.2603	2.914871818
1.040348712	EIF2S3	Not Significant	0.1125	3.442558154
1.040996255	RPL10A	Not Significant	0.116	3.261381837
1.046075216	XPOT	Not Significant	0.1088	3.20561031
1.054205498	COPA	Not Significant	0.1468	3.192288613
1.056007336	CTTN	Not Significant	-0.1248	3.203576775
1.061899532	HMGN1	Not Significant	-0.1166	3.303412071
1.078525953	RNA5SP202	Not Significant	-0.4033	2.811239773
1.090168386	PABPC4	Not Significant	0.08	3.078275522
1.112561973	YBX3	Not Significant	-0.094	3.241670974
1.113515058	BCLAF1	Not Significant	-0.0386	3.661670736
1.140473554	LONP1	Not Significant	-0.1225	3
1.143945668	LLNLF-96A1.1	Not Significant	-0.429	2.744684063
1.154441705	DDX17	Not Significant	0.02	3.753812784
1.182870267	THOC2	Not Significant	0.0459	3.340146551
1.185847403	QARS	Not Significant	-0.074	3.101575246
1.208024548	MTRNR2L12	Not Significant	-0.2352	2.630936119
1.208024548	CHD3	Not Significant	-0.0654	3.287353773
1.208024548	PTMS	Not Significant	0.0926	2.965201701
1.208024548	COX4I1	Not Significant	-0.0319	3.275426537
1.208024548	GNAS	Not Significant	-0.0303	3.336359654
1.208024548	PAPOLA	Not Significant	-0.0223	3.279666944
