# Supplementary material for: Internally controlled RNA sequencing comparisons using nucleoside recoding chemistry
Source: Nucleic Acids Res. 2022 Aug 26;50(19):e110. doi: 10.1093/nar/gkac693 (PMC9638901; doi:10.1093/nar/gkac693)
Supplement: gkac693_Supplemental_Files [file gkac693_supplemental_files.zip › SupplementaryTable_S7.csv]

padj	gene_id
3.11e-66	NCL
9.98e-13	UBC
0.004113511	THRAP3
0.051226614	SLC18B1
0.051527515	RPL10P16
0.057345325	SPA17
0.059193981	AP3B1
0.060464329	HTATIP2
0.062754153	LSS
0.063566192999999993	AAMDC
0.063757333	GALK1
0.065203786	DSC3
0.067918733	RP11-69L16.5
0.067937291	HYI
0.073817879	RPS6KB2
0.073932729	SPIDR
0.076796247	SMARCA1
0.083069014	CCS
0.084521626	GPC3
0.085578088	HIBCH
0.086081863	IFT43
0.087366597	STX8
0.08948656	RBM25
0.104814246	SCPEP1
0.111254942	CLU
0.117892161	SLC25A39
0.121028826	PET100
0.131668901	PHYH
0.134338186	RPL24P4
0.139696558	HNRNPA1P7
0.144077036	SLC1A3
0.14971512	AB019441.29
0.154421552	TBCD
0.164505606	NPDC1
0.17203792	SND1
0.173945268	ATF6B
0.175047589	LIPA
0.175287508	RPS20P14
0.175640459	RPL7AP6
0.180295313	RPL24P2
0.18258117	RPL5P23
0.205748597	TOP1
0.214872594	MAN2B1
0.225463141	YBX1P1
0.240279226	HSPA5
0.244147018	NPEPPS
0.266639515	RP11-278C7.1
0.284832815	VCL
0.287190322	QTRT1
0.290672162	QARS
0.296727939	TPR
0.304199365	LTA4H
0.383643774	DHX15
0.401609989	INCENP
0.406568118	SPTAN1
0.412631634	PPIAP22
0.418202042	PRKCSH
0.462131794	COL4A5
0.463020616	MKI67
0.464271292	MACROD1
0.523723942	RPS11P5
0.565091454	RNA5SP202
0.601209672	TP53BP1
0.621803743	MYH9
0.63745891	CHD4
0.641828565	EEF1A1P6
0.662537091	NACA2
0.680519462	MAGED2
0.691232692	DYNC1I2
0.694171621	SFPQ
0.694171621	EEF1A1P5
0.694171621	HSPA1B
0.694171621	MFAP1
0.694171621	SRRM2
0.694171621	MT-RNR2
0.694171621	SAFB
0.694171621	BCLAF1
0.694171621	VCP
0.694171621	CDC5L
0.694171621	CSTF2
0.694171621	UBQLN2
0.694171621	SRRM1
0.694171621	EIF3C
0.694171621	SNIP1
0.694171621	HNRNPU
0.694171621	RPPH1
0.694171621	CTNNA1
0.694171621	EIF5B
0.694200433	SF3B1
0.694385997	LMNA
0.694680138	AMOT
0.705914998	FUBP1
0.723062556	TMEM160
0.762136798	RP11-138I1.4
0.851992532	PRPF3
0.873747578	RRBP1
1.046448345	GLG1
1.09064985	POLR2A
1.14e-53	MALAT1
2.0199999999999998e-38	XIST
1.25e-13	HNRNPH1
0.053813185	KDM1A
0.055701187	EIF3B
0.057218802	PPIB
0.057972216	RPL30
0.061390125	ZNF121
0.063017526	PSMA7
0.063907932	RMRP
0.06671715	TMED2
0.066929106	DDX42
0.069779542	SREBF2
0.071331461	PFAS
0.072405821	GANAB
0.074492646	RBM8A
0.076009988	MYL6
0.080735207	PDCD11
0.082950726	ANP32E
0.083840752	CBX5
0.08510184	DEK
0.092375454	RPS2P5
0.092982459	VARS
0.099165121	FTH1
0.099346404	SBF1
0.105680666	PSMD1
0.112867781	SND1
0.120185488	ACO2
0.125877965	RPS18
0.127569292	ROBO1
0.128135633	RP6-24A23.7
0.139888241	TOP2B
0.149470231	RN7SL3
0.151227708	MTPN
0.152073614	LAS1L
0.156392648	STUB1
0.158371321	SYMPK
0.185526937	SMG1
0.191615685	COL4A2
0.205763626	HECTD1
0.210957995	MTR
0.216614098	SYAP1
0.226882454	RPS7
0.238164947	HMGN2
0.263873146	DDRGK1
0.265313713	BOP1
0.272857451	IARS
0.27587249	PRPF40A
0.276958191	RNF10
0.27705472	CDKN2A
0.282718471	ALYREF
0.288070537	PRRC2C
0.28861853	RANBP2
0.291657093	INTS1
0.29221828	EP400
0.292496244	RPL32
0.295907274	EEF1D
0.299289977	RPS17
0.311487762	MED24
0.313590654	SRSF5
0.321184343	HUWE1
0.33235725	PTPN11
0.335555947	NUP155
0.360025486	OS9
0.369863851	UQCRH
0.37013171	YME1L1
0.373547681	UTP20
0.381233549	PLS3
0.389955648	CAD
0.390497271	HDAC1
0.391564032	LRPAP1
0.420193699	RPN1
0.425806099	RPL14
0.452972888	RPS2P46
0.453245894	GART
0.479709518	METAP2
0.483868723	MAGT1
0.500055386	PDHA1
0.500640363	UBAP2L
0.504799069	FKBP10
0.517455758	SUPT6H
0.520797833	RTN3
0.541520698	HNRNPH3
0.555426353	PTPRS
0.586560618	DHX15
0.592500301	FLII
0.608507294	SRRM1
0.617479465	CASC3
0.625627957	SRSF9
0.665084195	EIF3A
0.690817184	CCNI
0.706513212	TARBP1
0.718117463	NOL7
0.724266699	PTGES3
0.759305108	YARS
0.768828804	FDPS
0.781790175	C11orf58
0.782914127	SFT2D2
0.79110371	PABPN1
0.792863747	UBR4
0.798035957	ELAC2
0.809458084	TOP2A
0.819907637	RPS16
0.849050508	TELO2
0.880941059	IPO7
0.883812036	YBX1
0.884295282	ENAH
0.88855264	UGGT1
0.88951142	DDX46
0.896020086	SEPT2
0.944402323	SCRIB
0.963070794	DDX3X
0.964657056	SLC38A10
0.964885746	EIF5B
0.965288989	HTT
0.998737923	MT-RNR2
0.998737923	HNRNPU
0.998737923	RIF1
0.998737923	RBM25
0.998737923	TOR1AIP2
0.998737923	TRA2B
0.998737923	PNN
0.998737923	FUS
0.998737923	BMS1
0.998737923	CNOT1
0.998737923	USP24
0.998737923	EWSR1
0.998737923	SAFB2
0.998737923	SRPK1
0.998737923	DNMT1
0.998737923	MIB1
0.998737923	TCERG1
0.998737923	POLE
0.998737923	BIRC6
0.998737923	RPL23
0.998737923	IPO9
0.998737923	GARS
0.998737923	AFDN
0.998737923	TAF15
0.998737923	TIMELESS
0.998737923	SNX5
0.998737923	SMARCC1
0.998737923	FANCD2
0.998737923	SFXN1
0.998737923	XPO1
0.998737923	LARS
0.998737923	ATIC
0.998737923	KIAA0100
0.998737923	YWHAB
0.998737923	LUC7L3
0.998737923	RBBP4
0.998737923	RPS9
0.998737923	FUBP1
0.998737923	RPL36
0.998737923	USP9X
0.998737923	CDK16
0.998737923	TPR
0.998737923	SRSF11
0.998737923	SRSF1
0.998737923	PTOV1
0.998737923	RBBP7
0.998737923	GNB1
0.998737923	NDUFV1
0.998835758	SMC4
0.999710292	NAP1L1
1.002473099	CSE1L
1.005224192	U2SURP
1.006760578	NCAPD3
1.006760578	PSIP1
1.006760578	NUP205
1.007593556	NKTR
1.012852319	HELLS
1.024977092	UBE2G2
1.035472665	FKBP8
1.040348712	EIF2S3
1.040996255	RPL10A
1.046075216	XPOT
1.054205498	COPA
1.056007336	CTTN
1.061899532	HMGN1
1.078525953	RNA5SP202
1.090168386	PABPC4
1.112561973	YBX3
1.113515058	BCLAF1
1.140473554	LONP1
1.143945668	LLNLF-96A1.1
1.154441705	DDX17
1.182870267	THOC2
1.185847403	QARS
1.208024548	MTRNR2L12
1.208024548	CHD3
1.208024548	PTMS
1.208024548	COX4I1
1.208024548	GNAS
1.208024548	PAPOLA
