# Supplementary material for: Internally controlled RNA sequencing comparisons using nucleoside recoding chemistry
Source: Nucleic Acids Res. 2022 Aug 26;50(19):e110. doi: 10.1093/nar/gkac693 (PMC9638901; doi:10.1093/nar/gkac693)
Supplement: gkac693_Supplemental_Files [file gkac693_supplemental_files.zip › SupplementaryTable_S8.csv]

p_adj	gene_id	significance	L2FC	log_reads
5.76e-225	HIST1H1E	Downregulated	-1.7601	4.347242172
4.899999999999999e-224	HIST1H3B	Downregulated	-1.7309	4.060754484
3.32e-131	HIST1H2AG	Downregulated	-1.8812	3.745933158
1.6199999999999998e-116	HIST1H1C	Downregulated	-1.4246	4.152349508
8.309999999999999e-94	HIST1H2BC	Downregulated	-2.2488	3.684216795
1.0399999999999998e-89	HIST1H2AH	Downregulated	-1.7416	3.710667292
8.879999999999999e-88	HIST1H2AI	Downregulated	-2.0091	3.554852434
1.0399999999999999e-82	HIST2H2AC	Downregulated	-2.2321	3.607937305
1.02e-78	HIST1H3H	Downregulated	-1.891	3.562709112
1.69e-75	HIST1H2BD	Downregulated	-1.5602	3.868761958
2.49e-71	JUN	Upregulated	1.3665	3.433129518
5.15e-64	HIST1H2AC	Downregulated	-1.7485	3.559966441
4.9799999999999995e-62	HIST1H4C	Downregulated	-2.1988	3.489255168
1.86e-61	MT-CO1	Downregulated	-1.3521	4.047352761
8.440000000000001e-58	HIST1H2BJ	Downregulated	-1.8574	3.545368977
1.41e-52	HIST1H4E	Downregulated	-1.6339	3.600210306
6.7e-49	RPL13A	Downregulated	-1.4609	4.440145248
1.05e-44	RPL19	Downregulated	-1.8726	4.37485828
1.02e-42	HIST3H2BB	Downregulated	-1.8591	3.432086986
1.33e-41	HIST1H2BK	Downregulated	-1.6303	3.631748074
6.759999999999999e-41	H2AFX	Downregulated	-1.3422	3.632507906
7.64e-41	RANBP1	Downregulated	-2.0902	4.25224605
9.24e-41	HIST1H4D	Downregulated	-2.3039	3.332842267
1.06e-39	HIST3H2A	Downregulated	-1.5601	3.480797157
3.4499999999999995e-37	HIST2H2AB	Downregulated	-1.4301	3.426185825
6.6299999999999994e-37	RPLP2	Downregulated	-1.5975	4.320499396
8.999999999999999e-37	HIST1H2BO	Downregulated	-1.8974	3.367728546
1.6299999999999998e-35	RPL13	Downregulated	-1.5676	4.225658128
1.6299999999999998e-35	HIST1H4J	Downregulated	-2.1214	3.250175948
5.13e-35	PTMA	Downregulated	-1.3753	4.512851093
2.49e-34	RPS19	Downregulated	-1.9238	4.124536828
2.86e-33	HIST1H2AL	Downregulated	-1.662	3.389343311
2.8e-31	RPL8	Downregulated	-1.5532	4.372037012
1.2600000000000001e-29	HIST2H2AA3	Downregulated	-1.5208	2.978864984
1.58e-29	EIF1	Downregulated	-1.9018	3.433929766
1.9400000000000002e-29	HIST1H4B	Downregulated	-1.7548	3.191031609
1.9800000000000002e-29	RNPS1	Downregulated	-1.725	3.521661015
3.35e-28	HIST2H4A	Downregulated	-1.8113	2.910090546
6.29e-28	HIST1H4H	Downregulated	-1.6353	3.368007805
9.05e-27	HIST1H2AB	Downregulated	-1.5738	3.352953912
3.71e-25	RPS6	Downregulated	-1.8767	4.190429754
1.04e-24	RPL35	Downregulated	-2.9895	4.027002849
2.23e-24	MT-CYB	Downregulated	-1.3764	3.629613445
4.51e-24	ARF1	Downregulated	-1.4731	3.819642628
5.3999999999999994e-24	MT-ND5	Downregulated	-1.431	3.60238559
3.07e-23	FAU	Downregulated	-1.5473	4.147537204
2.34e-22	NOB1	Downregulated	-1.54	3.138144744
3.68e-22	HIST1H3A	Downregulated	-2.0801	3.007961033
5.5200000000000005e-22	RPL27	Downregulated	-2.0951	4.036748629
5.65e-21	POP7	Downregulated	-1.3307	3.084754963
7.3e-21	HIST1H2BL	Downregulated	-2.0824	3.093421685
7.3e-21	RPL37A	Downregulated	-2.369	3.81617499
9.310000000000001e-21	HSP90AB1	Upregulated	1.2212	4.377988854
1.03e-20	C19orf43	Downregulated	-1.6344	3.572813538
1.09e-20	RPLP1	Downregulated	-1.8705	3.97160052
2.68e-20	HIST2H2AA4	Downregulated	-1.6581	2.840419778
1.26e-19	NACA	Downregulated	-2.3271	3.935532456
1.35e-19	HIST2H2BE	Downregulated	-1.5555	3.304382802
4.54e-19	HIST2H2BF	Downregulated	-1.1545	3.516733637
6.29e-19	YWHAH	Downregulated	-1.5782	3.267758217
8.07e-19	RPS8	Downregulated	-1.7484	4.13692657
1.12e-18	MRPS34	Downregulated	-1.7258	3.630326155
1.81e-18	RAN	Downregulated	-1.5771	3.914554699
4.28e-18	INSIG1	Downregulated	-1.5663	2.974050903
5.42e-18	CNBP	Downregulated	-1.507	3.684935083
5.45e-18	CDC42EP1	Downregulated	-1.6394	2.986099625
9.26e-18	MT-ND4	Downregulated	-1.4224	3.543198586
1.04e-17	PGAM5	Downregulated	-1.5462	3.497137064
1.96e-17	RPL5	Downregulated	-1.5789	4.247396278
2.09e-17	CFL1	Downregulated	-1.7733	3.935507266
5.9e-17	RPL18A	Downregulated	-2.0311	3.76604086
1.14e-16	HIST2H3A	Downregulated	-1.2844	2.916980047
2.82e-16	HDGF	Downregulated	-1.3479	4.113191038
2.82e-16	IMP3	Downregulated	-1.6061	2.774516966
3.34e-16	RPS4X	Downregulated	-1.3912	4.299692483
4.32e-16	MCM2	Upregulated	1.6815	3.707783013
4.32e-16	EIF5A	Downregulated	-1.4846	4.064551577
7.14e-16	UBE2S	Downregulated	-1.5385	3.552424846
1.04e-15	HIST1H2AK	Downregulated	-2.3237	2.630427875
1.09e-15	MARCKSL1	Downregulated	-1.9037	3.723537762
1.33e-15	RPS3	Downregulated	-1.5012	4.311732675
1.67e-15	RPS5	Downregulated	-1.9113	3.848343095
2.49e-15	JUND	Downregulated	-1.3944	2.925312091
6.33e-15	RPS14	Downregulated	-1.9529	3.858687551
7.3e-15	NOP16	Downregulated	-1.3742	3.140350889
7.99e-15	SNRPD1	Downregulated	-1.7823	3.55684503
2e-14	RPL26	Downregulated	-1.9786	3.922958887
2.63e-14	TPI1	Downregulated	-1.7419	4.14088498
3.09e-14	MRPL17	Downregulated	-1.5005	2.855519156
3.51e-14	MT-ATP6	Downregulated	-2.4447	3.127104798
3.87e-14	RPL18	Downregulated	-1.3835	4.043578389
4.22e-14	TPT1	Downregulated	-2.2409	3.557507202
4.41e-14	RPS15	Downregulated	-1.2684	4.208253193
9.39e-14	SIGMAR1	Downregulated	-1.6624	3.619719266
3.27e-13	BIRC5	Downregulated	-1.5224	3.535420718
3.45e-13	MRPS26	Downregulated	-1.3543	3.318376415
5.83e-13	GADD45GIP1	Downregulated	-1.3322	3.701352079
6.2e-13	DYNLL1	Downregulated	-2.054	3.389520466
6.69e-13	ZNF593	Downregulated	-1.6871	2.957607287
6.73e-13	RPL23A	Downregulated	-1.6985	4.043028077
8.29e-13	HIST4H4	Downregulated	-1.8284	2.851258349
9.03e-13	HNRNPAB	Downregulated	-1.0062	4.061923463
1.11e-12	SMARCB1	Downregulated	-2.5083	3.486572151
1.24e-12	MIF	Downregulated	-2.3741	3.655618584
1.64e-12	PPIA	Downregulated	-1.7453	4.076804229
1.8e-12	HIST2H4B	Downregulated	-1.485	2.658488381
2.72e-12	AKIRIN1	Downregulated	-2.0309	2.736794755
3.84e-12	SET	Downregulated	-1.3391	4.053903971
4.19e-12	MRPS23	Downregulated	-1.5845	3.345667736
4.83e-12	MESDC2	Downregulated	-1.6818	3.153052275
5.42e-12	CALM3	Downregulated	-1.68	3.915610863
5.93e-12	NET1	Downregulated	-1.723	2.82314806
1.52e-11	H2AFZ	Downregulated	-1.412	3.834102656
1.8e-11	SON	Upregulated	1.1644	3.470189906
1.87e-11	EEF2	Upregulated	0.9942	4.452882298
2.11e-11	H3F3B	Downregulated	-1.2502	3.569783428
2.47e-11	RPL38	Downregulated	-1.6102	3.925286301
2.68e-11	HIST1H3J	Downregulated	-2.0021	2.753965866
2.71e-11	MRPL51	Downregulated	-1.8317	3.449015316
2.71e-11	TMED9	Downregulated	-1.3054	3.637289548
4.47e-11	RAD23B	Downregulated	-2.2543	3.40688067
1.01e-10	PFN1	Downregulated	-1.9809	3.734879803
1.02e-10	ORC6	Downregulated	-1.6786	2.709269961
1.22e-10	BTF3	Downregulated	-2.0657	3.545863548
1.47e-10	EEF1B2	Downregulated	-2.1888	3.768119894
1.7e-10	ANP32B	Downregulated	-1.1721	3.96425963
1.77e-10	MT-CO2	Downregulated	-1.2185	3.42975228
1.8e-10	HMGB3	Downregulated	-1.3537	3.716837723
2.57e-10	ATPIF1	Downregulated	-1.5447	3.863025296
2.57e-10	MT-CO3	Downregulated	-1.1181	3.532818054
2.57e-10	SLC3A2	Upregulated	1.0323	3.112102055
2.98e-10	UBE2C	Downregulated	-1.9919	2.803115555
2.98e-10	HIST1H2BN	Downregulated	-1.6271	3.014730495
4.03e-10	CCDC117	Downregulated	-1.5662	2.828659897
4.11e-10	RPL31	Downregulated	-1.936	3.868996902
4.28e-10	RPS15A	Downregulated	-2.0662	3.490800952
5.68e-10	HIST1H1D	Downregulated	-1.2815	3.300378065
5.68e-10	RRP36	Downregulated	-1.9758	3.118925753
6.21e-10	NDUFB10	Downregulated	-2.061	3.445915414
6.78e-10	PYURF	Downregulated	-1.9972	2.946697837
1.05e-9	SLBP	Downregulated	-1.3047	2.990338855
1.09e-9	C1orf198	Downregulated	-1.47	3.140036411
1.15e-9	CDK4	Downregulated	-1.6199	3.581835924
1.27e-9	EIF4G2	Downregulated	-1.3556	4.077040698
1.27e-9	PPP1CC	Downregulated	-2.0186	3.222065843
1.3e-9	MT-RNR1	Downregulated	-1.2777	4.421299485
1.3e-9	SH3GL1	Downregulated	-1.6512	3.293362555
1.33e-9	MT-ND2	Downregulated	-1.7801	2.842921121
1.5e-9	PPP4C	Downregulated	-1.7257	3.594779155
1.61e-9	PAFAH1B2	Downregulated	-1.5331	3.206690981
1.63e-9	POLE3	Downregulated	-1.4584	3.455225653
1.81e-9	CYCS	Downregulated	-2.0622	3.372359583
2.03e-9	CKS2	Downregulated	-1.5279	2.757016235
2.22e-9	RPL23AP42	Downregulated	-2.1919	3.182699903
2.29e-9	HIST2H3D	Downregulated	-1.2213	2.906604372
2.79e-9	TRIM28	Upregulated	1.4681	3.684665864
3.93e-9	RPS27A	Downregulated	-1.4153	3.854882693
4.65e-9	TPM3	Downregulated	-1.3269	3.88674446
4.72e-9	RPL24	Downregulated	-1.5116	3.807737922
6.26e-9	SNU13	Downregulated	-1.8291	3.270329397
6.26e-9	RHOA	Downregulated	-1.6605	3.713490543
6.26e-9	MRFAP1	Downregulated	-0.9653	4.10457246
6.5e-9	CHCHD2	Downregulated	-1.7936	3.563599729
6.59e-9	ADIPOR2	Downregulated	-2.0192	2.606918526
6.71e-9	KCTD5	Downregulated	-1.7594	2.596047008
7.77e-9	RPL12	Downregulated	-2.661	3.443341232
8.28e-9	RPS2	Downregulated	-1.0506	4.373279893
8.57e-9	RPL29	Downregulated	-1.6849	3.703119346
8.95e-9	NDUFB7	Downregulated	-1.9733	3.455149521
1.01e-8	EIF4EBP1	Downregulated	-2.063	3.255151851
1.1e-8	RAC1	Downregulated	-2.0041	3.28023681
1.13e-8	BEX3	Downregulated	-1.3151	3.91312479
1.14e-8	WTAP	Downregulated	-1.3728	2.858236335
1.32e-8	SRM	Downregulated	-1.7117	3.381656483
1.32e-8	TOMM20	Downregulated	-1.5884	3.471438407
1.4e-8	RPL15	Downregulated	-1.2718	3.856668484
1.44e-8	TIMM22	Downregulated	-1.3833	2.899820502
2.02e-8	RPL28	Downregulated	-1.6264	3.633569443
2.31e-8	IRS4	Upregulated	0.7559	3.753659647
2.6e-8	TPM4	Downregulated	-1.6981	3.534153074
2.64e-8	MED8	Downregulated	-2.602	2.670245853
2.64e-8	GEMIN4	Upregulated	1.1576	2.791339704
2.68e-8	COX5B	Downregulated	-1.8948	3.504810553
2.71e-8	EIF3I	Downregulated	-1.6614	3.704836606
2.76e-8	SOX12	Downregulated	-1.2823	2.998477303
3.43e-8	C11orf84	Downregulated	-1.5081	2.637989781
4.16e-8	CHCHD10	Downregulated	-2.7284	3.18991121
4.16e-8	POMGNT2	Downregulated	-1.9247	2.386498966
4.9e-8	RAB35	Downregulated	-1.3931	2.970114322
5.03e-8	TBC1D10B	Downregulated	-1.2987	3.16479882
6.28e-8	DCAF12	Downregulated	-1.6337	2.852784869
6.3e-8	CDC37	Downregulated	-1.4624	3.93974383
6.79e-8	RPS13	Downregulated	-3.0106	3.400624322
8.61e-8	HMGB2	Downregulated	-1.1572	3.656481516
1.12e-7	FEM1A	Downregulated	-0.9805	2.99409709
1.38e-7	CLPP	Downregulated	-2.4046	2.91619066
1.38e-7	EIF2S2	Downregulated	-2.0685	3.209380952
1.5e-7	DCUN1D5	Downregulated	-1.2806	3.419790586
1.63e-7	EMC8	Downregulated	-1.6876	2.812579155
1.76e-7	RPS21	Downregulated	-2.2285	3.492061605
1.77e-7	RPL37	Downregulated	-1.7231	3.522379019
2.21e-7	RPL6	Downregulated	-1.4017	3.861862845
2.28e-7	STRN4	Downregulated	-1.5604	3.07114529
2.66e-7	HN1	Downregulated	-1.694	3.025715384
2.66e-7	FAM136A	Downregulated	-2.1484	3.056904851
2.66e-7	PHB2	Downregulated	-1.4135	3.742450174
3.12e-7	RPL27A	Downregulated	-1.3045	3.792181496
3.12e-7	PHF5A	Downregulated	-1.4957	2.911423965
4.15e-7	PPIF	Downregulated	-1.2164	3.427161403
4.27e-7	MALSU1	Downregulated	-2.5123	2.347330015
4.27e-7	NDUFB9	Downregulated	-1.8875	3.477916732
4.41e-7	STOML2	Downregulated	-1.9383	3.41788669
4.69e-7	RN7SL1	Downregulated	-0.8553	3.732675156
5.06e-7	GTPBP3	Downregulated	-1.32	3.156397697
6.44e-7	VPS72	Downregulated	-1.5293	3.05671433
7.06e-7	TNIP1	Downregulated	-1.5059	2.88422877
7.27e-7	SLC2A1	Upregulated	1.6232	2.648360011
7.94e-7	RPUSD1	Downregulated	-1.5365	2.81756537
8.61e-7	CACYBP	Downregulated	-1.3354	3.706419049
8.85e-7	MRPL41	Downregulated	-1.789	3.127590677
8.9e-7	SLC25A6	Downregulated	-1.0358	3.653887558
9.44e-7	SGTA	Downregulated	-1.4124	3.293473048
9.44e-7	PDCD2	Downregulated	-1.8175	3.098816717
9.64e-7	GRPEL1	Downregulated	-1.3219	2.981592117
1.03e-6	UBA52	Downregulated	-1.48	3.660058724
1.09e-6	POLR2D	Downregulated	-1.5329	2.826074803
1.17e-6	ARPP19	Downregulated	-1.6103	2.946452265
1.22e-6	ARPC5L	Downregulated	-1.3583	2.769377326
1.22e-6	BEX4	Downregulated	-1.6191	2.946943271
1.22e-6	MTHFD2	Downregulated	-1.6066	3.209380952
1.27e-6	HIST1H2BF	Downregulated	-1.3775	2.99056083
1.3e-6	UBE2L3	Downregulated	-1.9005	3.032820149
1.3e-6	UBL4A	Downregulated	-1.2279	2.851564082
1.3e-6	RAB1B	Downregulated	-2.2995	3.332842267
1.33e-6	AHSA1	Downregulated	-1.2061	3.550411819
1.36e-6	ADRM1	Downregulated	-1.2881	3.317750029
1.37e-6	RPS11	Downregulated	-1.8554	3.717836867
1.45e-6	PRCC	Downregulated	-0.9697	3.337658891
1.45e-6	UBALD1	Downregulated	-1.927	2.437750563
1.55e-6	HMOX2	Downregulated	-1.5011	3.036628895
1.67e-6	ALKBH5	Downregulated	-1.2011	3.217088951
1.72e-6	PEA15	Downregulated	-2.0098	2.870111155
1.77e-6	RBM17	Downregulated	-1.9106	3.015150103
1.81e-6	RPL39	Downregulated	-2.373	3.378670385
1.85e-6	C19orf25	Downregulated	-1.5883	2.694166296
1.85e-6	CHCHD4	Downregulated	-1.6441	2.64738297
1.85e-6	COX7C	Downregulated	-2.6963	3.564784385
1.99e-6	COA6	Downregulated	-2.2578	2.705436047
2.05e-6	COA7	Downregulated	-1.3474	2.640978057
2.09e-6	SNRPB	Downregulated	-1.1875	3.810434156
2.29e-6	SOD1	Downregulated	-1.8612	3.873698338
2.35e-6	MAP7D1	Downregulated	-1.2698	3.319001899
2.38e-6	ATP6V1G1	Downregulated	-1.9298	3.144729841
2.4e-6	RPS3A	Downregulated	-1.5419	3.856608068
2.58e-6	SLC9A3R2	Downregulated	-1.7925	3.000217093
2.79e-6	MRPL14	Downregulated	-1.8176	2.687082845
2.8e-6	MGAT1	Downregulated	-1.1651	3.080085085
2.82e-6	CHERP	Upregulated	1.3773	2.791690649
2.82e-6	RPF1	Downregulated	-1.9046	2.767526899
2.87e-6	BUB3	Downregulated	-1.8076	3.059184618
2.88e-6	MRPL10	Downregulated	-2.074	2.547774705
3.03e-6	HIST1H3F	Downregulated	-2.133	2.636487896
3.22e-6	SF3B5	Downregulated	-1.3465	3.365862215
3.23e-6	COA4	Downregulated	-2.0485	3.01745073
3.62e-6	RPS20	Downregulated	-2.2363	3.417056299
3.67e-6	RNF114	Downregulated	-1.9464	2.780317312
4.1e-6	PSMD4	Downregulated	-1.5412	3.73691416
4.48e-6	TOR1A	Downregulated	-1.4457	2.63748973
4.58e-6	PSMB5	Downregulated	-1.5602	3.347915187
4.6e-6	ERH	Downregulated	-3.0857	3.182842459
4.75e-6	CD81	Downregulated	-1.6966	3.387389826
4.78e-6	RPS23	Downregulated	-1.4536	3.818357878
5.23e-6	PANK2	Downregulated	-1.6075	2.57863921
5.28e-6	ELP5	Downregulated	-1.5612	3.104316365
5.4e-6	RNF26	Downregulated	-1.113	2.977266212
5.42e-6	SNRPD2	Downregulated	-2.2008	3.334453751
5.44e-6	RPLP0	Downregulated	-0.9565	4.316902972
5.57e-6	CHMP4B	Downregulated	-1.9245	3.133538908
6.13e-6	HMGA1	Downregulated	-1.609	3.728434951
6.27e-6	SLC7A5	Downregulated	-1.3433	3.408918021
6.59e-6	CDC34	Downregulated	-1.3908	3.070776463
6.79e-6	ODC1	Downregulated	-1.9859	3.457806229
6.85e-6	ARGLU1	Downregulated	-1.1918	2.949390007
7.75e-6	CA2	Downregulated	-2.2795	2.761551989
7.98e-6	C14orf166	Downregulated	-3.8139	3.109915863
8.23e-6	NDUFS5	Downregulated	-2.0131	3.454539985
8.36e-6	CLIC1	Downregulated	-1.7198	3.379577433
8.82e-6	ATP5L	Downregulated	-1.9166	3.62112433
8.86e-6	H2BFS	Downregulated	-1.4073	2.716837723
8.94e-6	SRSF3	Downregulated	-1.1133	3.771219902
8.95e-6	ISG20L2	Downregulated	-1.1323	2.848804701
9.44e-6	DCTPP1	Downregulated	-1.5237	3.149680882
9.63e-6	MRPL18	Downregulated	-2.773	2.834102656
9.8e-6	MRPL15	Downregulated	-1.4337	3.115277591
1.03e-5	RPL4	Downregulated	-1.0647	4.22419627
1.09e-5	POLDIP2	Downregulated	-2.1374	3.248831193
1.1e-5	UBE2O	Upregulated	1.2994	2.82314806
1.12e-5	RPS27	Downregulated	-2.245	3.394276527
1.19e-5	ID2	Downregulated	-1.2658	2.528273777
1.21e-5	PSMD7	Downregulated	-1.5141	3.349471799
1.22e-5	AC093323.3	Downregulated	-1.2456	2.872156273
1.22e-5	POLR2C	Downregulated	-1.6605	3.055187139
1.28e-5	CSNK1E	Downregulated	-1.2324	3.081887139
1.41e-5	TOMM5	Downregulated	-1.9496	2.897352134
1.44e-5	RPS26	Downregulated	-2.2616	3.512083758
1.46e-5	ECHS1	Downregulated	-2.3254	3.272537777
1.54e-5	TIMM10	Downregulated	-1.7632	2.863917377
1.57e-5	ARF6	Downregulated	-0.9527	2.941262909
1.79e-5	CNOT9	Downregulated	-1.7779	2.86332286
1.84e-5	TMEM97	Downregulated	-1.8795	2.790988475
1.99e-5	TMED3	Downregulated	-1.5317	3.113609151
2.09e-5	UCK2	Downregulated	-1.1175	3.197556213
2.11e-5	ICMT	Downregulated	-1.4125	2.967313918
2.15e-5	CSTB	Downregulated	-2.9862	2.913283902
2.25e-5	HN1L	Downregulated	-1.2257	3.423163924
2.27e-5	COPS7B	Downregulated	-1.9944	2.694166296
2.36e-5	C19orf53	Downregulated	-1.7853	3.229425848
2.61e-5	TXNDC5	Downregulated	-1.8736	3.127104798
2.64e-5	EIF4G1	Upregulated	1.0471	3.99206726
2.7e-5	MRPL54	Downregulated	-1.9951	2.951823035
2.78e-5	NGDN	Downregulated	-1.2968	2.62838893
2.9e-5	SDHB	Downregulated	-2.0583	3.172164914
2.96e-5	PDCL	Downregulated	-1.4365	2.626853415
2.98e-5	SNAP29	Downregulated	-1.6496	2.959518377
3.07e-5	SURF4	Downregulated	-1.5516	3.396199347
3.41e-5	ATP5SL	Downregulated	-2.1982	2.807873132
3.46e-5	EZR	Upregulated	1.6466	3.282848603
3.46e-5	CALM2	Downregulated	-1.8751	3.12904506
3.7e-5	HMX1	Downregulated	-1.911	2.494154594
3.81e-5	CYB5B	Downregulated	-1.6766	3.058805487
3.84e-5	ATP5D	Downregulated	-2.5016	3.424554977
3.95e-5	CSDE1	Downregulated	-1.553	3.900803935
4.01e-5	ATP6V1F	Downregulated	-1.7919	3.129689892
4.02e-5	EMD	Downregulated	-2.2448	3.044343735
4.1e-5	CERS2	Downregulated	-1.5448	3.025305865
4.15e-5	PSMD8	Downregulated	-1.8298	3.41204033
4.16e-5	C1orf52	Downregulated	-1.5613	2.484299839
4.32e-5	TAGLN2	Downregulated	-1.7043	3.543198586
4.33e-5	EXOSC4	Downregulated	-1.321	2.618048097
4.42e-5	ADIPOR1	Downregulated	-1.4547	3.10704029
4.52e-5	MRPL9	Downregulated	-1.5187	3.203440867
4.92e-5	RPL13AP5	Downregulated	-1.1063	3.228528677
4.96e-5	PTTG1IP	Downregulated	-1.3472	3.436480695
5.36e-5	YWHAZ	Downregulated	-1.805	3.544749971
5.56e-5	AURKAIP1	Downregulated	-1.4465	3.48515335
5.65e-5	ANKRD40	Downregulated	-1.287	2.767897616
5.83e-5	ANAPC13	Downregulated	-1.7213	2.505149978
5.92e-5	LMAN2	Downregulated	-1.4074	3.681286474
6.08e-5	NUTF2	Downregulated	-1.9407	3.257558587
6.26e-5	CWC15	Downregulated	-1.8192	2.661812686
6.53e-5	PSMB1	Downregulated	-1.8351	3.398981067
6.66e-5	MRPL49	Downregulated	-1.6035	2.866877814
6.73e-5	RPL34	Downregulated	-1.8118	3.361350024
6.73e-5	TMEM248	Downregulated	-1.4931	2.810232518
6.81e-5	NSA2	Downregulated	-3.2337	3.018284308
6.99e-5	PFDN2	Downregulated	-1.5375	3.14066514
7e-5	RPL26L1	Downregulated	-2.0038	3.225955073
7.01e-5	PRDX6	Downregulated	-1.7673	3.504674709
7.01e-5	TCEAL8	Downregulated	-1.4546	2.914871818
7.03e-5	GATC	Downregulated	-1.4623	2.977494969
7.05e-5	SRF	Downregulated	-1.1882	2.941759814
7.22e-5	OGFR	Downregulated	-1.3927	2.875928985
7.34e-5	MANF	Downregulated	-1.558	2.913548958
7.41e-5	SLC25A38	Downregulated	-1.4686	2.44870632
7.47e-5	PSMC4	Downregulated	-1.6815	3.218929185
7.53e-5	BAG1	Downregulated	-1.5997	2.997386384
7.61e-5	MCAT	Downregulated	-1.5235	2.52179165
7.63e-5	RELA	Downregulated	-1.5782	2.678973376
7.87e-5	SKP2	Downregulated	-2.2909	3.094994901
7.97e-5	FAM32A	Downregulated	-1.5169	3.063333359
8.23e-5	PSMG3	Downregulated	-1.4943	2.774881766
8.23e-5	YWHAE	Downregulated	-1.0832	4.177911476
8.27e-5	THAP4	Downregulated	-1.3527	2.993656629
8.29e-5	KAT8	Downregulated	-1.6526	2.8192148
8.29e-5	PEBP1	Downregulated	-1.6151	3.546542663
8.52e-5	EFHD2	Downregulated	-1.3826	3.085825534
8.52e-5	KMT5A	Downregulated	-1.5645	2.892094603
8.83e-5	C16orf72	Downregulated	-1.2174	2.881669908
8.99e-5	TPD52L2	Downregulated	-1.4951	3.184123354
9.18e-5	PTDSS1	Downregulated	-1.9897	3.220108088
9.18e-5	DUSP3	Downregulated	-1.4615	2.914078585
9.48e-5	MRPS16	Downregulated	-1.407	3.234010818
9.48e-5	ADAMTS1	Upregulated	1.1099	2.553276046
9.51e-5	CYB5R3	Downregulated	-1.8859	3.344785123
9.59e-5	NME1	Downregulated	-1.4864	3.536558443
9.72e-5	NACC1	Downregulated	-0.9815	3.101231387
9.99e-5	GORASP2	Downregulated	-1.5236	2.873029812
1.08e-4	MRPL43	Downregulated	-1.8588	2.840106094
1.09e-4	DNAJB1	Downregulated	-0.9631	2.682145076
1.13e-4	MT-ND1	Downregulated	-0.9477	3.172456974
1.13e-4	GRSF1	Downregulated	-1.3994	3.06069784
1.14e-4	PNKD	Downregulated	-2.2936	2.7084209
1.15e-4	ASNA1	Downregulated	-2.0457	2.710540448
1.15e-4	MORF4L1	Downregulated	-1.9003	3.1870975010000002
1.15e-4	SYNGR2	Downregulated	-1.6187	3.063708559
1.21e-4	UBE2R2	Downregulated	-1.6817	2.627365857
1.23e-4	STK40	Downregulated	-1.9703	2.667919685
1.23e-4	COMT	Downregulated	-1.7238	3.118264726
1.24e-4	PYGO2	Downregulated	-1.105	2.675319983
1.24e-4	ZNF346	Downregulated	-1.298	2.713070326
1.25e-4	LRRC59	Downregulated	-1.0544	3.719289845
1.26e-4	NXT1	Downregulated	-1.2132	2.372912003
1.27e-4	CD99	Downregulated	-2.5793	3.272189831
1.27e-4	CSK	Downregulated	-1.2357	3.199618068
1.35e-4	STK4	Downregulated	-1.6869	2.985650974
1.37e-4	NDUFAF3	Downregulated	-2.0326	3.06069784
1.38e-4	RAB8A	Downregulated	-1.4772	3.136086097
1.39e-4	NIP7	Downregulated	-1.2159	2.810568529
1.44e-4	NT5C3B	Downregulated	-1.5541	3.423245874
1.44e-4	POLR1D	Downregulated	-1.5204	2.630936119
1.45e-4	DNAJA3	Downregulated	-1.5196	2.883661435
1.47e-4	NME2	Downregulated	-2.1211	3.16479882
1.48e-4	TNKS1BP1	Upregulated	1.2931	2.588271707
1.54e-4	CBR1	Downregulated	-1.2929	3.080265627
1.57e-4	LRRC8A	Downregulated	-1.1859	2.82314806
1.57e-4	SSU72	Downregulated	-1.3467	3.116607744
1.6e-4	SRRD	Downregulated	-1.5157	2.586587305
1.62e-4	SUMO3	Downregulated	-1.7823	3.125481266
1.62e-4	UQCR11	Downregulated	-1.6334	2.752048448
1.63e-4	CDC123	Downregulated	-2.3378	3.255875273
1.7e-4	COX6A1	Downregulated	-2.5202	3.237418056
1.7e-4	TRIP13	Downregulated	-1.8274	3.07114529
1.71e-4	GPATCH4	Downregulated	-1.1818	3.349374674
1.72e-4	TMEM259	Downregulated	-1.6427	3.246252312
1.72e-4	PTP4A1	Downregulated	-1.8033	2.72057272
1.75e-4	DBI	Downregulated	-2.6029	3.168055303
1.77e-4	BCL2L12	Downregulated	-2.4503	2.783546282
1.84e-4	CCDC12	Downregulated	-1.0223	2.899546931
1.85e-4	HINT1	Downregulated	-1.921	3.264227348
1.87e-4	ELOF1	Downregulated	-1.7351	2.683047038
1.87e-4	RPL35A	Downregulated	-1.8369	3.395675785
1.9e-4	KCTD20	Downregulated	-1.7959	3.051345499
1.9e-4	TMEM165	Downregulated	-1.9742	2.505149978
1.93e-4	FASN	Upregulated	1.3547	3.628286731
1.93e-4	BRI3BP	Downregulated	-1.2698	2.796921075
1.93e-4	DDOST	Downregulated	-1.9915	3.410861554
1.95e-4	FADD	Downregulated	-0.9935	2.630936119
2.02e-4	SLC39A1	Downregulated	-1.1712	3.245882648
2.07e-4	ASNSD1	Downregulated	-1.7899	2.571708832
2.09e-4	RN7SL2	Downregulated	-0.8801	3.477265995
2.11e-4	GLO1	Downregulated	-2.0101	3.386766416
2.15e-4	VPS26B	Downregulated	-1.8348	2.995196292
2.15e-4	EIF1AX	Downregulated	-1.5369	3.259115844
2.17e-4	TACO1	Downregulated	-1.4134	2.651762447
2.32e-4	UBE2D3	Downregulated	-1.5164	3.254668899
2.38e-4	POGK	Downregulated	-0.8616	3.067256889
2.46e-4	MAP2K2	Downregulated	-1.8547	3.406965751
2.48e-4	MAP2K3	Downregulated	-1.5101	2.534660576
2.5e-4	STMN1	Downregulated	-1.702	3.45415859
2.52e-4	USP39	Downregulated	-1.5385	3.155487862
2.56e-4	RPS24	Downregulated	-1.8701	3.542327383
2.58e-4	AARS	Upregulated	1.3878	3.066139493
2.62e-4	FAM127B	Downregulated	-2.5002	2.825101412
2.75e-4	PIP4K2A	Downregulated	-2.0073	2.419129308
2.78e-4	TMEM9	Downregulated	-1.4971	3.168202747
2.78e-4	CLTA	Downregulated	-1.3613	3.394188923
2.85e-4	HCCS	Downregulated	-1.6928	2.724685388
2.86e-4	ASF1B	Downregulated	-1.4792	2.766412847
2.88e-4	NDUFB11	Downregulated	-1.7064	3.26799259
2.88e-4	SAMD4B	Downregulated	-1.4879	3.024690862
2.92e-4	PREB	Downregulated	-1.3325	3.050573077
2.97e-4	UNG	Downregulated	-1.1294	3.082605873
3.01e-4	SLIRP	Downregulated	-3.0266	3.047858727
3.07e-4	SRPRB	Downregulated	-1.375	3.168202747
3.07e-4	UBE2M	Downregulated	-1.3684	3.302979937
3.07e-4	NAA50	Downregulated	-1.2857	3.301247089
3.21e-4	UBE2Q1	Downregulated	-1.295	2.85672889
3.21e-4	PGRMC1	Downregulated	-1.5461	3.566083784
3.25e-4	POLR3K	Downregulated	-1.4313	2.985875357
3.31e-4	ATP5C1	Downregulated	-3.098	3.177824972
3.31e-4	PAIP2	Downregulated	-2.0981	2.826398782
3.35e-4	PPP1CA	Downregulated	-1.7091	3.372912003
3.49e-4	MOB1A	Downregulated	-2.0665	2.759290033
3.49e-4	CDCA5	Downregulated	-0.9719	2.891258617
3.52e-4	MEA1	Downregulated	-1.7048	3.249320677
3.52e-4	BRK1	Downregulated	-2.5351	2.818555779
3.52e-4	TAF8	Downregulated	-2.4028	2.436957331
3.52e-4	ZNRD1	Downregulated	-1.4248	2.456366033
3.53e-4	UBAC2	Downregulated	-2.3723	2.573451822
3.53e-4	REEP5	Downregulated	-2.3654	2.888460318
3.81e-4	SLC25A1	Downregulated	-1.6622	3.175801633
3.81e-4	RPAIN	Downregulated	-1.7152	2.776701184
3.86e-4	SDF2L1	Downregulated	-1.6662	2.808210973
3.86e-4	DTYMK	Downregulated	-1.5649	3.194791758
3.91e-4	TMCO1	Downregulated	-2.0181	3.204526943
3.91e-4	TMED4	Downregulated	-1.9078	2.983851719
3.96e-4	TOMM22	Downregulated	-1.3361	3.442009159
4.05e-4	PFKFB3	Downregulated	-1.2691	2.470557485
4.05e-4	RRP7A	Downregulated	-0.9769	3.506707926
4.06e-4	ADPRHL2	Downregulated	-1.0739	2.638988159
4.08e-4	PSME3	Downregulated	-1.2695	3.533136288
4.08e-4	WDR6	Upregulated	1.2779	3.192009593
4.13e-4	RSL1D1	Downregulated	-1.3171	3.265643142
4.13e-4	PARP1	Upregulated	1.048	4.102382246
4.14e-4	GSK3A	Downregulated	-1.9836	2.657533888
4.2e-4	MRPL34	Downregulated	-1.6667	2.539076099
4.27e-4	PFDN1	Downregulated	-1.6545	2.789228057
4.28e-4	UBE3C	Downregulated	-1.261	3.069853021
4.29e-4	CAMLG	Downregulated	-1.45	2.523746467
4.32e-4	CHCHD1	Downregulated	-2.0887	2.680788612
4.35e-4	COX11	Downregulated	-2.0206	2.924279286
4.43e-4	PRDX1	Downregulated	-1.2436	3.872738827
4.48e-4	RNF138	Downregulated	-1.6221	2.588831726
4.51e-4	MKRN2	Downregulated	-1.4644	2.503109437
4.51e-4	HK2	Upregulated	1.4363	2.741151599
4.51e-4	CIAO1	Downregulated	-1.2566	3.270795253
4.52e-4	XBP1	Downregulated	-0.9088	2.868056362
4.59e-4	HIST1H4A	Downregulated	-1.3945	2.681693392
4.6e-4	SBDS	Downregulated	-1.4142	2.859138297
4.79e-4	PRPF8	Upregulated	1.3208	3.727459921
4.79e-4	HES4	Downregulated	-1.5035	2.781396305
4.79e-4	COTL1	Downregulated	-2.2417	3.156851901
4.84e-4	SPC24	Downregulated	-1.61	3.262094965
4.92e-4	TSN	Downregulated	-1.7689	2.967313918
4.93e-4	ZPR1	Downregulated	-1.555	3.036429266
5.08e-4	MRPL16	Downregulated	-1.3025	3.144885418
5.08e-4	RAB11A	Downregulated	-1.9494	2.989449818
5.08e-4	APH1A	Downregulated	-1.7449	2.974971994
5.2e-4	PCMT1	Downregulated	-1.5074	3.276576682
5.24e-4	DAD1	Downregulated	-2.6497	3.067070856
5.32e-4	CBFB	Downregulated	-2.4091	2.794836458
5.34e-4	TCEAL4	Downregulated	-1.5885	3.114610984
5.63e-4	PDLIM7	Downregulated	-2.967	2.780677274
5.64e-4	YIPF4	Downregulated	-1.4288	2.799340549
5.65e-4	MRPS18A	Downregulated	-1.473	2.72427587
5.68e-4	WDR82	Downregulated	-0.8846	3.086359831
5.68e-4	PDF	Downregulated	-1.6282	2.402261382
5.69e-4	BTBD2	Downregulated	-1.7506	2.821840927
5.69e-4	TCF19	Downregulated	-1.2033	2.878521796
5.73e-4	SSR1	Downregulated	-1.5625	3.098816717
5.99e-4	ISOC2	Downregulated	-1.6023	3.05709529
6.01e-4	FGFRL1	Downregulated	-1.5895	2.520483533
6.09e-4	SAP18	Downregulated	-1.556	3.050766311
6.11e-4	IMPDH2	Downregulated	-1.1775	3.792986685
6.18e-4	GABARAPL2	Downregulated	-1.914	3.042378598
6.27e-4	MRPS12	Downregulated	-1.1253	2.879955585
6.54e-4	ERAL1	Downregulated	-1.9205	2.983626287
6.56e-4	JAGN1	Downregulated	-1.4723	2.390051496
6.62e-4	HRAS	Downregulated	-1.2633	3.116939647
6.95e-4	CSNK1A1	Downregulated	-1.4157	3.059374059
6.95e-4	ZDHHC12	Downregulated	-1.926	2.501059262
6.98e-4	RAB7A	Downregulated	-1.3819	3.266819455
7e-4	SUMO2	Downregulated	-1.0504	3.663748026
7.01e-4	MLST8	Downregulated	-1.5482	3.204933522
7.03e-4	TXN2	Downregulated	-1.5137	3.124341171
7.03e-4	EEF1B2P3	Downregulated	-2.16	2.66133934
7.24e-4	PRELID3B	Downregulated	-2.7749	2.593839661
7.24e-4	UQCR10	Downregulated	-1.9706	3.042575512
7.24e-4	SF3B3	Upregulated	1.0919	3.440987751
7.3e-4	NDUFS6	Downregulated	-2.2512	3.136562037
7.3e-4	ZMAT2	Downregulated	-1.5748	3.282735373
7.34e-4	THOC3	Downregulated	-1.5373000000000001	3.180985581
7.43e-4	CRK	Downregulated	-1.1081	2.742332282
7.44e-4	CRCP	Downregulated	-1.101	2.670245853
7.5e-4	NPM1	Downregulated	-0.9881	4.24743313
7.55e-4	CCDC137	Downregulated	-0.8926	2.782114147
7.68e-4	RNF187	Downregulated	-1.1933	3.489043953
7.68e-4	ACP1	Downregulated	-2.5661	2.833784375
7.74e-4	PIN1	Downregulated	-1.5974	3.218141468
8.54e-4	FAM216A	Downregulated	-2.5732	2.517855419
8.54e-4	COX6B1	Downregulated	-1.4756	3.397940009
8.65e-4	MAD2L2	Downregulated	-2.5314	2.730782276
8.71e-4	ANKRD54	Downregulated	-1.4214	2.582631439
8.71e-4	LARP6	Downregulated	-1.7954	2.397940009
8.71e-4	FAM120AOS	Downregulated	-1.3806	2.644930708
8.71e-4	RPL7	Downregulated	-1.3696	3.666705136
8.74e-4	NUDC	Downregulated	-1.0462	3.712733859
8.89e-4	YY1AP1	Downregulated	-1.4576	2.562887381
8.89e-4	CITED1	Downregulated	-1.2341	3.219846386
8.96e-4	E2F4	Downregulated	-1.381	2.689308859
9.01e-4	TIMM10B	Downregulated	-1.4062	2.559308011
9.07e-4	RASSF3	Downregulated	-1.6483	2.388278863
9.2e-4	BPGM	Downregulated	-1.8146	2.44870632
9.24e-4	AMD1	Downregulated	-1.1891	2.849112166
9.33e-4	CYC1	Downregulated	-1.3101	3.519565501
9.35e-4	PTPMT1	Downregulated	-2.3923	2.496929648
9.38e-4	EGLN1	Downregulated	-1.1345	2.977037335
9.55e-4	WDR45B	Downregulated	-1.6289	2.533390708
9.55e-4	CYB5A	Downregulated	-2.7605	2.735199548
9.62e-4	MYL12B	Downregulated	-1.8912	3.10704029
9.89e-4	BOD1	Downregulated	-1.3186	2.848189117
9.98e-4	NUP50	Downregulated	-1.0215	3.058426024
0.001001638	ACTB	Downregulated	-0.7929	4.510189655
0.001001638	HOXD13	Downregulated	-0.8847	2.808548551
0.001002025	ZNF275	Downregulated	-1.0671	2.575764981
0.001002025	DCLRE1B	Downregulated	-1.1867	2.400537989
0.001011366	CD164	Downregulated	-1.6366	2.967313918
0.001011366	NDST1	Downregulated	-1.4683	2.935759104
0.001034433	CDX2	Downregulated	-1.143	2.367355921
0.0010381	RAB5C	Downregulated	-2.0335	2.789933081
0.001042104	UHRF1	Upregulated	1.2153	3.240049772
0.001065481	FAM127A	Downregulated	-2.0762	2.912753304
0.001121767	TEX264	Downregulated	-1.5862	2.873901598
0.001121767	GEMIN6	Downregulated	-1.2987	2.62065648
0.001145607	DFFA	Downregulated	-1.2062	3.236159231
0.001180514	HMGN4	Downregulated	-1.4575	2.743117625
0.001202668	FLAD1	Downregulated	-1.1312	2.778513012
0.001217579	THAP7	Downregulated	-1.11	2.573451822
0.001217579	PGAM1	Downregulated	-1.2921	3.373463722
0.001229801	TUBG1	Downregulated	-1.2927	3.199343719
0.00124194	WDR77	Downregulated	-2.0094	3.215769708
0.001253589	C1orf43	Downregulated	-1.2431	3.189069009
0.001268138	PCGF6	Downregulated	-1.6778	2.475671188
0.001268138	CCND3	Downregulated	-1.6068	2.605305046
0.001268138	ATPAF1	Downregulated	-1.99	3.226084116
0.001275781	C6orf120	Downregulated	-1.2159	2.556302501
0.001283299	MRPL58	Downregulated	-2.364	2.628899564
0.001297817	EIF2B1	Downregulated	-2.4979	3.13145826
0.001321138	PDAP1	Downregulated	-1.6126	3.573567773
0.001330488	ERGIC3	Downregulated	-1.8925	3.34034495
0.001330964	NDE1	Downregulated	-1.6435	2.404833717
0.001332073	ELOB	Downregulated	-2.4656	3.125806458
0.001333588	BSG	Downregulated	-1.1855	3.781575877
0.001382798	ARHGDIA	Downregulated	-0.9377	3.657677195
0.001388431	BCCIP	Downregulated	-1.3195	3.372451701
0.001399315	TXNDC12	Downregulated	-2.9674	2.852174904
0.001403244	TMED10	Downregulated	-1.477	3.402862958
0.001417502	MCFD2	Downregulated	-1.7543	3.044931546
0.001450005	GRK2	Downregulated	-1.5796	2.95616843
0.001486077	GUCD1	Downregulated	-1.0895	2.932727367
0.001505705	EIF3M	Downregulated	-1.791	3.331629718
0.001590171	PIM3	Downregulated	-0.8523	2.723455672
0.001590171	NAT14	Downregulated	-1.7691	2.572290606
0.001614123	ISOC1	Downregulated	-2.3562	2.720159303
0.001615324	RAB11B	Downregulated	-2.5917	2.815909651
0.001624204	UBXN1	Downregulated	-1.3265	3.459769316
0.001624204	MRPL55	Downregulated	-1.1621	2.946943271
0.001624204	MTSS1L	Downregulated	-1.2929	2.930439595
0.001631233	GPS1	Downregulated	-1.9092	3.285219643
0.001636986	SPIN1	Downregulated	-1.9111	2.622731965
0.00164944	SEC22C	Downregulated	-1.6186	2.598790507
0.001665895	STARD7	Downregulated	-0.9287	3.760196229
0.001665895	SCAND1	Downregulated	-1.261	2.74390155
0.001689511	RPS25	Downregulated	-1.6437	3.558708571
0.001704106	HAX1	Downregulated	-1.2616	3.415390738
0.001710796	PPHLN1	Downregulated	-2.2139	2.70969387
0.001726993	ATP5G3	Downregulated	-1.7705	3.328277644
0.001737487	FOXM1	Downregulated	-1.4379	2.977037335
0.001743389	CCDC43	Downregulated	-1.6026	2.902546779
0.00174565	TMED1	Downregulated	-1.5331	2.646893624
0.001809919	ATP5J	Downregulated	-2.9786	2.819872822
0.00184464	SNX3	Downregulated	-2.1578	3.053462605
0.001846755	EMG1	Downregulated	-1.3089	3.026124517
0.001888841	UQCC3	Downregulated	-1.2784	2.868938178
0.001899857	KIAA2013	Downregulated	-1.0536	2.822494985
0.001904287	POLR2H	Downregulated	-1.5977	2.730378469
0.001926699	DHX30	Upregulated	0.9261	3.343408594
0.00194705	SENP5	Downregulated	-1.5047	2.64246452
0.001976562	SCAMP2	Downregulated	-1.5758	2.731185708
0.001986502	MLF2	Downregulated	-1.235	3.3586961
0.001986502	BAG5	Downregulated	-1.0992	2.537819095
0.001990889	RPS10	Downregulated	-2.0158	3.378307035
0.002008643	NUDT21	Downregulated	-1.6795	3.017242085
0.002019983	DLX2	Downregulated	-1.1546	2.382017043
0.002019983	UBALD2	Downregulated	-1.2787	2.463892989
0.002026087	C14orf119	Downregulated	-1.4913	2.452553063
0.002028915	ERP29	Downregulated	-1.1975	3.3652071
0.002051554	FADS1	Downregulated	-2.3223	3.015359755
0.002073125	S100A13	Downregulated	-2.3018	3.034828916
0.002079289	SELENOK	Downregulated	-1.9123000000000001	2.755112266
0.00208017	ZMYND19	Downregulated	-1.1713	2.519171464
0.00208017	AES	Downregulated	-2.575	2.820201459
0.002083395	MRPL40	Downregulated	-1.7409	3.097083696
0.002102517	TBCA	Downregulated	-3.2315	3.33294316
0.002112313	SLC35B4	Downregulated	-1.5202	3.002382075
0.002129362	C1orf115	Downregulated	-1.4784	2.601516784
0.002129977	PPP1R14B	Downregulated	-1.9175	3.192846115
0.002129977	EIF3G	Downregulated	-1.4127	3.55065632
0.002129977	RP11-466H18.1	Downregulated	-1.5498	3.101403351
0.002140447	NOP10	Downregulated	-3.2864	2.575764981
0.002140447	NDUFA6	Downregulated	-1.6145	3.108395873
0.002140447	SRP14	Downregulated	-1.4967	3.495197318
0.002153618	H1FX	Downregulated	-0.8705	3.503245771
0.00218068	ATP5G2	Downregulated	-1.488	3.347037134
0.002189512	SOD2	Downregulated	-1.2807	3.120244796
0.002196012	CDKN2AIPNL	Downregulated	-3.0115	2.674401813
0.002232347	TOMM40	Downregulated	-1.0001	3.56139956
0.002236505	LMBR1	Downregulated	-1.8594	2.987442805
0.00224444	DHFR	Downregulated	-1.8047	3.290479813
0.00224444	MPV17L2	Downregulated	-1.361	2.565847819
0.002263832	RALA	Downregulated	-2.288	2.606381365
0.002263832	RPL41	Downregulated	-1.437	3.225825991
0.002295142	TOR3A	Downregulated	-1.1371	2.839163683
0.00230618	TCEAL9	Downregulated	-1.4901	2.813247301
0.002311338	BMP7	Downregulated	-1.7662	2.6349808
0.002311338	HS6ST1	Downregulated	-1.254	2.454082271
0.002380427	RPL9	Downregulated	-1.4213	3.547528576
0.002398483	ID3	Downregulated	-0.9164	2.663229635
0.002404905	TMED5	Downregulated	-1.7782	2.908216853
0.002451519	MRPL37	Downregulated	-1.5137	3.294686624
0.002575865	TRIAP1	Downregulated	-1.3551	2.601516784
0.002586806	RNF41	Downregulated	-1.1006	2.592176757
0.002595874	AK2	Downregulated	-1.2872	3.524720586
0.002598609	SHISA5	Downregulated	-1.8847	2.701136066
0.002619491	LSM2	Downregulated	-1.714	2.623766
0.00262767	ISCU	Downregulated	-1.8482	2.578065884
0.00262767	PATL1	Downregulated	-1.7095	2.526985069
0.002631109	VKORC1L1	Downregulated	-1.5522	2.662285516
0.002648819	ELK1	Downregulated	-1.2715	2.902002891
0.002676698	REXO4	Downregulated	-1.2911	2.959041392
0.002706565	RITA1	Downregulated	-1.2986	2.651278014
0.002769899	ACBD6	Downregulated	-1.6014	3.049024098
0.002784514	EIF4H	Downregulated	-1.0644	3.561041724
0.002871227	RMND5A	Downregulated	-1.1715	3.272769587
0.002894774	MSRB1	Downregulated	-1.5598	2.672559628
0.002953576	UBE2D2	Downregulated	-1.7399	2.846646329
0.002987026	PKM	Upregulated	0.9127	4.075346191
0.002991131	METTL2A	Downregulated	-1.4221	2.61436984
0.003013074	DDX5	Upregulated	0.8842	3.753391529
0.00308844	PRELID1	Downregulated	-0.9875	3.656481516
0.003095122	TROAP	Downregulated	-1.5691	2.627877695
0.003098036	CTBP1	Downregulated	-1.2544	3.251029539
0.003130631	CFAP20	Downregulated	-1.2342	2.503790683
0.003175486	CSTF2T	Upregulated	0.945	2.666985718
0.003311534	AP2S1	Downregulated	-2.1415	2.930439595
0.003311534	VHL	Downregulated	-1.1188	2.911956189
0.003377437	CALM1	Downregulated	-1.4406	3.317958925
0.003385998	AAMP	Downregulated	-1.1258	3.661907293
0.003401534	CCDC124	Downregulated	-1.5229	3.452706227
0.003436775	RHBDD2	Downregulated	-1.8415	2.57054294
0.00350099	MKNK2	Downregulated	-1.2105	2.798305282
0.00358282	DVL1	Downregulated	-2.081	2.834420704
0.003617771	PEF1	Downregulated	-1.3081	3.09482038
0.003651221	UBTD2	Downregulated	-1.3349	2.428134794
0.003704211	SAE1	Downregulated	-1.2975	3.514614153
0.003740764	MARC1	Downregulated	-1.5331	2.970811611
0.003755278	GID8	Downregulated	-1.0805	2.968015714
0.003759377	EIF4E2	Downregulated	-1.1755	3.283866348
0.003763462	CBX3	Downregulated	-1.5925	3.122051963
0.003777646	PSMB6	Downregulated	-1.2949	3.452476461
0.003804409	MRPL32	Downregulated	-1.5539	2.640481437
0.003839425	B2M	Downregulated	-2.9974	3.114777732
0.003845222	FAM199X	Downregulated	-1.2417	3.146128036
0.00386614	HIST2H3C	Downregulated	-0.9906	2.552059534
0.003876565	ACAT2	Downregulated	-1.6426	3.147521744
0.003876565	STK24	Downregulated	-1.9147	2.793790385
0.003979645	DNAJC8	Downregulated	-1.8809	3.320872965
0.003979645	SARAF	Downregulated	-2.0922	2.930694388
0.004073275	VAPA	Downregulated	-1.5165	2.718501689
0.004123116	TM2D3	Downregulated	-1.4378	2.39880773
0.004148708	HNRNPM	Upregulated	1.2523	3.792391689
0.004282044	MRPL57	Downregulated	-1.6311	2.55448916
0.004308888	RPS19BP1	Downregulated	-1.0004	3.18610838
0.004308888	RPL36AL	Downregulated	-1.0663	3.233884109
0.004308888	SERF2	Downregulated	-1.5439	3.31993844
0.00432531	TRIM44	Downregulated	-1.9896	3.076276255
0.004362414	UBB	Downregulated	-0.7328	4.327205627
0.00438112	KDELR2	Downregulated	-2.4588	3.028164419
0.004497543	CSNK1G2	Downregulated	-1.7986	2.877659244
0.004503448	BRD4	Downregulated	-1.2572	3.008174184
0.004503448	LUC7L	Downregulated	-1.1621	2.650307523
0.004503448	PGP	Downregulated	-1.3816	2.751663946
0.004576263	RAB5B	Downregulated	-1.4775	2.597146488
0.004576263	PRDX2	Downregulated	-1.6846	3.412376537
0.004576263	GRINA	Downregulated	-1.6425	2.978636948
0.004663775	FAUP1	Downregulated	-2.0633	3.390758529
0.004663775	CXorf40B	Downregulated	-0.9661	2.880527778
0.00466581	KXD1	Downregulated	-1.7114	2.954242509
0.004728055	PRDX3	Downregulated	-1.6183	3.336759834
0.00473507	KLHDC3	Downregulated	-2.0496	3.059752694
0.004749002	TGIF2	Downregulated	-1.1206	2.529558673
0.004756244	MPST	Downregulated	-1.3993	2.860338007
0.004756244	LYAR	Downregulated	-1.169	2.857935265
0.004771044	ATG3	Downregulated	-3.0305	2.820857989
0.004803501	COPS7A	Downregulated	-1.9145	2.794836458
0.004899902	UBE2A	Downregulated	-2.0049	2.791690649
0.004940162	DNAJC9	Downregulated	-1.0982	3.045909467
0.004977384	ZFAND3	Downregulated	-1.7913	2.405687787
0.004994565	MAPRE2	Downregulated	-1.4037	3.054995862
0.004994565	SRP9	Downregulated	-2.8793	3.064457989
0.004994565	SPCS3	Downregulated	-2.1607	3.073901558
0.004994565	C19orf48	Downregulated	-0.7616	3.143170993
0.004994565	MDK	Downregulated	-3.0081	3.064083436
0.005030667	OTUB1	Downregulated	-1.5743	3.141919874
0.005030667	RNF8	Downregulated	-1.1428	2.946697837
0.005037323	NUDT11	Downregulated	-1.4746	2.693287157
0.0050841	LSM12	Downregulated	-1.802	2.503790683
0.005097152	ARFIP2	Downregulated	-1.2483	3.101403351
0.005183069	UBA1	Upregulated	1.5225	3.689708333
0.005195093	MAZ	Downregulated	-0.7574	3.795984236
0.005195093	GIPC1	Downregulated	-1.5349	3.029586672
0.005201677	ADI1	Downregulated	-1.6755	3.172164914
0.005221562	NRBP1	Downregulated	-1.1376	2.706290957
0.005254765	PUS7	Downregulated	-1.3246	3.020982443
0.005342184	PRMT1	Downregulated	-1.1925	3.485579477
0.005382724	FOXP4	Downregulated	-1.5611	2.619615006
0.005382724	SLC25A4	Downregulated	-2.0582	2.752048448
0.005541976	VPS4A	Downregulated	-1.6966	2.850646235
0.005545341	ZC3H15	Downregulated	-1.8295	2.972202838
0.005545341	PSMG1	Downregulated	-2.1012	2.861235619
0.005571967	PPP1R8	Downregulated	-1.1044	2.596047008
0.005591457	MPG	Downregulated	-1.8553	2.762678564
0.005591457	NUB1	Downregulated	-2.0384	2.843855423
0.005635332	BCL7A	Downregulated	-0.9916	2.693726949
0.005640172	RPS12	Downregulated	-1.7571	3.240049772
0.005640172	RAB14	Downregulated	-1.3003	2.583765368
0.005681741	NAP1L4	Downregulated	-1.4202	3.181700704
0.005694805	PRKAR2A	Downregulated	-1.5035	3.447313109
0.005720329	CDC42SE1	Downregulated	-1.0789	2.744684063
0.005764641	NDUFAB1	Downregulated	-1.7282	3.127590677
0.00583291	MCM4	Upregulated	1.1466	3.685428217
0.005901535	SNRNP40	Downregulated	-1.2471	3.208441356
0.005935239	COPRS	Downregulated	-1.1953	3.051923916
0.005935474	H3F3A	Downregulated	-1.5544	3.385784959
0.005967597	CCSAP	Downregulated	-1.1526	2.447932866
0.005987709	TRABD	Downregulated	-1.7167	3.060320029
0.006028154	U2AF1L5	Downregulated	-1.3692	3.079723775
0.006052561	HYAL2	Downregulated	-1.3084	2.447932866
0.0060557	ENSA	Downregulated	-1.0975	3.488903085
0.006074765	RBM15B	Downregulated	-0.8154	3.124014879
0.006092254	PNO1	Downregulated	-1.5502	2.902818468
0.006098603	ARHGEF39	Downregulated	-2.1223	2.396199347
0.006173437	DPH2	Downregulated	-1.3096	2.992111488
0.006186389	PTP4A2	Downregulated	-1.3111	3.124667218
0.006186389	DESI1	Downregulated	-1.4079	3.072065991
0.006190491	EXOSC5	Downregulated	-1.9199	2.791339704
0.006256438	ELAVL1	Downregulated	-1.1213	3.169233451
0.006256438	TSPAN3	Downregulated	-1.4719	3.319210194
0.006325469	ANP32A	Downregulated	-1.0066	3.670106634
0.006467885	ATP5F1	Downregulated	-1.9989	3.246621663
0.00650539	POP5	Downregulated	-2.0962	2.655138435
0.006620677	NME4	Downregulated	-1.793	3.146283113
0.006694309	MRPS7	Downregulated	-1.1777	3.136562037
0.006694309	OAZ2	Downregulated	-1.7485	2.815245592
0.006746847	APTX	Downregulated	-1.7583	2.622214023
0.006947662	UQCRB	Downregulated	-1.9683	3.276921132
0.006963037	GOLM1	Downregulated	-1.6372	3.427891651
0.007085605	TMX1	Downregulated	-1.4995	3.100887255
0.007085605	PTMAP5	Downregulated	-2.0446	2.924795996
0.007093768	MRS2	Downregulated	-2.9559	2.723455672
0.007096706	NKIRAS2	Downregulated	-1.1254	2.859438535
0.007096706	CARM1	Downregulated	-1.9285	3.16121822
0.007096706	SAYSD1	Downregulated	-1.8239	2.463146137
0.007096706	HMGXB4	Downregulated	-0.9792	2.539076099
0.007145963	XPO6	Downregulated	-1.2997	3.097430854
0.007172692	FOXK2	Downregulated	-1.0865	2.70457945
0.007186986	MGAT2	Downregulated	-0.8972	2.778874472
0.007237173	ATP6V1E1	Downregulated	-1.4609	2.831869774
0.007238902	RNF7	Downregulated	-2.4491	2.438542349
0.007238902	METTL1	Downregulated	-1.9187	2.341434525
0.007262938	BCL7B	Downregulated	-1.3938	2.359835482
0.007480007	NFATC3	Downregulated	-1.5476	2.5774918000000002
0.007509878	PRDX4	Downregulated	-1.2049	3.670663243
0.007509878	DR1	Downregulated	-1.0172	3.069853021
0.007608054	FAM213B	Downregulated	-2.5397	2.367355921
0.007618011	WBSCR22	Downregulated	-2.0412	3.238422496
0.007653563	TXNL4A	Downregulated	-1.8815	2.720159303
0.007711418	DEGS1	Downregulated	-1.0602	2.908216853
0.007782764	PI4KB	Downregulated	-0.9095	3.214843848
0.007782764	SF3B6	Downregulated	-2.3239	2.905256049
0.007891	SNRNP27	Downregulated	-1.5398	2.779235632
0.007891365	GPATCH8	Upregulated	1.2757	2.49762065
0.007891807	NDUFS8	Downregulated	-1.5403	3.247482261
0.008004387	CKS1B	Downregulated	-2.2818	2.643945913
0.008004387	SCAMP3	Downregulated	-1.4031	3.06669855
0.008032364	DNAJA2	Downregulated	-1.274	2.821185883
0.008047444	PYCR1	Downregulated	-1.3475	3.184691431
0.008047444	POLE4	Downregulated	-3.6178	2.718086295
0.008084613	EPHB4	Downregulated	-1.0949	2.700703717
0.008145619	COMMD9	Downregulated	-2.2896	2.756255649
0.008182816	GNAI2	Downregulated	-1.9481	3.006037955
0.008182816	NPM3	Downregulated	-1.7667	3.044147621
0.008216072	THEM6	Downregulated	-1.284	2.52179165
0.008250853	SDF2	Downregulated	-1.4933	2.342422681
0.0083137	RFC5	Downregulated	-1.5487	3.026124517
0.0083137	GNPDA1	Downregulated	-2.0244	2.813580989
0.008510264	TIMM50	Downregulated	-1.293	3.249931757
0.008569598	CLNS1A	Downregulated	-1.4449	3.394626764
0.008632116	KDELR1	Downregulated	-1.3229	3.396722279
0.008656175	TSC22D4	Downregulated	-1.4315	2.505828034
0.008709921	C14orf1	Downregulated	-3.8225	2.335457901
0.008709921	CDS2	Downregulated	-2.0013	2.750508395
0.008755681	UBR7	Downregulated	-1.8809	2.73239376
0.00881086	CALR	Downregulated	-0.8629	4.073113215
0.008842983	CENPO	Downregulated	-1.086	2.691965103
0.008855551	MFF	Downregulated	-1.8795	2.663700925
0.008937848	HDAC3	Downregulated	-1.9885	3.086359831
0.008961735	MRPL19	Downregulated	-1.8655	2.8683505
0.008965567	MEAF6	Downregulated	-1.4269	2.803115555
0.00924355	SDHA	Upregulated	1.3531	3.297979244
0.009267359	CDC42	Downregulated	-1.7535	3.089198367
0.009270634	NAA10	Downregulated	-1.9207	3.183839037
0.009415173	ZFP64	Downregulated	-1.1015	2.544688022
0.0095157	TMEM123	Downregulated	-2.2904	2.723044992
0.0095157	RPS7P1	Downregulated	-1.3385	3.31858501
0.009571336	FTSJ3	Upregulated	1.5078	3.105169428
0.009608113	VBP1	Downregulated	-2.2824	2.991447598
0.009608113	BTBD6	Downregulated	-1.6044	2.595496222
0.009608898	FURIN	Downregulated	-1.8453	2.605843539
0.009720863	TSPAN6	Downregulated	-2.4883	2.887898488
0.009777907	TOR2A	Downregulated	-1.6483	2.378397901
0.009835864	CXorf38	Downregulated	-1.6216	2.615950052
0.009866326	C1QBP	Downregulated	-0.903	3.923140356
0.009936964	IDH3A	Downregulated	-2.1375	3.109072081
0.009968377	CCDC6	Downregulated	-1.6772	2.622731965
0.009992933	CLTB	Downregulated	-1.0964	3.416057729
0.009992933	TRAPPC2L	Downregulated	-1.5373000000000001	2.812579155
0.010016812	FBRSL1	Downregulated	-1.0729	2.98699554
0.010069443	C1orf109	Downregulated	-1.0099	2.604765885
0.010157437	RAP2B	Downregulated	-0.9233	2.721398376
0.010157437	SCO2	Downregulated	-0.9879	2.530199698
0.010157437	LAMTOR1	Downregulated	-1.6514	2.583198774
0.010171484	CNN3	Downregulated	-1.4742	3.185400483
0.010198592	PPP1R11	Downregulated	-2.1096	2.741939078
0.010231002	USP22	Downregulated	-0.9083	3.536242707
0.010340183	GSTK1	Downregulated	-2.1293	3.004321374
0.010340582	GRHPR	Downregulated	-1.5238	3.032820149
0.010377646	DPM3	Downregulated	-2.5794	2.36267093
0.010385783	PRDX5	Downregulated	-1.4611	3.333346498
0.010657778	VKORC1	Downregulated	-2.2559	2.435366507
0.010686631	FAM96B	Downregulated	-2.1043	2.63447727
0.010805276	TBCB	Downregulated	-1.9559	2.821840927
0.010824833	GSTP1	Downregulated	-1.4763	3.416973173
0.010824833	YDJC	Downregulated	-0.8951	3.151523068
0.010824833	ENTPD7	Downregulated	-1.7172	2.592731766
0.010887096	ATXN7L3B	Downregulated	-0.9251	3.060508976
0.011155421	NUCKS1	Downregulated	-0.9596	4.014331491
0.011189821	RP11-425L10.1	Downregulated	-1.7019	3.180269278
0.011232637	POLR2G	Downregulated	-1.931	2.892372907
0.011284149	GALNT2	Downregulated	-1.4966	3.30427505
0.011447717	DESI2	Downregulated	-1.5146	2.778874472
0.011467919	TMEM50A	Downregulated	-1.7065	2.872738827
0.011543578	DCAF16	Downregulated	-1.2271	2.928139707
0.01157886	GLRX5	Downregulated	-1.3337	2.824776462
0.01157886	BET1L	Downregulated	-1.1643	2.478566496
0.011654034	RPS3AP6	Downregulated	-2.0111	3.052886235
0.011709476	YWHAQ	Downregulated	-1.4687	3.540892316
0.011709476	HOXB9	Downregulated	-1.0697	2.756636108
0.011709476	PFN2	Downregulated	-1.9871	3.021396057
0.011758542	CANT1	Downregulated	-0.8909	2.951580345
0.011822658	FAM127C	Downregulated	-1.6277	2.439332694
0.011915706	UPF1	Upregulated	1.1501	2.899546931
0.01217686	MAGED1	Upregulated	1.5351	3.333950804
0.012184035	TMEM106C	Downregulated	-1.9245	2.979548375
0.012184035	PSMD9	Downregulated	-1.9839	2.618571028
0.012206238	CHCHD3	Downregulated	-1.4953	3.1775365
0.012234396	SNRPB2	Downregulated	-1.8398	2.801746619
0.012259829	NHP2	Downregulated	-1.1975	3.475598558
0.012311711	CNOT7	Downregulated	-2.77	2.689308859
0.012311711	ENDOG	Downregulated	-1.3277	2.766412847
0.012322584	PRPS1	Downregulated	-1.0366	3.631443769
0.012322584	AP2M1	Downregulated	-1.2213	3.602168551
0.012380356	SLC25A5	Downregulated	-1.0502	3.728069571
0.012406384	IFRD2	Downregulated	-1.1541	3.162265614
0.012408214	FAM122B	Downregulated	-1.8054	2.757396029
0.012432067	GMNN	Downregulated	-1.0702	2.76305344
0.012432067	YY1	Downregulated	-0.8731	3.261381837
0.012563606	EIF1B	Downregulated	-1.627	2.46834733
0.012630695	NRAS	Downregulated	-1.5992	2.984527313
0.012672481	EMC3-AS1	Downregulated	-1.5603	2.43055877
0.012682884	UBE2N	Downregulated	-1.4408	2.972665592
0.012767618	SSR3	Downregulated	-1.5827	3.199755177
0.012868852	NUP43	Downregulated	-1.795	2.925312091
0.012868852	C7orf50	Downregulated	-1.235	3.300812794
0.012868852	EPB41	Downregulated	-1.8779	3.214711421
0.012904527	CFDP1	Downregulated	-1.7027	3.195346058
0.012967765	MRPL28	Downregulated	-1.2388	3.184265443
0.013106168	POLR3E	Downregulated	-1.092	3.014520539
0.013131828	TMEM261	Downregulated	-1.5893	2.96425963
0.013131828	GOLGA7	Downregulated	-1.8995	2.480006943
0.013167284	NSMCE3	Downregulated	-1.0906	2.374748346
0.013188572	CAMK1	Downregulated	-2.7897	2.747411808
0.013346187	TMEM18	Downregulated	-1.2403	2.611192061
0.013346187	CHPT1	Downregulated	-3.1398	2.626853415
0.01341322	MRPS15	Downregulated	-1.8655	3.045909467
0.013435592	ATG13	Downregulated	-1.5018	2.920905604
0.013438644	CDK2	Downregulated	-0.9729	3.26599637
0.013504745	FAM69B	Downregulated	-1.4132	2.817895757
0.013543929	QKI	Downregulated	-1.2081	3.155791352
0.013948944	RPS2P55	Downregulated	-2.157	2.407390904
0.014017437	RP11-298C3.2	Downregulated	-1.1116	2.774881766
0.014032504	TMEM183A	Downregulated	-1.7444	2.965906915
0.014100725	MZT2A	Downregulated	-2.3202	2.802431626
0.014204784	ATP5E	Downregulated	-3.2485	2.714748761
0.014204784	COQ9	Downregulated	-1.5302	2.799685091
0.014204784	CFL2	Downregulated	-2.2649	2.681693392
0.014213137	RALY	Downregulated	-1.4606	3.1609185
0.014243488	MAX	Downregulated	-1.1089	2.660865478
0.014276005	CLIC4	Downregulated	-2.5913	2.741151599
0.014276005	MRPL20	Downregulated	-1.2446	3.225567713
0.014276005	NDFIP1	Downregulated	-2.0326	3.010299957
0.014321606	COPS3	Downregulated	-1.9075	3.076094047
0.014399478	RIC8A	Downregulated	-1.0201	3.125318578
0.014448909	ACLY	Upregulated	1.1435	3.623869268
0.014515601	TCF3	Downregulated	-1.3297	3.075911761
0.014590825	LMNB1	Upregulated	1.103	3.243534102
0.01464977	UTP11	Downregulated	-1.713	2.667919685
0.014748812	RACK1	Downregulated	-0.7164	4.364072351
0.014835777	RABEPK	Downregulated	-1.8536	2.688864568
0.014885387	NPTN	Downregulated	-1.7112	2.678518379
0.015017434	ALKBH2	Downregulated	-1.178	2.469822016
0.015017434	RPA3	Downregulated	-2.3597	2.868644438
0.015017434	GTF3A	Downregulated	-3.0336	2.669781615
0.015224697	MAPK3	Downregulated	-1.8982	2.996511672
0.015256353	GNA11	Downregulated	-0.9805	3.050766311
0.01534756	KDELC2	Downregulated	-2.1322	2.698535493
0.015461776	SELENOS	Downregulated	-1.2513	2.746244872
0.015608173	MRPS2	Downregulated	-0.9525	2.977037335
0.015673863	C22orf39	Downregulated	-1.8009	2.405687787
0.015768958	THYN1	Downregulated	-2.4148	2.545925329
0.015875248	TBC1D13	Downregulated	-1.332	2.506505032
0.015896061	MRPS18B	Downregulated	-0.9991	3.153814864
0.016084914	SRRT	Upregulated	1.0923	3.36567514
0.016112295	COPZ1	Downregulated	-1.454	3.221805318
0.016142601	JAM3	Downregulated	-1.5173	2.882524538
0.016169167	GPX4	Downregulated	-1.6155	3.385695625
0.016169167	KNSTRN	Downregulated	-1.389	2.619093331
0.016200501	NDFIP2	Downregulated	-1.5267	2.966376423
0.016200501	PGRMC2	Downregulated	-1.4424	2.653212514
0.016263938	SRA1	Downregulated	-1.8677	2.46686762
0.016329265	HSDL1	Downregulated	-1.6729	2.50174373
0.016349647	MARCH5	Downregulated	-1.2993	2.629919036
0.016455493	MRTO4	Downregulated	-0.9097	3.298634783
0.016646305	DUSP9	Downregulated	-1.5428	2.903903527
0.016777781	PHACTR4	Downregulated	-1.3844	2.511214701
0.016799296	SRSF7	Downregulated	-0.9776	3.43679851
0.016923447	RABAC1	Downregulated	-2.0667	2.87909588
0.017005227	HOMER2	Downregulated	-1.6711	2.94472936
0.017064436	IFT46	Downregulated	-1.3672	2.567614443
0.017253408	GLTP	Downregulated	-2.4805	2.571126277
0.017282383	CENPV	Downregulated	-1.3523	2.892928982
0.017439737	TSR3	Downregulated	-1.0685	3.223366126
0.017897353	VMA21	Downregulated	-1.9919	2.779957051
0.017897353	DYNLT1	Downregulated	-2.0701	2.711807229
0.017960082	ERGIC1	Downregulated	-1.9755	2.916980047
0.018015636	CHSY1	Downregulated	-1.0797	2.457881897
0.018138996	MAGOH	Downregulated	-1.5657	2.609594409
0.018166427	BNIP3	Downregulated	-1.8651	2.777789187
0.018226058	SLC35F6	Downregulated	-1.317	2.848189117
0.018226058	OAF	Downregulated	-1.6177	2.638988159
0.018509614	MPLKIP	Downregulated	-1.3	2.625312451
0.018610756	SAP30BP	Downregulated	-1.0459	2.788168371
0.018636215	C6orf106	Downregulated	-1.12	2.877946952
0.018648905	POFUT1	Downregulated	-1.0219	3.063896038
0.018845302	HMOX1	Downregulated	-1.652	2.419955748
0.018845302	PYCRL	Downregulated	-1.1983	2.822494985
0.019077572	TMEM11	Downregulated	-1.0354	2.405687787
0.019077572	TMEM201	Downregulated	-1.0579	2.599883072
0.019165314	SNAP23	Downregulated	-2.8994	2.725094521
0.019200963	POC1A	Downregulated	-2.1622	2.359835482
0.019200963	GNB4	Downregulated	-2.0657	2.735997884
0.0192371	DDA1	Downregulated	-1.1857	2.559308011
0.0192371	ETF1	Downregulated	-1.1684	3.365768688
0.0192371	TUB	Downregulated	-1.3874	2.71222867
0.0192371	SENP3	Downregulated	-1.0719	3.141449773
0.019307198	YIPF3	Downregulated	-1.5017	2.968482949
0.019307198	BECN1	Downregulated	-1.8052	2.806179974
0.019307198	GRK6	Downregulated	-1.0103	3.103632705
0.019307198	COPE	Downregulated	-1.5888	3.316075235
0.01940891	RPIA	Downregulated	-2.1946	2.548389418
0.01940891	HMGN3	Downregulated	-2.6351	2.920645001
0.01940891	ROMO1	Downregulated	-1.5467	2.926856709
0.019537048	CDYL	Downregulated	-1.2635	2.440909082
0.019564619	TFDP1	Downregulated	-1.6384	2.81723473
0.019652594	FAM84B	Downregulated	-0.7668	2.984302232
0.01974775	MRPL46	Downregulated	-1.2505	2.596597096
0.019787422	NELFCD	Downregulated	-2.1126	3.1430148
0.019838081	LCLAT1	Downregulated	-1.6447	2.639984248
0.019872203	RCN2	Downregulated	-1.3915	3.029992175
0.019875898	CMSS1	Downregulated	-2.3207	3.029992175
0.019922689	C9orf78	Downregulated	-1.199	2.992553518
0.019954503	SAC3D1	Downregulated	-0.9825	2.738780558
0.020055498	NTMT1	Downregulated	-1.0058	2.953759692
0.020181521	RPL7A	Downregulated	-0.8686	4.14928071
0.020212682	SAMD1	Downregulated	-1.3755	3.080987047
0.020290991	MRPL24	Downregulated	-1.3136	3.156549151
0.020323925	CDCA7	Downregulated	-0.9834	2.713490543
0.020481588	ARL6IP5	Downregulated	-2.1161	2.771587481
0.02053775	MED22	Downregulated	-1.1899	2.442479769
0.020550443	MYDGF	Downregulated	-1.5013	2.971507782
0.020580467	YIPF2	Downregulated	-1.6772	2.77524626
0.020580467	MRPS18C	Downregulated	-1.9632	2.56937391
0.020590957	FNBP4	Downregulated	-1.1674	2.552059534
0.02074101	GINS1	Downregulated	-1.3917	2.967547976
0.02074101	SEH1L	Downregulated	-1.8623	2.848497018
0.020754353	JOSD1	Downregulated	-1.1384	2.553276046
0.021191751	PRPS2	Downregulated	-1.4592	3.048053173
0.021459916	DEAF1	Downregulated	-1.4357	2.935759104
0.021498168	LRRFIP2	Downregulated	-1.4831	2.527629901
0.021602944	PTTG1	Downregulated	-1.5432	3.06595298
0.021629763	HLA-C	Downregulated	-1.2743	3.547774705
0.021629763	NDUFS3	Downregulated	-1.5644	3.031812271
0.021651458	RING1	Downregulated	-1.8315	2.734399743
0.021717572	MRPS5	Downregulated	-1.1765	3.184265443
0.021806874	SCAP	Downregulated	-1.2979	3.162116141
0.021971242	ATRAID	Downregulated	-1.9254	2.786396461
0.021980132	TYMS	Downregulated	-1.5706	3.267406419
0.02204088	CSNK2A1	Downregulated	-1.3101	2.983400738
0.022268156	SNRPC	Downregulated	-1.0821	3.535737052
0.022579567	DNAJB6	Downregulated	-1.0399	3.04630002
0.022809885	SIVA1	Downregulated	-1.3666	2.862131379
0.022984242	RNF34	Downregulated	-1.0505	2.651762447
0.023005261	ARAF	Downregulated	-1.5563	2.800373355
0.023052791	PEX10	Downregulated	-1.5481	2.46834733
0.023052791	SRD5A3	Downregulated	-1.877	2.757396029
0.023925833	MAPKAPK3	Downregulated	-1.6059	2.946452265
0.024077882	ADO	Downregulated	-0.8947	2.553883027
0.024389689	BRMS1	Downregulated	-1.1486	3.121231455
0.024455105	UQCRFS1	Downregulated	-1.0979	3.10754913
0.024495645	C8orf33	Downregulated	-0.9828	3.195484523
0.024659201	PLEKHB2	Downregulated	-1.1076	2.852784869
0.024770461	CSRP2	Downregulated	-2.0136	2.948657432
0.02521216	MRPL3	Downregulated	-1.284	3.306103209
0.025254074	LIN7C	Downregulated	-1.8121	2.633973156
0.025396068	PPIL1	Downregulated	-1.1302	2.926599654
0.025490386	CGGBP1	Downregulated	-1.2654	2.740757323
0.025490386	MTX1	Downregulated	-1.6418	2.655618584
0.025490386	ZBED4	Downregulated	-0.8467	2.760799312
0.025856928	RNF25	Downregulated	-1.1932	2.356025857
0.026070924	PTPRA	Downregulated	-2.7524	2.696793085
0.026090716	RDH10	Downregulated	-1.9471	2.549003262
0.026144332	CBY1	Downregulated	-1.2522	2.551449998
0.026197704	EIF4EBP2	Downregulated	-1.5237	3.052886235
0.026208787	FKBP5	Downregulated	-1.8915	2.931712067
0.026289139	PUSL1	Downregulated	-1.3977	2.590507462
0.026489279	GFER	Downregulated	-1.1687	2.565257343
0.026602207	CHMP7	Downregulated	-1.0478	2.67669361
0.026677106	PPP6C	Downregulated	-2.1098	2.437750563
0.026725712	RAF1	Downregulated	-1.1945	2.837903945
0.02680151	AK4	Downregulated	-2.1513	2.639486489
0.026805709	UBAP1	Downregulated	-0.9861	2.483587297
0.027058826	CIB1	Downregulated	-2.1829	2.764176132
0.027058826	MFSD14B	Downregulated	-1.2205	2.799340549
0.027164683	PPP1R7	Downregulated	-2.55	2.966610987
0.027164683	GNL3	Downregulated	-1.0368	3.147367108
0.027283692	BZW2	Downregulated	-2.0828	3.075911761
0.027324225	IMPAD1	Downregulated	-1.0196	3.067256889
0.027381135	C9orf69	Downregulated	-0.9185	2.80685803
0.02760727	SLC44A1	Downregulated	-3.2067	2.820201459
0.027697799	DSTN	Downregulated	-1.8354	3.070222633
0.028063736	TRIM27	Downregulated	-0.7758	3.015359755
0.028131284	SSSCA1	Downregulated	-1.3151	2.757016235
0.028131284	RAVER1	Downregulated	-1.0995	2.985875357
0.028215931	MRPL21	Downregulated	-1.5428	3.010723865
0.028467148	ZYX	Downregulated	-1.4754	2.962369336
0.028611611	OTULIN	Downregulated	-1.5743	2.486430479
0.028622634	SERP1	Downregulated	-1.0504	3.079723775
0.028915908	FAM49B	Downregulated	-1.6609	2.756636108
0.029219441	YKT6	Downregulated	-0.9851	3.224921346
0.029506426999999998	CUTA	Downregulated	-1.3189	3.23578087
0.02965266	MCUR1	Downregulated	-2.089	2.561101384
0.029789679	EID1	Downregulated	-1.1571	3.188787913
0.029789679	TMBIM6	Downregulated	-0.9393	3.603360924
0.02980229	KIF1C	Downregulated	-0.9634	3.580183421
0.030186489	TRAM1	Downregulated	-2.3142	2.914078585
0.030403712	DDX24	Upregulated	0.8496	3.36361198
0.030403712	WARS	Downregulated	-1.482	3.168939214
0.03052559	RBFA	Downregulated	-2.6279	2.522444234
0.030631285	ANAPC15	Downregulated	-2.2254	2.890421019
0.030713095	DUS3L	Downregulated	-1.188	2.88536122
0.030714572	EIF3J	Downregulated	-1.4027	2.84135947
0.030722558	MUS81	Downregulated	-2.2088	2.425697213
0.030953224	QPRT	Downregulated	-2.082	2.67669361
0.030953224	SETP14	Downregulated	-1.5402	2.472756449
0.030953224	PPP5C	Downregulated	-1.1386	3.4407517
0.031147071	TMEM63B	Downregulated	-2.2204	2.446381812
0.031147071	MANBAL	Downregulated	-1.4785	2.622214023
0.031206405	RNF126	Downregulated	-1.102	2.754730469
0.031248223	PSMA5	Downregulated	-1.6199	3.137354111
0.031507557	RPL22L1	Downregulated	-2.3408	2.650307523
0.032055311	UTP14A	Upregulated	0.9803	3.079181246
0.032068664	PIAS3	Downregulated	-2.6413	2.43055877
0.032072028	PROSER1	Downregulated	-1.4362	2.545925329
0.032119952	RPL10	Downregulated	-0.9461	3.842390789
0.032521183	RNF220	Downregulated	-0.9584	2.948168362
0.032521183	EDF1	Downregulated	-1.43	3.378488748
0.032521183	KIAA1147	Downregulated	-1.5078	2.837588438
0.032670408	TST	Downregulated	-1.3726	2.419955748
0.032748294	MPRIP	Downregulated	-1.0747	3.390139938
0.032953172	FOXD1	Downregulated	-0.9548	2.565847819
0.033064158	TSHZ1	Downregulated	-1.0601	2.335457901
0.033217012	DAZAP2	Downregulated	-1.3891	2.976120618
0.03326382	GSTO1	Downregulated	-1.8198	2.947188566
0.033340256	TM9SF3	Downregulated	-1.5962	3.146593102
0.033480447000000003	GPBP1L1	Downregulated	-1.0823	2.611192061
0.033480447000000003	IDH3B	Downregulated	-1.8804	3.124014879
0.033627695	NPC2	Downregulated	-2.0396	2.64246452
0.033932239	WASF1	Downregulated	-1.7131	2.588831726
0.034861775	SEPHS1	Downregulated	-1.4271	2.980911938
0.034943172	ARIH2	Downregulated	-1.1469	3.27749461
0.034943172	RPUSD3	Downregulated	-1.3145	2.850033258
0.035088642	USF2	Downregulated	-1.4696	2.836007459
0.035225646	DAB2IP	Downregulated	-1.1955	2.402261382
0.035495822	ATP6V0C	Downregulated	-1.8525	2.549003262
0.035495822	DRAP1	Downregulated	-1.8181	3.092018471
0.035827909	SEC14L1	Downregulated	-1.5398	2.60368555
0.035974745	AREL1	Downregulated	-1.571	2.676236217
0.036100725	SNRPA1	Downregulated	-1.3806	3.14066514
0.036152551	PYGL	Downregulated	-1.3053	3.104998949
0.036152551	PCBP2	Downregulated	-1.6501	3.121559844
0.036270341	TP53I13	Downregulated	-1.484	2.492760389
0.03628234	ZNF511	Downregulated	-1.7659	2.587710965
0.03631666	AIMP2	Downregulated	-1.0421	2.907142531
0.036549933	SNUPN	Downregulated	-1.3188	2.547159121
0.036580395	HMBS	Downregulated	-1.5299	3.074999186
0.037118726	CDK6	Downregulated	-1.4907	2.957846634
0.037138762	SNAPIN	Downregulated	-1.908	2.423245874
0.037164542	COQ7	Downregulated	-1.671	2.718501689
0.037164542	PHC2	Downregulated	-1.0251	2.64246452
0.037202238	SNRNP200	Upregulated	1.1285	3.69609416
0.03727842	DNAJA1	Downregulated	-0.9836	3.276691529
0.037527121	NAA20	Downregulated	-1.7235	2.656577291
0.037845855	XXYLT1	Downregulated	-1.5977	2.575764981
0.037948372	DAP	Downregulated	-1.633	2.718086295
0.038072398	RNASEH2C	Downregulated	-1.0654	3.363517967
0.038072398	SLC6A8	Downregulated	-1.0997	3.120244796
0.03834733	SELENOH	Downregulated	-1.7322	3.055187139
0.038405931	NR2F6	Downregulated	-0.9846	2.884512159
0.038785174	EBNA1BP2	Downregulated	-1.0917	3.541079768
0.039008492	NKX2-5	Downregulated	-0.864	2.49762065
0.039189603	ABHD14B	Downregulated	-1.8394	2.479287316
0.039300744	PSMB3	Downregulated	-1.3473	3.228400359
0.039541286	MBD1	Downregulated	-1.1612	2.559906625
0.039541286	SNRPF	Downregulated	-1.5799	3.1752218
0.039541286	NUDT15	Downregulated	-1.858	2.71222867
0.039645645	CHTF8	Downregulated	-0.8619	2.92556991
0.039729371	ORMDL3	Downregulated	-1.1649	2.345373731
0.04021076	CPSF7	Downregulated	-0.9251	2.813247301
0.040770978	DNTTIP1	Downregulated	-1.263	2.72057272
0.040770978	PHF10	Downregulated	-2.0788	2.937517892
0.040770978	VPS9D1-AS1	Downregulated	-1.5861	2.681241237
0.041004117	GTF3C6	Downregulated	-1.958	2.854306042
0.041030698	EIF5	Downregulated	-0.8574	3.154271776
0.041035888	RHEB	Downregulated	-1.1669	2.749736316
0.041799757	NUSAP1	Downregulated	-1.5701	2.766412847
0.041865483	RNF14	Downregulated	-1.3697	2.68797462
0.042093223	NPM1P27	Downregulated	-1.144	3.324385356
0.043049181	GOSR2	Downregulated	-1.4043	2.457124626
0.043354423	TFAM	Downregulated	-1.3885	2.807873132
0.043356456	IFT57	Downregulated	-1.6705	2.918030337
0.043697987	PRMT6	Downregulated	-0.8366	2.821513528
0.04381786	DGCR2	Downregulated	-0.9894	2.928395852
0.044071687	SNRPD3	Downregulated	-0.9777	3.531351165
0.044087306	AAGAB	Downregulated	-1.2378	3.027349608
0.044291118	TSTA3	Downregulated	-2.6436	2.721810615
0.04430595	CNN2	Downregulated	-2.2822	2.527629901
0.044398567	TIPRL	Downregulated	-2.0894	2.704150517
0.044401912	TOMM7	Downregulated	-2.2559	2.970579306
0.044837138	APRT	Downregulated	-1.2279	3.323561463
0.04489388	TIMM44	Downregulated	-1.0213	3.155336037
0.045032835	ZCCHC14	Downregulated	-1.175	2.478566496
0.045032835	GOLPH3	Downregulated	-1.3742	2.375663614
0.045032835	SMOC1	Downregulated	-1.8587	2.451786436
0.045196456	PAFAH1B3	Downregulated	-1.443	2.932220014
0.046206312	CASC4	Downregulated	-2.551	2.665580991
0.046284827	U2AF2	Downregulated	-0.7676	3.835785662
0.046580699	PSMB4	Downregulated	-1.5249	3.28780173
0.046998083	MRRF	Downregulated	-1.4249	2.629409599
0.047381097	AMZ2	Downregulated	-3.0644	2.616475514
0.047520329	FBXL19	Downregulated	-0.9656	3.085647288
0.047725319	PKN1	Downregulated	-1.1773	3.333447274
0.047725319	MIEF1	Downregulated	-0.7351	3.228913406
0.047725319	SLC7A6OS	Downregulated	-1.2542	2.450249108
0.047800989	NDUFC1	Downregulated	-2.8365	2.533390708
0.04786608	RTFDC1	Downregulated	-1.0901	3.203984244
0.048211584	SLC25A11	Downregulated	-1.1095	3.059184618
0.048211584	TSEN34	Downregulated	-1.2909	2.888460318
0.048239008	PSMD11	Downregulated	-1.0917	3.203576775
0.048342679	CCDC85B	Downregulated	-0.8678	3.121723946
0.048458722	TAF5L	Downregulated	-0.9743	2.62324929
0.048639731	COX5A	Downregulated	-1.7777	3.105510185
0.048639731	PRAME	Upregulated	1.215	2.642958879
0.048639731	SEC13	Downregulated	-1.1667	3.409087369
0.048670165	ACTR2	Downregulated	-2.1083	3.208575709
0.048712711	NIPSNAP1	Downregulated	-1.8519	3.012204296
0.048712711	RPL18AP3	Downregulated	-1.3274	2.684396478
0.048714069	GSR	Downregulated	-1.7551	3.010299957
0.048859671	RAB24	Downregulated	-1.1974	2.607990859
0.048859671	CAMK2G	Downregulated	-1.5711	2.538448052
0.049038792	ESYT2	Downregulated	-2.034	3.117437025
0.049123922	FBXW11	Downregulated	-1.2188	2.539703239
0.049124599	VPS25	Downregulated	-1.2063	3.025305865
0.049365137	EIF2AK4	Downregulated	-1.9046	2.843855423
0.049365137	GLOD4	Downregulated	-1.6258	2.911956189
0.049473167	AARS2	Upregulated	1.5959	2.62838893
0.049473167	COX7B	Downregulated	-1.6668	3.09725731
0.049626237	NCAPH2	Downregulated	-1.3279	3.240299582
0.049978351	RPL6P27	Downregulated	-1.4543	3.000434077
0.050077903	VAC14	Not Significant	-1.5615	2.831869774
0.050258951	TRIM37	Not Significant	-1.5057	2.754348336
0.050519736	ACTN4	Not Significant	1.1681	3.301464073
0.050547812	VTI1B	Not Significant	-2.0371	2.810904281
0.050678049	RPL10P9	Not Significant	-2.3013	2.369215857
0.050793666	ABRACL	Not Significant	-3.1194	2.559906625
0.050945364	MORF4L1P1	Not Significant	-1.7618	2.842297134
0.051045968	MAF1	Not Significant	-1.0311	2.98699554
0.0515046	PTPN9	Not Significant	-1.5051	2.538448052
0.051936542	FABP5	Not Significant	-2.5113	2.728759475
0.051936542	LSM4	Not Significant	-1.2607	3.308030554
0.051999003	AGTRAP	Not Significant	-1.7059	2.443262987
0.052195093	MAPK1	Not Significant	-1.1627	2.856124444
0.05227256	NUDT4	Not Significant	-1.1282	2.371067862
0.052414241	RPP25L	Not Significant	-1.0133	2.495544338
0.05252928	BLVRA	Not Significant	-1.5573	2.968015714
0.05252928	PNPLA2	Not Significant	-1.4115	2.902546779
0.05252928	TRIM65	Not Significant	-0.8781	2.846955325
0.05252928	RPL22	Not Significant	-1.0059	3.602331341
0.052586104	UNC119B	Not Significant	-0.9726	2.961421094
0.052811954	C6orf62	Not Significant	-1.0046	2.86332286
0.052883199	RFC2	Not Significant	-1.4566	2.988335956
0.052994198	BCAT2	Not Significant	-1.6477	2.49762065
0.053077041	SAR1A	Not Significant	-1.2323	2.92556991
0.053114483999999997	NUBP2	Not Significant	-1.2119	3.024074987
0.053114483999999997	SEC11C	Not Significant	-2.754	2.702861171
0.053341867	PRKACA	Not Significant	-1.5512	2.994756945
0.053733729	NUS1	Not Significant	-1.4401	2.789580712
0.053753151	BZW1	Not Significant	-1.3364	3.169380495
0.053753151	FAM171A1	Not Significant	-0.9865	2.999130541
0.05416237	TBX1	Not Significant	-1.4128	2.39880773
0.054309891	NDUFV3	Not Significant	-1.1143	2.881669908
0.054899444	MPZL1	Not Significant	-1.3953	2.995196292
0.054970623	PAIP1	Not Significant	-1.4532	2.528273777
0.05556844	BUD31	Not Significant	-1.2421	2.822821645
0.05576032	CPSF4	Not Significant	-1.7719	2.422425676
0.05585305	CTDNEP1	Not Significant	-1.338	2.586024382
0.055913262	USP10	Not Significant	-1.2235	2.81391442
0.056044562	PPP2CB	Not Significant	-1.9444	2.460897843
0.056165778	SNX17	Not Significant	-1.2456	3.000650954
0.056335667	SH3GLB1	Not Significant	-1.6882	2.530839779
0.056335667	TUG1	Not Significant	-1.3031	2.731185708
0.056335667	WDR18	Not Significant	-1.4177	3.250785827
0.056603071	AGO1	Not Significant	-1.2253	3.106530854
0.056618573	PFKP	Not Significant	1.999	2.653212514
0.056795759	MPC1	Not Significant	-3.0463	2.558108302
0.057089919	NF2	Not Significant	-1.0051	3.168202747
0.058230746	FLYWCH2	Not Significant	-1.4775	2.542202782
0.058486376	NPTX1	Not Significant	-1.5099	2.469822016
0.058486376	ARL8B	Not Significant	-1.3769	2.72057272
0.05893046	PXN	Not Significant	-1.5176	2.691965103
0.05893046	EMC4	Not Significant	-1.7511	2.742332282
0.059121107	BAK1	Not Significant	-1.0822	2.593286067
0.059594839	LRRC61	Not Significant	-1.064	2.451786436
0.059698002	TUFM	Not Significant	-1.0235	3.788239097
0.059974078	SWI5	Not Significant	-1.7953	2.478566496
0.059974078	ACOT7	Not Significant	-2.0877	2.953276337
0.060139883	CCNG1	Not Significant	-1.8542	2.894039001
0.060139883	SNAPC3	Not Significant	-1.5293	2.372912003
0.060190385	DGUOK	Not Significant	-1.9622	2.491361694
0.060190385	CENPW	Not Significant	-1.4788	3.044931546
0.060199659	GHITM	Not Significant	-1.5746	3.229809783
0.06070596	SLC27A4	Not Significant	-1.3456	2.960232873
0.061219466	VAT1	Not Significant	-1.2549	3.177392192
0.061978476	CREG1	Not Significant	-1.7722	2.645422269
0.062051552	VDAC1	Not Significant	-1.3178	3.281147042
0.062305802	UCHL1	Not Significant	-1.6949	3.232869105
0.062621584	MYBBP1A	Not Significant	1.0287	3.413048169
0.062671036	DPH7	Not Significant	-1.427	2.385606274
0.062671036	PIGW	Not Significant	-1.1197	2.583198774
0.062671036	PDCL3	Not Significant	-1.5916	2.675778342
0.062827496	ATP6V0E2	Not Significant	-1.4013	2.88422877
0.06299648	RNF115	Not Significant	-1.5688	2.532754379
0.063616267	PITX1	Not Significant	-0.8427	2.777789187
0.063935345	SLC9A3R1	Not Significant	-1.3335	2.820529849
0.063935345	DDX21	Not Significant	0.8809	3.3931363
0.064142102	SPPL3	Not Significant	-1.1886	2.565847819
0.064211561	TEX2	Not Significant	-1.2114	2.442479769
0.064238873	SETD3	Not Significant	-1.2493	2.815577748
0.064460868	SRP72	Not Significant	-2.2777	3.065019214
0.064460868	CDK12	Not Significant	0.819	3.092720645
0.06447453	SMARCD1	Not Significant	-1.1423	3.033423755
0.064877499	RPL11	Not Significant	-0.8705	3.938894818
0.065169648	STK11	Not Significant	-0.9725	2.980684974
0.065260921	DEPDC1B	Not Significant	-1.9051	2.528273777
0.065260921	CIZ1	Not Significant	-1.331	3.283640389
0.065300902	HACD3	Not Significant	-1.125	3.433129518
0.065300902	STX18	Not Significant	-1.3581	2.378397901
0.065300902	SSR2	Not Significant	-1.0317	3.310905629
0.065757967	ITM2C	Not Significant	-1.2449	2.946452265
0.066149014	CMTM4	Not Significant	-1.1735	2.655138435
0.066423098	PDXK	Not Significant	-1.0549	3.08170727
0.066423098	FBXO22	Not Significant	-1.1137	2.877946952
0.066542292	MOGS	Not Significant	0.9345	2.698970004
0.066542292	SLC4A2	Not Significant	-1.1656	3.295457138
0.066876017	LSM3	Not Significant	-1.7314	2.840419778
0.067093372	MARVELD1	Not Significant	-1.4817	2.494850022
0.067093372	IGBP1	Not Significant	-1.3091	2.698970004
0.067093372	FBXO18	Not Significant	-1.3044	2.825750581
0.067198381	TRAK1	Not Significant	-1.2057	2.667452953
0.067198381	TIMMDC1	Not Significant	-1.6094	2.9733588
0.067243849	YRDC	Not Significant	-1.012	2.39707055
0.067456189	CETN2	Not Significant	-1.8183	2.818555779
0.06752912	GRB2	Not Significant	-0.8449	3.284769013
0.067537576	MRPS14	Not Significant	-1.8776	2.539703239
0.067826486	ERCC3	Not Significant	-1.3247	2.755874856
0.068138082	ENY2	Not Significant	-2.5445	2.683047038
0.0687065	LY6E	Not Significant	-1.1632	3.223625717
0.068982885	HNRNPUL1	Not Significant	-0.8643	3.707953208
0.068982885	TRMT112	Not Significant	-1.087	3.252124553
0.069040102	EXOSC2	Not Significant	-0.8677	3.185117001
0.069472545	EXOSC6	Not Significant	-0.8123	2.866582677
0.06960575	MARCKS	Not Significant	0.9907	3.358981226
0.070144205	WASF2	Not Significant	-1.1102	2.877371346
0.070309227	MRPL48	Not Significant	-2.1643	2.660865478
0.070339042	CD59	Not Significant	-1.5835	2.677606953
0.070831422	SPCS2	Not Significant	-1.8745	2.698535493
0.070841597	TIAM1	Not Significant	-1.559	2.566437492
0.071045988	HDDC2	Not Significant	-1.49	2.99409709
0.071225269	LRRC42	Not Significant	-1.08	2.402261382
0.07140917	AKT1S1	Not Significant	-1.1994	3.08278537
0.071895724	USF1	Not Significant	-1.008	2.808885867
0.072043107	NADSYN1	Not Significant	-1.8638	2.450249108
0.072488816	TSPAN14	Not Significant	-1.3703	2.315970345
0.072838645	ATP5I	Not Significant	-1.335	3.043755127
0.072854534	MCRIP1	Not Significant	-1.7412	2.82445127
0.073187469	SSBP4	Not Significant	-2.4578	2.503109437
0.073294546	CALU	Not Significant	-1.1072	3.322632712
0.07336804	STK35	Not Significant	-0.9395	2.472024698
0.073593544	EXOSC3	Not Significant	-1.1627	2.463892989
0.073781009	TGFBRAP1	Not Significant	-1.4687	2.433769834
0.073902851	VEGFB	Not Significant	-2.4607	2.433769834
0.074609805	HDDC3	Not Significant	-1.1487	2.515211304
0.074675742	DNAJC7	Not Significant	-1.5258	3.174786417
0.075503411	BCAP31	Not Significant	-0.9732	3.733839001
0.075576867	MRPS35	Not Significant	-1.534	2.6349808
0.0756227	EMP2	Not Significant	-1.6849	2.5774918000000002
0.075781483	HIGD2A	Not Significant	-1.4983	2.710117365
0.075806587	FCF1	Not Significant	-1.7191	2.677150521
0.075858362	PERP	Not Significant	-1.9255	2.847880997
0.075858362	DPP3	Not Significant	2.1153	2.62065648
0.076092821	FBL	Not Significant	-0.8974	3.748265573
0.076234003	PITPNA	Not Significant	-1.5082	2.954483717
0.076234003	TRIM14	Not Significant	-1.9315	2.428134794
0.076234003	SPCS1	Not Significant	-1.5236	2.857935265
0.077087767	TM7SF3	Not Significant	-2.6145	2.660865478
0.077212554	RBM3	Not Significant	-0.8864	3.684396478
0.077246877	TMEM38B	Not Significant	-2.9196	2.656577291
0.077253731	BANF1	Not Significant	-1.3206	2.984302232
0.077397785	DPP8	Not Significant	-1.646	2.427323786
0.077646486	PITPNB	Not Significant	-1.2996	2.921166051
0.078155412	SPOUT1	Not Significant	-0.9358	2.762678564
0.078155412	LSG1	Not Significant	-1.2342	2.777064155
0.078155412	MMAB	Not Significant	-1.1878	3.034628457
0.078415735	CBX1	Not Significant	-0.9666	3.259593879
0.078511553	MTATP6P1	Not Significant	-1.0676	2.775610448
0.078633587	ATOX1	Not Significant	-2.9959	2.380211242
0.078787429	CDV3	Not Significant	-0.7501	3.408663874
0.078787429	AC016734.2	Not Significant	-2.755	2.741545517
0.079010541	AC007969.5	Not Significant	-1.3046	3.270212855
0.079087889	MTFR1	Not Significant	-1.8166	2.677150521
0.080176619	EXOC8	Not Significant	0.8265	2.503109437
0.080263251	WIPI2	Not Significant	-1.0836	2.986771734
0.080873085	ZNF703	Not Significant	-0.6481	3.198106999
0.081226738	PAQR4	Not Significant	-0.9155	2.559308011
0.081391062	CISD3	Not Significant	-2.1969	2.436162647
0.081707138	RAP2C	Not Significant	-1.2403	2.572290606
0.081791427	TMA7	Not Significant	-2.3713	3.095169351
0.081926808	DPM2	Not Significant	-1.6502	2.474216264
0.082007866	STMN3	Not Significant	-1.4422	2.951823035
0.082105701	TMEM129	Not Significant	-1.0281	2.57054294
0.082108275	ALG13	Not Significant	-1.5721	2.70457945
0.082521352	CNP	Not Significant	-1.0049	3.044343735
0.082584067	MRPL27	Not Significant	-1.1397	2.777426822
0.08258466	TRUB1	Not Significant	-1.1226	2.498310554
0.082633524	BRIX1	Not Significant	-1.0177	2.46612587
0.082715864	SMARCE1	Not Significant	-2.1216	2.716420734
0.082715864	TNFAIP1	Not Significant	-1.1637	2.403977964
0.082794976	PRMT2	Not Significant	-1.621	2.69019608
0.083307607	SPAG7	Not Significant	-1.5632	2.777426822
0.083366892	TDP2	Not Significant	-1.5066	2.491361694
0.083438835	QDPR	Not Significant	-1.9404	2.625826713
0.083527878	DYNLRB1	Not Significant	-1.6977	2.717670503
0.083527878	MAEA	Not Significant	-0.9692	2.943494516
0.083705769	RAB1A	Not Significant	-1.5496	2.752048448
0.083805882	MRM2	Not Significant	-0.7951	2.718916686
0.083805882	POLR2E	Not Significant	-1.1059	3.331123488
0.083908904	FAM3A	Not Significant	-1.2548	2.867762025
0.083924425	CUL1	Not Significant	-1.6094	2.770115295
0.084034681	SUB1	Not Significant	-1.4151	3.079723775
0.084612304	TXN	Not Significant	-2.0283	3.128076013
0.084920831	TDP1	Not Significant	-1.5671	2.537819095
0.084989711	SDE2	Not Significant	-0.7688	2.708845638
0.085151441	STX5	Not Significant	-1.699	2.5289167
0.085686426	FBXO46	Not Significant	-0.9103	2.440909082
0.086048158	LGR4	Not Significant	-1.1215	2.598243192
0.086325195	NAXE	Not Significant	-1.439	3.084039781
0.086325195	NDUFA4	Not Significant	-2.0131	2.83346586
0.086369315	PRPF38A	Not Significant	-0.9722	3.026124517
0.086379787	RALBP1	Not Significant	-1.1639	2.985650974
0.08691085	TSR2	Not Significant	-1.0146	3.075546961
0.087253732	PRKD3	Not Significant	-1.8502	2.587149498
0.088677357	SMARCA4	Not Significant	1.0795	3.586137025
0.089044566	GPAT4	Not Significant	-0.9359	2.912222057
0.090037456	RNF4	Not Significant	-0.8558	2.414137362
0.091331314	UBFD1	Not Significant	-1.0557	3.242913947
0.091717948	TOMM34	Not Significant	-1.583	2.998041264
0.092338697	MTDH	Not Significant	-0.9561	3.37318795
0.092626013	FTL	Not Significant	-1.6345	2.796921075
0.092831255	MRPS22	Not Significant	-1.199	2.824125834
0.092902313	MRFAP1L1	Not Significant	-0.6922	3.212587078
0.093573099	SLC38A1	Not Significant	-1.2201	3.130494589
0.093620662	PBX2	Not Significant	-1.4482	2.896250562
0.093866768	DNPH1	Not Significant	-1.2516	3.122543524
0.094595607	BLCAP	Not Significant	-1.0753	2.492760389
0.09488749	PPM1A	Not Significant	-1.1211	2.439332694
0.094921305	GNA13	Not Significant	-0.8751	2.703291378
0.095305796	ARL6IP1	Not Significant	-0.996	3.028977705
0.095488199	CAPNS1	Not Significant	-2.4219	3.077912703
0.0955984	UBA2	Not Significant	-1.2144	3.233376903
0.096076618	SMIM4	Not Significant	-2.2995	2.539703239
0.09608108	RPUSD4	Not Significant	-1.202	2.58546073
0.096325228	TMEM109	Not Significant	-0.784	3.1868151240000002
0.096755525	MSH6	Not Significant	0.8469	3.109409791
0.097039307	POP4	Not Significant	-1.1513	2.727541257
0.097039307	SLC35B1	Not Significant	-1.9246	2.684845362
0.097441488	RPS6KA4	Not Significant	-1.3713	2.556302501
0.097635969	HEBP2	Not Significant	-1.3987	2.875639937
0.097731422	M6PR	Not Significant	-1.002	2.905256049
0.097892003	MRPL4	Not Significant	-0.9221	3.188928484
0.097892003	TRMT61A	Not Significant	-0.9247	2.590507462
0.098032472	CNIH1	Not Significant	-1.9459	2.598790507
0.098104335	AURKA	Not Significant	-1.2097	2.50174373
0.09823654	PRPF4	Not Significant	-0.9997	2.839163683
0.0982908	SKIV2L2	Not Significant	1.9134	2.780677274
0.098438547	FAM118A	Not Significant	-1.0364	2.40654018
0.09850717	PPIH	Not Significant	-1.6971	2.916980047
0.098651393	PCYT1A	Not Significant	-1.3472	2.57634135
0.098876144	BCAR1	Not Significant	-0.8464	2.539076099
0.099163896	ARRB2	Not Significant	-1.6401	2.695481676
0.099163896	GIT1	Not Significant	-1.3206	2.698100546
0.099163896	FAF1	Not Significant	-1.7926	2.954483717
0.099163896	BAP1	Not Significant	-0.9565	3.393311915
0.099163896	SERPINF1	Not Significant	-2.671	2.717254313
0.099278292	EVI5	Not Significant	-1.7545	2.512550993
0.099698449	HES6	Not Significant	-1.8147	2.390935107
0.099976456	PSMC5	Not Significant	-1.128	3.2903685560000002
0.100013926	POLR3GL	Not Significant	-1.7318	2.731185708
0.100690633	NENF	Not Significant	-1.6443	2.836956737
0.100933199	EMC10	Not Significant	-1.1337	3.297869891
0.10106165	POLD1	Not Significant	1.4439	3.051345499
0.101347837	BFAR	Not Significant	-0.8845	2.596597096
0.101366273	LAPTM4B	Not Significant	-1.8496	3.154423973
0.101366273	CAAP1	Not Significant	-1.3998	2.380211242
0.101826678	MANEAL	Not Significant	-1.1902	2.419955748
0.102419054	RPL21	Not Significant	-1.6478	3.029586672
0.103052663	DGKZ	Not Significant	-1.4292	2.947433722
0.103591555	TMEM104	Not Significant	-1.2541	2.45484486
0.103591555	PIP4K2B	Not Significant	-1.0732	2.829946696
0.103591555	GINS2	Not Significant	-1.0284	3.122215878
0.103591555	RUFY1	Not Significant	-1.4073	2.701567985
0.103645942	NDUFA1	Not Significant	-1.8069	2.998695158
0.103814661	GSTM3	Not Significant	-2.2258	2.742332282
0.103880232	MCM3	Not Significant	0.8409	3.604711932
0.104248321	SAP30	Not Significant	-0.9989	2.613841822
0.104702664	PDHX	Not Significant	-1.6199	2.556905269
0.104741118	TIMM23	Not Significant	-1.2636	2.949877704
0.104741118	NFYC	Not Significant	-1.2262	2.666985718
0.105581381	NDUFA11	Not Significant	-1.8814	2.622731965
0.105732492	VAMP3	Not Significant	-1.5723	2.745074792
0.105754082	NT5DC2	Not Significant	-1.4076	3.508731669
0.105755369	TERF1	Not Significant	-1.6448	2.39880773
0.10660506	GATAD2A	Not Significant	-0.854	3.329601248
0.106724431	RND2	Not Significant	-2.37	2.374748346
0.106825681	SEPHS2	Not Significant	-0.7056	3.065392962
0.107273358	SUDS3	Not Significant	-1.2551	2.975661533
0.107274572	FGFR3	Not Significant	-1.022	2.917768002
0.107565613	ANXA7	Not Significant	-1.6499	2.810232518
0.108225317	SUPT7L	Not Significant	-1.0255	2.547159121
0.108339222	ACOT8	Not Significant	-1.6861	2.45331834
0.108391858	FUNDC2	Not Significant	-1.8106	3.02325246
0.108465432	B4GALT3	Not Significant	-1.196	2.707144188
0.108465432	GPX1	Not Significant	-1.0676	3.325823419
0.108791044	FKBP14	Not Significant	-1.3702	2.408239965
0.109592457	NAA38	Not Significant	-1.2432	3.131297797
0.109610793	TFPT	Not Significant	-1.0659	2.582631439
0.110020744	TMEM127	Not Significant	-0.9573	2.42975228
0.110352986	TMEM222	Not Significant	-1.2961	2.390935107
0.11076192	PARK7	Not Significant	-1.1179	3.329499576
0.11076192	SLC25A15	Not Significant	-1.8144	2.456366033
0.11138472	MSL1	Not Significant	-0.9004	2.719745493
0.11138472	UROD	Not Significant	-1.0719	3.263754389
0.111963897	CDIP1	Not Significant	-1.2811	2.561101384
0.112123243	BCKDK	Not Significant	-1.5558	2.853393977
0.112123243	KIAA1191	Not Significant	-1.1499	2.872447648
0.112216035	DYRK2	Not Significant	-0.8617	2.486430479
0.112470923	FKBP1A	Not Significant	-1.5344	3.098989639
0.112470923	IDH3G	Not Significant	-1.5571	2.943494516
0.112470923	MYL12A	Not Significant	-1.4799	2.803115555
0.112470923	AP1S2	Not Significant	-2.5502	2.578065884
0.112487409	NDUFA8	Not Significant	-1.1906	3.007961033
0.112502573	SENP2	Not Significant	-1.3623	2.772321707
0.112792299	HSBP1	Not Significant	-1.4667	3.20167018
0.113558984	TUSC2	Not Significant	-1.0229	2.397940009
0.114152007	SNRPE	Not Significant	-1.4422	3.032215703
0.114388188	STARD3	Not Significant	-1.6057	2.629409599
0.114391378	EXT1	Not Significant	-1.3413	2.317018101
0.114537881	BAG3	Not Significant	0.9045	2.359835482
0.114949614	SNX27	Not Significant	-1.3724	2.788168371
0.115470725	PDHB	Not Significant	-1.0447	3.256356886
0.115663282	DRG1	Not Significant	-0.9971	3.137670537
0.116368185	CTB-63M22.1	Not Significant	-1.0243	2.815909651
0.116826288	ZNF771	Not Significant	-1.1344	2.410777233
0.117011036	TRAPPC3	Not Significant	-1.0783	2.799685091
0.117129325	SHARPIN	Not Significant	-1.5831	2.40654018
0.117202436	ZC3H7B	Not Significant	-1.1216	3.183412212
0.117653512	FOXN3	Not Significant	-1.1605	2.534026106
0.117737674	SEMA6A	Not Significant	-1.181	2.36078269
0.118012809	FAM134C	Not Significant	-1.1997	2.794836458
0.118374469	VPS37C	Not Significant	-1.0337	2.387389826
0.118422002	EMC7	Not Significant	-1.3517	2.777426822
0.118802351	SURF2	Not Significant	-1.1876	2.657055853
0.11945615	EIF3E	Not Significant	-1.7037	3.176091259
0.119693065	SLC35C2	Not Significant	-1.1901	2.776701184
0.11973202	PRKAG1	Not Significant	-1.645	2.654657755
0.120502928	NELFE	Not Significant	-1.4833	3.121887985
0.120620614	R3HDM4	Not Significant	-1.6752	2.478566496
0.120853065	COMMD2	Not Significant	-1.6462	2.564073979
0.120885725	CDCA7L	Not Significant	-1.2198	2.802773725
0.121138042	NDUFB6	Not Significant	-2.0409	2.736794755
0.121320686	CAPZB	Not Significant	-1.6524	3.148756851
0.121514696	API5	Not Significant	-1.7106	3.003460532
0.121514696	SMIM7	Not Significant	-1.1486	2.5132176
0.12181766	ETFB	Not Significant	-1.1335	3.14906508
0.121896183	CCNB2	Not Significant	-1.7027	2.679881942
0.121903128	UBE2G1	Not Significant	-1.0394	2.669781615
0.1220652	PXMP2	Not Significant	-1.6223	2.436162647
0.122914154	SH3BP5	Not Significant	-1.34	2.434568904
0.122930311	CDK2AP1	Not Significant	-1.8163	2.7355989
0.122993027	SMS	Not Significant	-2.1374	3.08849047
0.122993027	COX7A2L	Not Significant	-1.6043	2.716420734
0.122993027	GALNT1	Not Significant	-1.7295	2.980457892
0.122993027	C2orf68	Not Significant	-1.3669	2.517855419
0.122993027	TIMM13	Not Significant	-0.8089	3.371252629
0.123287466	MPI	Not Significant	-1.06	3.001084381
0.123913145	DDHD2	Not Significant	-1.7027	2.707144188
0.124024478	NDUFS7	Not Significant	-1.4968	3.059941888
0.124053728	HABP4	Not Significant	-1.4548	2.589391023
0.124187616	TNFRSF10B	Not Significant	-0.9362	2.42975228
0.124708719	CYHR1	Not Significant	-0.9437	2.63447727
0.124708719	ARF5	Not Significant	-1.6636	2.983851719
0.124708719	IMP4	Not Significant	-0.8734	3.004751156
0.124708719	LAGE3	Not Significant	-1.479	2.670709595
0.124771874	CSNK2A2	Not Significant	-0.9137	3.120738406
0.125040387	SEPT9	Not Significant	-1.1255	3.114777732
0.125062063	ZNF74	Not Significant	-0.81	2.609594409
0.125259214	SELENOM	Not Significant	-1.9486	2.607990859
0.125336812	MAD2L1	Not Significant	-0.9847	3.041392685
0.125336812	AKT2	Not Significant	-1.3534	2.9654369
0.125336812	FDFT1	Not Significant	-0.8937	3.256717746
0.125377704	FAM207A	Not Significant	-1.179	2.769377326
0.125679597	UFC1	Not Significant	-1.6614	3.042378598
0.125840785	ING5	Not Significant	-0.862	2.679881942
0.126271482	HMG20B	Not Significant	-1.4636	3.086359831
0.127037653	POLR2L	Not Significant	-1.1013	3.21735232
0.127698337	ASB6	Not Significant	-0.7553	2.648847708
0.127859024	RPS3AP26	Not Significant	-1.7379	2.588831726
0.129897338	EFHD1	Not Significant	-1.989	2.556905269
0.130340878	TTYH3	Not Significant	-1.551	2.875061263
0.130896734	PCGF3	Not Significant	-0.9367	2.657533888
0.131143417	PIEZO1	Not Significant	-2.336	2.580354661
0.132012691	ACOT13	Not Significant	-2.6245	2.637989781
0.132070915	EVC	Not Significant	-1.4088	2.508529719
0.132678712	CTDSP2	Not Significant	-1.0165	2.681241237
0.132687195	DCTN5	Not Significant	-0.971	3.009875634
0.133380711	CTBP2	Not Significant	-1.0362	2.777789187
0.133811735	KATNB1	Not Significant	-1.3168	2.969415912
0.133811735	TRNAU1AP	Not Significant	-1.8895	2.449478399
0.134493041	GNB2	Not Significant	-1.1098	3.23299611
0.134582965	SLC25A17	Not Significant	-1.3326	2.670245853
0.134837972	UBE2J1	Not Significant	-1.6223	2.735199548
0.134842997	RANGRF	Not Significant	-1.3495	2.582631439
0.135140325	MIS18A	Not Significant	-1.222	2.664171705
0.135172769	MRPL11	Not Significant	-1.351	2.971971276
0.1359933	TRAPPC1	Not Significant	-1.3168	2.853698212
0.137395615	FAM120A	Not Significant	-1.145	3.08350262
0.13765082	VPS53	Not Significant	-1.8668	2.633973156
0.138104895	ZNF768	Not Significant	-0.6792	3.082964794
0.138709493	SSNA1	Not Significant	-0.937	2.951823035
0.138752034	RP11-834C11.4	Not Significant	-1.5867	2.373831145
0.138950646	C1orf21	Not Significant	-1.6942	2.521138084
0.13906879	NDUFB2	Not Significant	-1.3851	3
0.13906879	SEC61B	Not Significant	-2.0525	2.819543936
0.13906879	PSMD12	Not Significant	-1.2881	2.898999271
0.139209629	FGFR1	Not Significant	-1.0134	3.001949941
0.139982103	SLC5A6	Not Significant	-1.7733	2.934245881
0.140184512	MED20	Not Significant	-1.1007	2.463146137
0.140236404	NQO2	Not Significant	-1.588	2.653694795
0.140350995	NARF	Not Significant	-1.332	2.783546282
0.140625206	SSBP1	Not Significant	-1.1014	3.239799818
0.141178296	WAC	Not Significant	-1.0173	2.460145817
0.141583624	EYA3	Not Significant	-1.5488	2.555698895
0.142393507	PLEKHJ1	Not Significant	-0.9793	2.975431809
0.142546347	UBE2I	Not Significant	-0.9973	3.024690862
0.142730698	BTBD1	Not Significant	-1.393	2.903903527
0.142894922	UQCC2	Not Significant	-1.3177	2.787106093
0.143105331	UIMC1	Not Significant	-1.1346	2.68797462
0.143159749	NECAP2	Not Significant	-1.1766	2.596597096
0.143317256	UBE2K	Not Significant	-1.4382	2.86569606
0.143399273	AC007318.5	Not Significant	-1.6566	2.711385379
0.144008517	EIF3H	Not Significant	-2.2504	2.968482949
0.144008517	BAX	Not Significant	-1.6351	2.797267541
0.144008517	HECA	Not Significant	-0.912	2.409933123
0.144256756	SERBP1P1	Not Significant	-2.0675	2.613313161
0.144833307	DPYSL2	Not Significant	-2.1657	2.598243192
0.144833307	PODXL2	Not Significant	-1.1178	3.308457694
0.144833307	FBXW2	Not Significant	-1.0304	2.684845362
0.144833307	DCAF8	Not Significant	-1.2949	2.461648568
0.144883965	NTPCR	Not Significant	-1.1908	2.902818468
0.145040341	ATP1A1	Not Significant	0.9366	3.745660226
0.145249979	CD99L2	Not Significant	-1.396	2.859438535
0.14563781	DNAJC11	Not Significant	-1.1839	3.155943018
0.145769822	TADA2B	Not Significant	-0.804	2.451018452
0.145769822	ECHDC1	Not Significant	-1.5783	2.752432609
0.145824802	CD320	Not Significant	-1.1206	3.155943018
0.146012935	PSAT1	Not Significant	-1.4696	3.014100322
0.146128076	EPN1	Not Significant	-1.2088	3.093946724
0.14633515	STX2	Not Significant	-1.8582	2.340444115
0.147630606	MRPL52	Not Significant	-1.1562	3.076458388
0.147849625	POP1	Not Significant	1.1691	2.451786436
0.147849625	AASDHPPT	Not Significant	-1.1402	2.86003839
0.1483163	PTEN	Not Significant	-1.3205	2.587149498
0.150213693	ATP5H	Not Significant	-1.3913	3.078456818
0.150367686	MRPL47	Not Significant	-1.7692	2.506505032
0.150940028	GTPBP2	Not Significant	-1.1366	2.515211304
0.150940028	NOC4L	Not Significant	-1.3075	2.928651847
0.151132494	ANKRD13A	Not Significant	-1.79	2.71222867
0.151132494	SLC26A2	Not Significant	-1.2589	2.596047008
0.151185018	ANAPC11	Not Significant	-1.2286	2.736396502
0.151185018	CMPK1	Not Significant	-1.7366	2.622214023
0.151209434	SELENOF	Not Significant	-1.7308	2.788521887
0.151209434	SORBS3	Not Significant	-1.9312	2.517195898
0.151302041	TCP1	Not Significant	-1.0051	3.577664105
0.151310969	TEX261	Not Significant	-1.1226	2.928395852
0.15158246	KIF7	Not Significant	1.2159	2.57054294
0.151670354	CHP1	Not Significant	-1.7238	2.731588765
0.15194065	NETO2	Not Significant	-1.1758	2.463146137
0.153045811	UTP18	Not Significant	-1.2262	3.10754913
0.153088041	MNAT1	Not Significant	-2.0837	2.564073979
0.153593718	DPY30	Not Significant	-2.5298	2.458637849
0.15552097	NDUFB4	Not Significant	-2.1799	2.582063363
0.155636757	MAPK9	Not Significant	-1.9416	2.681693392
0.156195416	LPCAT1	Not Significant	-1.0035	2.926856709
0.156328957	RC3H2	Not Significant	-1.0924	2.727541257
0.156363516	MAK16	Not Significant	-1.2061	2.565847819
0.156903497	NOP2	Not Significant	0.7141	2.936513742
0.15699248699999999	RPS29	Not Significant	-1.0198	2.989004616
0.157498103	STK25	Not Significant	-1.0618	3.20790353
0.158138171	MED28	Not Significant	-0.9368	2.917768002
0.158636745	MRPL42	Not Significant	-1.4997	2.888740961
0.16008531	RAB34	Not Significant	-1.3399	2.677606953
0.160409734	HOXB6	Not Significant	-0.8546	2.447932866
0.160617392	MRI1	Not Significant	-0.9928	3.120244796
0.160621419	MZT2B	Not Significant	-1.3606	2.915399835
0.161193044	COA3	Not Significant	-1.7659	2.591621038
0.161193044	AKR7A2	Not Significant	-1.5038	2.828981954
0.161332666	PPFIA1	Not Significant	-1.1627	2.553883027
0.16190258	RNA5-8S5	Not Significant	-0.8944	4.021788625
0.162015244	VTI1A	Not Significant	-1.3024	2.558108302
0.162943469	RPF2	Not Significant	-1.3004	2.652246341
0.162943469	RBM23	Not Significant	-0.884	3.040800061
0.163224596	TBC1D14	Not Significant	-0.9003	2.60906055
0.163224596	KIAA0930	Not Significant	-0.937	3.114610984
0.163224596	LYRM7	Not Significant	-1.68	2.535926741
0.163426828	TMEM147	Not Significant	-1.6286	2.608526034
0.163445821	RWDD1	Not Significant	-1.4544	2.54961624
0.163538323	WDR34	Not Significant	-1.435	2.987442805
0.163834855	ST3GAL2	Not Significant	-1.1065	2.428134794
0.163834855	EMC6	Not Significant	-0.9487	2.711385379
0.163834855	CD276	Not Significant	-0.9719	3.0523091
0.163834855	SEC11A	Not Significant	-1.3434	2.882809041
0.163834855	TMEM230	Not Significant	-2.0911	2.5774918000000002
0.163846932	CTSB	Not Significant	-1.5169	2.841046465
0.163846932	CEP89	Not Significant	-1.0735	2.381115081
0.164024499	IGSF8	Not Significant	-1.1669	2.60260252
0.164513619	TTC19	Not Significant	-1.1612	2.904715545
0.165224162	SCARF2	Not Significant	-1.1127	2.609594409
0.165804604	ARL16	Not Significant	-1.1864	2.593286067
0.165804604	RNF121	Not Significant	-1.3274	2.472756449
0.166077328	RPS27AP16	Not Significant	-1.1579	2.646403726
0.166105643	PHB	Not Significant	-0.7496	3.813714392
0.167188956	IPO8	Not Significant	1.5909	2.997167871
0.167397247	ARPC1B	Not Significant	-1.8794	2.385606274
0.168360138	CLSTN1	Not Significant	1.0522	3.09464579
0.16903476	STOM	Not Significant	-1.8914	2.578065884
0.169178192	ACP2	Not Significant	-1.7918	2.515873844
0.16918528	ZNF664	Not Significant	-0.9957	3.286344176
0.16918528	FAM162A	Not Significant	-2.1428	2.708845638
0.169334375	FAM50A	Not Significant	-1.4769	3.40688067
0.169850186	CAPZA1	Not Significant	-1.5841	3.063333359
0.169850186	KCTD15	Not Significant	-0.9209	2.742725131
0.169944362	C20orf24	Not Significant	-1.1471	2.599883072
0.169985306	MTFR1L	Not Significant	-1.4927	2.530199698
0.169985306	PEX26	Not Significant	-0.8662	3.023663918
0.170081487	C14orf2	Not Significant	-1.2046	3.102262149
0.17041065	GDE1	Not Significant	-1.1659	2.715167358
0.17041065	PCNP	Not Significant	-1.7358	2.804480189
0.171129607	IDI1	Not Significant	-0.9558	2.660391098
0.17124249	DDT	Not Significant	-1.4975	2.895698727
0.17124249	TMEM179B	Not Significant	-1.5271	2.460145817
0.17183984	NEDD8	Not Significant	-1.6562	2.752432609
0.172845915	MDM2	Not Significant	-0.8555	2.958085849
0.172845915	RAB13	Not Significant	-2.2164	2.826074803
0.173191503	CKB	Not Significant	-0.8376	3.966517176
0.173242777	LSM14B	Not Significant	-0.9891	2.419129308
0.173242777	ZBTB10	Not Significant	0.8174	2.500373714
0.173681757	CNOT3	Not Significant	-0.8597	2.892928982
0.174433483	HEBP1	Not Significant	-1.6449	2.541579244
0.175461698	GOLGA2	Not Significant	1.243	2.46612587
0.176601065	RCN1	Not Significant	-0.9754	3.306425028
0.176828359	H6PD	Not Significant	-1.1075	2.45331834
0.176828359	HGH1	Not Significant	-1.0988	2.753199914
0.176918731	EIF3F	Not Significant	-1.2284	2.999130541
0.176918731	NAPA	Not Significant	-1.6375	2.762303363
0.17707472	FBXO9	Not Significant	-1.295	2.542825427
0.177913639	INAFM2	Not Significant	-0.9326	2.329397879
0.178815886	MMGT1	Not Significant	-1.2998	2.731991449
0.179354916	ANTXR1	Not Significant	-1.823	2.683947131
0.179463682	NME6	Not Significant	-1.0592	2.369215857
0.179593774	PIGT	Not Significant	-1.5608	2.928395852
0.179754381	PAICS	Not Significant	-0.8855	3.728191399
0.180297671	RPP30	Not Significant	-1.4632	2.581494542
0.180297671	LSM5	Not Significant	-1.7375	2.631443769
0.180452386	ARF4	Not Significant	-1.3762	2.881669908
0.181464122	PYM1	Not Significant	-0.8916	2.409087369
0.181772695	GUF1	Not Significant	-1.8412	2.507180977
0.182225829	COQ4	Not Significant	-1.2135	2.610127613
0.182404596	POLR3H	Not Significant	-0.7499	3.191171456
0.184796585	ADD2	Not Significant	-1.3613	2.957607287
0.185967255	MRPS33	Not Significant	-1.3811	2.632963168
0.185987814	KCTD10	Not Significant	-0.9361	2.815577748
0.186384429	SNRNP70	Not Significant	0.7298	3.731588765
0.186561103	PI4K2A	Not Significant	-0.9426	2.356025857
0.186608239	RPE	Not Significant	-2.4497	2.545307116
0.186934466	BPNT1	Not Significant	-1.3298	2.629919036
0.188845168	EI24	Not Significant	-1.0942	3.316284938
0.189192693	CRABP2	Not Significant	-2.0227	2.60368555
0.189466754	ATP1B3	Not Significant	-1.235	3.104657791
0.189585509	TPRN	Not Significant	-0.8657	2.495544338
0.189708721	FANCE	Not Significant	-0.9763	2.451018452
0.18984949	P3H4	Not Significant	-0.948	2.896250562
0.189895681	FAM189B	Not Significant	-1.1364	2.99343623
0.190122104	OLA1	Not Significant	-1.6694	3.055378331
0.190304542	RP11-382A20.3	Not Significant	-1.4443	2.622731965
0.190749943	RHOC	Not Significant	-1.3623	2.725094521
0.191752021	COQ5	Not Significant	-1.1002	2.671635597
0.191902947	LARGE1	Not Significant	-1.7747	2.404833717
0.191999449	DOLPP1	Not Significant	-0.8449	2.573451822
0.193264527	VANGL2	Not Significant	-1.4221	2.395326393
0.193949617	LDLR	Not Significant	0.806	2.327358934
0.194672593	PPP3R1	Not Significant	-1.0771	2.60906055
0.195008526	R3HCC1	Not Significant	-0.9474	2.994756945
0.197092898	GJC1	Not Significant	-0.8356	2.505149978
0.197409606	C19orf24	Not Significant	-1.1441	2.478566496
0.197409606	MTMR12	Not Significant	-1.3747	2.383815366
0.197650873	ARPC2	Not Significant	-1.6656	3.092720645
0.198314547	ETFA	Not Significant	-1.4328	3.249320677
0.198314547	BCOR	Not Significant	0.6643	2.942504106
0.198620349	GPSM1	Not Significant	-1.765	2.482158695
0.199372097	UCK1	Not Significant	-0.8301	2.818225894
0.199702092	SMAD2	Not Significant	-1.1463	2.469822016
0.200166743	SIKE1	Not Significant	-1.326	2.736794755
0.201292742	FUBP3	Not Significant	-1.4684	2.855216195
0.201832679	RNF130	Not Significant	-1.4878	2.704150517
0.202413365	HIPK2	Not Significant	-0.8415	2.999348069
0.202870468	RPRD1A	Not Significant	-0.8808	3.210452293
0.203041857	WIPF2	Not Significant	-0.999	2.345373731
0.203674448	P4HB	Not Significant	-0.8518	3.733919151
0.203719408	C16orf58	Not Significant	-1.3505	2.7084209
0.204189342	CENPM	Not Significant	-1.2558	2.695043659
0.205093859	ZNF76	Not Significant	-1.853	2.355068206
0.206246488	SH3GLB2	Not Significant	-1.9035	2.694605199
0.206380557	HIRIP3	Not Significant	-0.9659	2.947188566
0.206393731	MYBL2	Not Significant	-0.8488	3.698274577
0.206575437	MBD3	Not Significant	-0.812	3.138144744
0.20678675	JMJD4	Not Significant	-0.7833	2.938019097
0.20678675	MAP3K11	Not Significant	-0.9642	2.738780558
0.207641213	CAPN2	Not Significant	-1.3352	3.235275877
0.2077849	MTURN	Not Significant	-2.3834	2.624797579
0.207837769	NUDT16	Not Significant	-0.9907	2.665580991
0.207861967	DENR	Not Significant	-1.2179	3.178833117
0.208828838	RAB29	Not Significant	-1.1272	2.390935107
0.208840144	RBMX2	Not Significant	-1.0119	2.635986112
0.210253796	PSMC3	Not Significant	-0.863	3.4852244
0.210594541	PPA2	Not Significant	-2.045	2.861534411
0.210662316	OGDH	Not Significant	1.8	2.682145076
0.210662316	CDR2L	Not Significant	-0.934	2.540954809
0.210822441	PLAGL1	Not Significant	-1.2279	2.469822016
0.21137249	TOX4	Not Significant	-1.0272	2.816572696
0.211669796	NSMCE4A	Not Significant	-1.5097	2.903903527
0.211669796	MAPKAPK2	Not Significant	-0.982	2.746244872
0.211669796	TOPBP1	Not Significant	-1.5586	2.744684063
0.212637333	CYTH2	Not Significant	-0.9079	2.489958479
0.212782699	UBXN2A	Not Significant	-1.1381	2.602059991
0.213364993	GPR27	Not Significant	-1.0435	2.339451441
0.213364993	PEX19	Not Significant	-1.275	2.926342447
0.214130678	TMUB1	Not Significant	-1.01	2.735997884
0.214285129	AP2B1	Not Significant	-1.2583	3.229681842
0.215391081	DUT	Not Significant	-1.2865	2.869525063
0.215488877	NDUFAF8	Not Significant	-1.1065	2.942008053
0.216783756	TMSB10	Not Significant	-0.9916	3.475235223
0.216835476	GNG5	Not Significant	-1.925	2.581494542
0.217334387	CCDC85C	Not Significant	-0.8149	2.956408571
0.217960496	MSN	Not Significant	1.4113	3.072984745
0.218441878	SSR4	Not Significant	-1.1945	3.196866747
0.218441878	FBXW5	Not Significant	-1.2403	2.882524538
0.218441878	JTB	Not Significant	-0.9116	3.218141468
0.218741201	WDR55	Not Significant	-1.0334	2.624282096
0.219085136	APOBEC3C	Not Significant	-1.7034	2.695043659
0.219470276	G6PC3	Not Significant	-1.4367	2.800717078
0.221048482	B4GALT1	Not Significant	-1.1755	2.463146137
0.221200291	SLC39A3	Not Significant	-0.9431	2.586587305
0.221200291	KCTD3	Not Significant	-1.2176	2.758154622
0.221267811	ASRGL1	Not Significant	-1.4788	2.682596291
0.221494931	AGPAT2	Not Significant	-1.1638	2.627877695
0.222182293	GAL	Not Significant	-1.8327	2.905526048
0.222217494	HPRT1	Not Significant	-1.41	3.193263773
0.222420223	PAF1	Not Significant	0.9349	3.053462605
0.223382363	ADSL	Not Significant	-1.6661	2.981138783
0.223654081	ILK	Not Significant	-1.9728	2.700270937
0.223654081	AIMP1	Not Significant	-1.5749	2.588831726
0.22469618	KDM2B	Not Significant	-0.8158	2.992111488
0.224916918	DERL1	Not Significant	-1.1533	2.505149978
0.225075813	LAMTOR2	Not Significant	-1.451	2.731991449
0.22541561	MAST2	Not Significant	-1.3213	2.516535374
0.226119361	POLR3D	Not Significant	-0.8672	2.551449998
0.226301317	PDDC1	Not Significant	-0.8506	2.889581802
0.22631188	MFSD10	Not Significant	-2.3811	2.545307116
0.226325643	ARHGEF1	Not Significant	1.3272	2.539703239
0.227009562	CYLD	Not Significant	-1.4186	2.431363764
0.227396391	SMG8	Not Significant	0.7448	2.555094449
0.227830501	SRP68	Not Significant	-0.9349	2.959518377
0.227830501	SULF2	Not Significant	-2.142	2.694605199
0.227830501	GATAD1	Not Significant	-0.8552	2.396199347
0.228007399	LBR	Not Significant	-0.9987	3.18568378
0.228189024	MORF4L2	Not Significant	-0.8008	3.64271177
0.228204974	PCSK1N	Not Significant	-1.5956	2.694166296
0.228204974	PHACTR2	Not Significant	-1.6473	2.599883072
0.228454059	ORMDL2	Not Significant	-1.7941	2.36078269
0.229185385	LRP5	Not Significant	-1.2768	2.661812686
0.229185385	INTS14	Not Significant	-1.0627	2.564073979
0.229185385	MFSD12	Not Significant	-1.098	2.86421433
0.229323806	REXO2	Not Significant	-1.4348	2.780677274
0.229323806	BMPR2	Not Significant	-1.1806	2.57921178
0.229414716	LSM14A	Not Significant	-1.024	2.884795364
0.229414716	MAGEF1	Not Significant	-0.7952	2.635483747
0.229927142	PIN4	Not Significant	-2.03	2.718916686
0.229927142	VPS37B	Not Significant	-0.791	2.459392488
0.229927142	ADCK2	Not Significant	-0.8728	2.822168079
0.230572599	POLD2	Not Significant	-1.3138	3.117768295
0.23112082	PROSC	Not Significant	-1.4582	2.488550717
0.232031702	PSMC2	Not Significant	-1.1144	3.07371835
0.232031702	TCFL5	Not Significant	-1.2631	2.492760389
0.232465008	RTF1	Not Significant	-1.2592	2.860637417
0.232465008	TRIM8	Not Significant	-0.8711	2.413299764
0.232856041	HNRNPR	Not Significant	-0.8509	3.489325551
0.232856041	MTMR14	Not Significant	-1.5207	2.729974286
0.232910718	VIM	Not Significant	1.0025	3.472317546
0.233155003	RRP15	Not Significant	-1.273	2.667452953
0.233417962	UBE2J2	Not Significant	-0.8088	2.759290033
0.235220461	MSL3	Not Significant	-1.3986	2.525692525
0.23522464	DTD1	Not Significant	-1.4855	2.980457892
0.235768946	C12orf43	Not Significant	-0.8449	2.655618584
0.235768946	CMAS	Not Significant	-1.3334	2.582631439
0.235948826	ECI2	Not Significant	-1.7238	2.748962861
0.235948826	TIPIN	Not Significant	-1.0838	2.486430479
0.236144063	RAB4A	Not Significant	-1.2352	2.495544338
0.236336802	UTP4	Not Significant	-1.1752	2.604765885
0.236360426	DDX49	Not Significant	-0.9693	3.0757294
0.236479591	SC5D	Not Significant	-1.4067	2.626340367
0.236913446	CACUL1	Not Significant	-1.0391	2.668385917
0.237225132	PHAX	Not Significant	-0.8241	2.503790683
0.237928584	SDHD	Not Significant	-1.4942	2.539703239
0.238841407	CTSA	Not Significant	-1.9647	2.673020907
0.239171824	EBPL	Not Significant	-1.8457	2.538448052
0.239516195	SSFA2	Not Significant	-0.9912	2.526339277
0.239522372	BAD	Not Significant	-1.3806	2.449478399
0.239522372	SLC20A2	Not Significant	-0.9695	2.421603927
0.239754084	HINT2	Not Significant	-1.6191	2.404833717
0.240003323	SYK	Not Significant	-2.3772	2.359835482
0.240003323	BEX1	Not Significant	-1.5565	2.702861171
0.240003323	SLC1A5	Not Significant	0.7134	3.411788005
0.240003323	PTPN18	Not Significant	-2.1193	2.414137362
0.240003323	EIF3K	Not Significant	-1.0584	3.469380136
0.240105141	DOHH	Not Significant	-0.8626	2.43055877
0.240156863	SPIRE1	Not Significant	-1.3676	2.381115081
0.240609675	MAP2K1	Not Significant	-0.8992	2.979320697
0.240808906	DANCR	Not Significant	-1.3375	2.48784512
0.240808906	RPL13AP25	Not Significant	-1.0392	2.784260583
0.242246247	PTPN1	Not Significant	-0.8621	2.861832998
0.242258611	TRIOBP	Not Significant	-1.0575	2.673941999
0.242378839	CDC14B	Not Significant	-1.6137	2.670709595
0.242562846	RBM38	Not Significant	-0.8824	2.474944335
0.243385645	ATP6V1D	Not Significant	-1.2316	2.583198774
0.244113317	SMG5	Not Significant	-0.7904	3.45293587
0.244240903	ZNF740	Not Significant	-0.7454	2.745074792
0.245829462	DCTN2	Not Significant	-1.0547	3.14906508
0.245845173	MDM4	Not Significant	-0.9426	2.572871602
0.246324322	CHMP2B	Not Significant	-1.629	2.521138084
0.246416893	NRN1	Not Significant	-0.9832	2.417471693
0.246777152	AMBRA1	Not Significant	0.909	2.409087369
0.247691237	NSFL1C	Not Significant	-0.9641	3.013679697
0.248200179	ABLIM1	Not Significant	-1.4664	3.003891166
0.24844956	FPGS	Not Significant	-1.4618	2.81391442
0.249698584	PURA	Not Significant	-0.8403	2.467608106
0.24977634	HMGB1	Not Significant	-0.8217	3.612200875
0.250268765	ZNF428	Not Significant	-1.2156	2.785685668
0.250268765	UBQLN1	Not Significant	-1.0662	3.061640934
0.250268765	FAAP100	Not Significant	-1.4732	2.455606113
0.250268765	EEF2KMT	Not Significant	-1.238	2.371990911
0.25090403	NFATC2IP	Not Significant	-0.952	2.79761373
[truncated: 2,917 more rows]
