# Supplementary material for: Internally controlled RNA sequencing comparisons using nucleoside recoding chemistry
Source: Nucleic Acids Res. 2022 Aug 26;50(19):e110. doi: 10.1093/nar/gkac693 (PMC9638901; doi:10.1093/nar/gkac693)
Supplement: gkac693_Supplemental_Files [file gkac693_supplemental_files.zip › SupplementaryTable_S9.csv]

p_adj	gene_id	significance	L2FC	log_reads
1.13e-125	JUN	Upregulated	1.6002	3.497827736
4e-82	MT-RNR2	Downregulated	-1.975	4.983335307
2.42e-70	MT-ND4	Downregulated	-1.6659	4.058577849
4.33e-61	MT-CO2	Downregulated	-1.7842	3.892484179
5.919999999999999e-57	MT-CO1	Downregulated	-1.2765	4.154423973
1.2399999999999999e-52	MT-ATP6	Downregulated	-2.4818	3.757813419
1.35e-49	MT-RNR1	Downregulated	-2.2773	4.654609657
1.6799999999999998e-43	MT-ND2	Downregulated	-2.1581	3.565906822
1.89e-25	MT-ND5	Downregulated	-1.0354	4.076002914
1.75e-21	RN7SL1	Downregulated	-1.0491	4.75401178
3.79e-18	MT-ND1	Downregulated	-1.0524	3.777644278
1.89e-17	MTATP6P1	Downregulated	-1.7395	3.388900108
3.06e-17	HSPA8	Downregulated	-1.1967	3.684620978
1.59e-16	MT-CO3	Downregulated	-1.1005	3.846058629
1.95e-10	MT-CYB	Downregulated	-0.9399	3.869818208
3.25e-9	HSP90AB1	Downregulated	-0.9625	4.38678424
4.43e-8	RMRP	Downregulated	-0.982	4.47013842
6.15e-8	HSP90AA1	Downregulated	-1.1224	4.3681287620000004
1.53e-5	ADAMTS1	Upregulated	1.1249	2.626853415
3.42e-4	AKAP12	Downregulated	-1.4067	3.437116093
0.00064899999999999995	7SK	Downregulated	-1.0576	3.817036226
8.48e-4	HSPD1	Downregulated	-1.6552	3.714455502
0.001333554	CSDE1	Downregulated	-1.4499	3.747567163
0.001380721	MKI67	Downregulated	-0.9584	3.578295305
0.002476482	DSP	Downregulated	-1.4449	3.483087821
0.00256306	DNAJA1	Downregulated	-1.6793	3.068742293
0.002590573	PARP1	Downregulated	-1.0829	4.023231876
0.003283371	RN7SL5P	Downregulated	-0.9861	3.738899418
0.006978297	HNRNPUL1	Downregulated	-1.194	3.599391758
0.007517445	PABPC1	Downregulated	-1.5128	3.688597775
0.009430054	SPEN	Downregulated	-0.7357	3.561757103
0.010282350000000001	RN7SL2	Downregulated	-0.8331	4.374161561
0.01177793	MSH6	Downregulated	-1.0562	3.081167215
0.024643981	YBX1	Downregulated	-1.1629	3.909368793
0.048183274	NCL	Downregulated	-0.6904	4.392098727
0.051087058	EIF4G2	Not Significant	-1.0287	3.762828553
0.066926207	FOXM1	Not Significant	-1.4399	3.011993115
0.126601	G3BP1	Not Significant	-1.0968	3.186391216
0.162955468	TSR1	Not Significant	-1.1218	3.062393937
0.201061353	TPX2	Not Significant	-1.0412	3.193402903
0.201061353	ACTB	Not Significant	-0.796	4.36267093
0.215281579	EXT2	Not Significant	-2.3048	2.60368555
0.219283774	XRCC6	Not Significant	-1.0081	3.73755043
0.231146811	HSPH1	Not Significant	-1.6856	2.999348069
0.231146811	SALL2	Not Significant	-0.9523	2.641969598
0.231146811	LCOR	Not Significant	-1.0477	2.904174368
0.264107478	GPI	Not Significant	-1.3547	3.504470862
0.264107478	MYC	Not Significant	0.7325	2.922465945
0.27135849	CLSPN	Not Significant	-1.1448	3.054421524
0.27135849	DEK	Not Significant	-1.1055	3.430639336
0.286140493	EPRS	Not Significant	-1.6058	3.390758529
0.298130757	RPS6	Not Significant	-0.9388	3.940740547
0.309290035	TXNRD1	Not Significant	-1.3651	2.857332496
0.309489021	RPL23AP42	Not Significant	-1.3337	2.99056083
0.33777967	MAPRE2	Not Significant	-1.4605	2.84509804
0.343012636	PTMS	Not Significant	-1.1965	3.682551191
0.348722001	HSPA4	Not Significant	-1.2886	3.370235437
0.380836362	LDHB	Not Significant	-1.1171	3.734159513
0.380836362	ATP5B	Not Significant	-1.1776	3.518908574
0.383103703	HIST1H4D	Not Significant	-1.1966	2.782830805
0.446377566	FAM208B	Not Significant	-0.9401	3.062017599
0.446377566	NOLC1	Not Significant	-0.871	3.555275871
0.507045095	ST13	Not Significant	-2.0605	3.29380436
0.614029625	CACYBP	Not Significant	-1.0697	3.341632336
0.628998135	HNRNPR	Not Significant	-1.1249	3.267758217
0.632753805	CCT2	Not Significant	-1.3648	3.255393126
0.632753805	CENPF	Not Significant	-0.8837	3.396983508
0.632753805	PARVB	Not Significant	-2.7027	2.683047038
0.633822252	RN7SL3	Not Significant	-1.2025	3.608097946
0.646494059	MYCBP2	Not Significant	-0.9537	3.134495856
0.695489719	EPB41	Not Significant	-1.6105	3.087248868
0.729574948	EIF2S2	Not Significant	-1.3063	2.983400738
0.729574948	PRELID1	Not Significant	-1.0513	3.403549454
0.729574948	THRA	Not Significant	-1.2705	2.668385917
0.73020108	FAM199X	Not Significant	-1.1713	2.85308953
0.741094039	NID1	Not Significant	-1.6787	3.182129214
0.750511632	USB1	Not Significant	-1.6219	2.503109437
0.764011728	RANBP1	Not Significant	-0.8973	3.808750972
0.764011728	TOP1	Not Significant	-1.2166	3.246990699
0.769523807	GLUD1	Not Significant	-1.6478	3.034427905
0.777980474	NSD1	Not Significant	-0.8917	3.018076064
0.784513012	HIST1H2AL	Not Significant	-0.9473	2.859138297
0.81110601	RPL5	Not Significant	-0.9002	3.942057684
0.81110601	ADAR	Not Significant	-0.8929	3.39471428
0.816140987	TBL1X	Not Significant	-1.2346	2.697229343
0.829502168	SEPT9	Not Significant	-1.2893	3.057856209
0.838626225	DBN1	Not Significant	-0.8566	3.56908116
0.844752644	PQBP1	Not Significant	-1.3308	2.889301703
0.845797936	IMPAD1	Not Significant	-1.0924	2.807873132
0.845797936	CS	Not Significant	-1.1721	3.147985321
0.845797936	C1orf43	Not Significant	-1.0943	2.978408793
0.845964978	CTNND1	Not Significant	-1.2043	2.823474229
0.862777456	PDIA3	Not Significant	-1.5933	3.007320953
0.895246186	MTDH	Not Significant	-1.0012	3.269629674
0.895246186	IARS2	Not Significant	-1.599	3.01911629
0.935511632	MACF1	Not Significant	-0.8572	3.275426537
0.951842337	MALAT1	Not Significant	-0.785	3.611670213
0.956656411	SPTBN1	Not Significant	-0.9089	3.648896448
0.9622934	PYGL	Not Significant	-1.6087	2.944975908
0.98075862	PPP2R5D	Not Significant	-1.6418	2.826398782
0.98075862	SF3A1	Not Significant	-0.7943	3.480509973
1.008391589	PPIA	Not Significant	-1.0523	3.591565427
1.008391589	PDIA4	Not Significant	-0.95	3.443654068
1.017990052	VCL	Not Significant	-1.2862	3.004106323
1.017990052	GSPT1	Not Significant	-1.0939	3.262688344
1.017990052	RPS8	Not Significant	-0.8613	3.852998154
1.020957305	MARK4	Not Significant	-1.5556	2.401400541
1.029489563	LDHA	Not Significant	-1.0517	3.617629298
1.029489563	SNORD3A	Not Significant	-0.9776	3.67329744
1.037953585	CAB39	Not Significant	-1.1852	2.530199698
1.066589886	CLTC	Not Significant	-1.0863	3.410608543
1.069613146	UBA2	Not Significant	-1.332	3.052501563
1.069613146	FBL	Not Significant	-1.1066	3.392872745
1.069613146	STAG2	Not Significant	-1.0907	3.150602952
1.069613146	PDCD2	Not Significant	-1.1119	2.809559715
1.069613146	KLHDC3	Not Significant	1.6064	2.805500858
1.069613146	STIP1	Not Significant	-0.865	3.462772228
1.069613146	SCD	Not Significant	-0.7947	3.716629279
1.069613146	MPZL1	Not Significant	-1.385	2.711385379
1.069613146	SH3GLB2	Not Significant	-1.5333	2.50174373
1.069613146	MATR3	Not Significant	-0.8482	3.602981888
1.069613146	IGF2BP1	Not Significant	-0.8423	3.354204511
1.070151558	TUBG1	Not Significant	-1.1507	2.957367808
1.111502913	RBM12	Not Significant	-0.9277	2.890979597
1.112041328	COX6B1	Not Significant	-1.4449	2.975431809
1.114501391	HIST1H1D	Not Significant	-1.0563	2.678062905
1.114501391	PRDX6	Not Significant	-1.3891	3.132419798
1.114501391	SLC39A7	Not Significant	-0.9482	2.939768775
1.13029488	SUPT16H	Not Significant	-0.862	3.585686278
1.148381623	SETD7	Not Significant	-1.2105	2.807196661
1.172838523	NCAPD2	Not Significant	-1.0938	3.24216859
1.172838523	UBE2R2	Not Significant	-1.129	2.56937391
1.172838523	CANX	Not Significant	-0.8743	3.901131251
1.172838523	GPX1	Not Significant	-1.3387	3.093596769
1.193778728	AKAP1	Not Significant	-0.8064	2.99585448
1.193778728	SERBP1	Not Significant	-0.6977	3.868174041
1.193778728	PAFAH1B3	Not Significant	-1.5607	2.559308011
1.195496063	HACD3	Not Significant	-1.1758	3.115444083
1.199006839	TUBB	Not Significant	-0.6574	4.038063527
1.199006839	B4GALNT3	Not Significant	-1.3892	2.519171464
1.199006839	PXN	Not Significant	-1.2907	2.561101384
1.210970002	MAP1A	Not Significant	-1.3265	2.622731965
1.217872687	MRPL15	Not Significant	-1.1056	2.639486489
1.229720245	FTSJ3	Not Significant	-1.044	3.051538391
1.229720245	TPI1	Not Significant	-0.9286	3.749117662
1.229720245	SYNCRIP	Not Significant	-0.8816	3.151216579
1.229720245	SCARB1	Not Significant	-1.2567	2.788168371
1.236189588	HOMER2	Not Significant	-1.4249	2.750508395
1.242138763	ZMAT2	Not Significant	-1.3556	2.810904281
1.2471688	CCT6A	Not Significant	-1.0053	3.309736599
1.259210427	SLC25A5	Not Significant	-1.0633	3.419707981
1.259210427	POFUT1	Not Significant	-1.0073	2.73479983
1.259210427	KARS	Not Significant	-1.2115	3.097951071
1.268234006	VPS26B	Not Significant	-1.037	2.771219902
1.269425003	CTNNB1	Not Significant	-0.9725	3.39119984
1.269472132	TMEM129	Not Significant	-1.0448	2.410777233
1.271025919	SNRPD2	Not Significant	-1.5256	2.937768567
1.272262938	RCC1	Not Significant	-0.8068	3.172894698
1.274293833	EXTL3	Not Significant	-1.0319	2.517195898
1.274995296	HMGA2	Not Significant	-1.7212	2.740757323
1.274995296	XRCC5	Not Significant	-1.0425	3.491921713
1.274995296	AP2B1	Not Significant	-1.279	3.032417279
1.274995296	RAD21	Not Significant	-0.9083	3.145817714
1.274995296	DENR	Not Significant	-1.2663	3.008813009
1.274995296	FGFR1	Not Significant	-1.0689	2.806519134
1.274995296	HDAC2	Not Significant	-0.9122	3.370605601
1.290944281	DNAJC7	Not Significant	-1.0129	2.994537104
1.291043204	ZMYM3	Not Significant	-1.2155	2.64246452
1.296485635	COA4	Not Significant	-1.0739	2.666049738
1.304455463	UBQLN4	Not Significant	-1.1272	2.866582677
1.304455463	PHF10	Not Significant	-1.3415	2.72427587
1.313256101	LARP1	Not Significant	-0.7407	3.688419822
1.313256101	DRG1	Not Significant	-1.1975	2.749349761
1.313256101	CLSTN1	Not Significant	-0.9552	3.135291704
1.313256101	STARD3	Not Significant	-1.253	2.378397901
1.313256101	CCND2	Not Significant	-0.9228	2.937267072
1.313256101	RUVBL1	Not Significant	-1.0013	3.134336511
1.313256101	ACTR1A	Not Significant	-0.9179	2.951580345
1.313256101	NPM1P27	Not Significant	-1.0288	3.179838928
1.313256101	RNA5SP149	Not Significant	-1.9641	2.569958818
1.313854551	LYRM7	Not Significant	-1.31	2.50174373
1.317617236	LAPTM4B	Not Significant	-2.2866	2.725911632
1.317617236	GSE1	Not Significant	-0.8538	2.865400118
1.337290534	PLPPR2	Not Significant	-1.7864	2.418301291
1.337290534	EGLN1	Not Significant	-0.911	2.703291378
1.360640852	PTPN14	Not Significant	-1.0769	2.656098202
1.384912966	NARS	Not Significant	-1	2.89181612
1.384912966	QSOX1	Not Significant	-1.5386	2.43055877
1.384912966	PSAT1	Not Significant	-1.5067	2.767155866
1.384912966	EEF1A1P5	Not Significant	-0.862	3.164204099
1.384912966	NUCKS1	Not Significant	-0.802	3.776519585
1.401608054	NUP188	Not Significant	-1.1168	3.1775365
1.410817713	TTC3	Not Significant	-1.176	2.9410142440000002
1.410817713	EIF2S3	Not Significant	-1.0829	3.1868151240000002
1.417989277	PGRMC1	Not Significant	-1.0407	3.23146959
1.419306054	DHFR	Not Significant	-1.2086	3.044343735
1.419306054	SSRP1	Not Significant	-0.8046	3.808447305
1.419306054	APP	Not Significant	-0.9236	3.40010607
1.432026788	AGPAT2	Not Significant	-1.3093	2.447158031
1.441775288	SMAP2	Not Significant	-1.077	2.555094449
1.448988057	DCTPP1	Not Significant	-1.0219	2.774881766
1.448988057	FBRS	Not Significant	-0.7161	3.036029731
1.448988057	EEF1A1	Not Significant	-0.7109	4.202747073
1.448988057	GNL2	Not Significant	-0.8481	2.999782798
1.448988057	MTHFD1	Not Significant	-1.1458	3.302763708
1.448988057	PRPS1	Not Significant	-1.0331	3.108226656
1.448988057	CIAO1	Not Significant	-0.8458	2.903361336
1.448988057	VHL	Not Significant	-0.8063	2.81391442
1.448988057	MCM6	Not Significant	-0.9424	3.176958981
1.448988057	MRPL9	Not Significant	-1.0357	2.855216195
1.453821035	RPS27A	Not Significant	-0.9517	3.538762189
1.453821035	PRDX4	Not Significant	-1.0159	3.260429176
1.453821035	CCT5	Not Significant	-0.836	3.604550033
1.453821035	AP2M1	Not Significant	-1.0595	3.288696261
1.465326263	PGAM1	Not Significant	-0.9773	2.983626287
1.465326263	TPM1	Not Significant	-1.3424	2.710540448
1.467598674	CBFB	Not Significant	-1.2255	2.551449998
1.467598674	GMPS	Not Significant	-0.9543	2.914607568
1.467598674	NDUFB9	Not Significant	-1.1708	3.083323418
1.467598674	COPE	Not Significant	-1.2122	2.981818607
1.467972507	RAB7A	Not Significant	-0.9525	2.950364854
1.468695323	VAT1	Not Significant	-1.1897	2.858837851
1.482458938	STAU1	Not Significant	-0.9286	3.042969073
1.482458938	HS6ST2	Not Significant	-1.1661	2.60260252
1.482458938	AKR1B1	Not Significant	-1.2229	3.026124517
1.488458333	CNN3	Not Significant	-1.0238	2.921946454
1.488458333	SF3B2	Not Significant	-0.6869	3.805262917
1.488458333	MAP2K1	Not Significant	-0.8867	2.787814567
1.488458333	DSG2	Not Significant	-0.997	3.093421685
1.488458333	RPS26	Not Significant	-1.1723	3.172456974
1.488458333	PDXDC1	Not Significant	-1.035	2.839792184
1.488458333	FKBP10	Not Significant	-0.979	3.284656283
1.488458333	DPP3	Not Significant	-1.6544	2.540954809
1.488458333	CHCHD3	Not Significant	-1.0887	2.832508913
1.488458333	PARK7	Not Significant	-1.2926	2.861235619
1.488458333	MAGT1	Not Significant	-1.2186	3.051152522
1.488458333	RP11-371A22.1	Not Significant	-0.9162	3.137512353
1.49475345	GTPBP6	Not Significant	-0.9391	2.957607287
1.49475345	ATP13A1	Not Significant	0.825	2.898725182
1.49475345	ADI1	Not Significant	-1.3084	2.82314806
1.510911213	MAPK8IP2	Not Significant	-1.1861	2.731588765
1.520063716	CLIC1	Not Significant	-1.1326	2.879382637
1.524982332	SSR3	Not Significant	-1.1535	2.918554531
1.533868037	HDGF	Not Significant	-0.6915	3.839069329
1.541040938	HIST1H4E	Not Significant	-0.7487	2.941759814
1.541040938	UCK2	Not Significant	-0.7507	2.913283902
1.541040938	CCDC47	Not Significant	-0.9725	2.948168362
1.541040938	RPL31	Not Significant	-0.9261	3.577836341
1.541040938	SF3B1	Not Significant	-0.7787	3.362388217
1.541040938	BTF3	Not Significant	-0.9314	3.268343914
1.541040938	TOMM5	Not Significant	-0.9085	2.776701184
1.546476775	MSN	Not Significant	-1.3352	3.13001195
1.550358258	TMED10	Not Significant	-1.0713	3.009875634
1.554182996	CNOT1	Not Significant	-0.8454	3.301789347
1.554182996	AURKB	Not Significant	-0.8591	2.775974331
1.554182996	CPD	Not Significant	-1.0919	2.897077003
1.55879011	RPN2	Not Significant	-1.3229	3.034628457
1.562811808	RPL39	Not Significant	-1.0869	3.143639235
1.562811808	GK5	Not Significant	-0.9928	2.474944335
1.568778168	IMPDH2	Not Significant	-0.7952	3.441695136
1.568778168	CHCHD10	Not Significant	-1.0316	2.960946196
1.570404217	RAC1	Not Significant	-0.9371	3.021809277
1.570632019	ECHS1	Not Significant	-1.1523	2.8683505
1.570632019	STMN1	Not Significant	-1.0642	3.036029731
1.570632019	PA2G4	Not Significant	-0.8176	3.457503427
1.570632019	PPM1G	Not Significant	-0.7606	3.450326104
1.576519952	DHCR24	Not Significant	-0.7738	3.359835482
1.576519952	CALR	Not Significant	-0.7041	3.867644234
1.576519952	PYCR2	Not Significant	-0.8567	2.597695186
1.576519952	SAP18	Not Significant	-0.9993	2.669781615
1.576519952	SMARCD2	Not Significant	-0.8876	2.678973376
1.576519952	TMEM248	Not Significant	-0.8898	2.544068044
1.579158396	ZNF503	Not Significant	0.6118	2.948657432
1.579183551	NUP155	Not Significant	-0.9782	3.05709529
1.579183551	RPS5	Not Significant	-0.8916	3.372912003
1.579183551	NME4	Not Significant	-0.956	3.129206358
1.579183551	ARHGEF1	Not Significant	-0.9556	2.638988159
1.579183551	ICMT	Not Significant	-0.7986	2.826074803
1.579183551	NOP2	Not Significant	-0.6508	2.903903527
1.579183551	RCC1L	Not Significant	-1.0322	2.672097858
1.579183551	NONO	Not Significant	-0.7103	3.814480667
1.579183551	MAPKAPK3	Not Significant	-1.1789	2.628899564
1.579183551	KCTD20	Not Significant	-0.9476	2.759667845
1.579183551	EFTUD2	Not Significant	-0.8883	3.267171728
1.579183551	DCAF15	Not Significant	-0.9603	2.523746467
1.579183551	LRRC41	Not Significant	-1.0247	2.607990859
1.579183551	CFDP1	Not Significant	-1.4006	2.867467488
1.579183551	SURF4	Not Significant	-0.8758	3.056333035
1.579183551	MRPL52	Not Significant	-1.2246	2.715585552
1.579183551	EIF2AK1	Not Significant	-1.2432	2.916453949
1.579183551	CLPB	Not Significant	-1.2672	2.748575617
1.579183551	RRM1	Not Significant	-0.9534	3.193402903
1.579183551	RNF10	Not Significant	-0.8364	3.139249218
1.579183551	ODC1	Not Significant	-0.8907	3.173040508
1.579183551	CD99	Not Significant	-1.1139	3.004751156
1.579183551	COL18A1	Not Significant	-1.455	2.958802703
1.579183551	MORF4L2	Not Significant	-0.8318	3.228272002
1.579183551	RPS20	Not Significant	-0.9893	3.214976235
1.579183551	RERE	Not Significant	-0.7799	2.719745493
1.579183551	COMMD4	Not Significant	-1.1203	2.597146488
1.579183551	CCT4	Not Significant	-0.9204	3.327052265
1.579183551	SLC31A1	Not Significant	-1.0265	2.660865478
1.579183551	RPL6	Not Significant	-0.773	3.588383768
1.579183551	RNU4-1	Not Significant	-1.4791	2.897901874
1.579183551	YWHAQ	Not Significant	-1.0117	3.243658027
1.579183551	SEPT11	Not Significant	-1.0941	3.049605613
1.579183551	DIDO1	Not Significant	-0.629	2.961895474
1.579183551	MEA1	Not Significant	-1.0519	2.870988814
1.579183551	RPS12	Not Significant	-0.99	3.270678836
1.579183551	EP300	Not Significant	-0.6434	2.975431809
1.579183551	HLA-C	Not Significant	-1.0162	3.238798563
1.579183551	IQGAP1	Not Significant	-1.0798	3.091666958
1.579183551	RAPGEF1	Not Significant	-0.9703	2.853698212
1.579183551	TCOF1	Not Significant	-0.6543	3.657677195
1.579183551	SMARCA5	Not Significant	-0.8561	3.175076721
1.580881125	RPL35A	Not Significant	-1.0142	3.0548045
1.580881125	RNF213	Not Significant	-0.9658	2.747023177
1.583866561	RPA1	Not Significant	-1.0229	3.028774527
1.58471723	WBP11	Not Significant	-0.7878	2.989004616
1.585871495	PTDSS1	Not Significant	-1.0345	2.846337112
1.585871495	GSTP1	Not Significant	-1.0006	3.054038211
1.585871495	RSL1D1	Not Significant	-0.7115	3.28171497
1.585871495	RHOA	Not Significant	-0.8162	3.392345155
1.587542398	ACTR2	Not Significant	-1.3554	2.965671971
1.587542398	MRPL42	Not Significant	-0.9648	2.773420723
1.587542398	RPS7P1	Not Significant	-1.0375	2.973589623
1.587542398	EIF3I	Not Significant	-0.7993	3.381656483
1.587542398	H2AFV	Not Significant	-0.9788	2.777789187
1.587542398	SMC1A	Not Significant	-0.6532	3.79190108
1.587542398	BSG	Not Significant	-0.7863	3.545739958
1.587542398	EXOC3	Not Significant	-0.8958	2.583765368
1.587542398	C1orf122	Not Significant	-1.2577	2.525044807
1.587542398	RRP36	Not Significant	-0.871	2.741151599
1.587542398	AIFM1	Not Significant	-1.1858	2.903903527
1.587542398	ADD2	Not Significant	-1.1051	2.775610448
1.587542398	RPL26	Not Significant	-0.7711	3.736675317
1.587542398	PTPRU	Not Significant	-0.9808	2.893206753
1.587542398	GGA2	Not Significant	-0.796	2.885643872
1.587542398	MAP1B	Not Significant	-0.8124	3.040206628
1.587542398	CYCS	Not Significant	-0.8455	3.06483222
1.587542398	UTP18	Not Significant	-0.8668	2.854913022
1.587542398	SNRNP40	Not Significant	-1.0304	2.782472624
1.587542398	WDR18	Not Significant	-0.9481	2.989004616
1.587542398	ATPIF1	Not Significant	-0.7288	3.466645228
1.587542398	POLR2A	Not Significant	-0.6538	3.615634469
1.588314776	RNASEH2C	Not Significant	-0.7742	3.008813009
1.590485867	FKBP1A	Not Significant	-1.3295	2.769377326
1.599596911	HNRNPDL	Not Significant	-0.7245	3.209112704
1.610516335	FAM120A	Not Significant	-0.8091	3.025919999
1.610516335	EEF1B2	Not Significant	-0.8675	3.445759836
1.610516335	ERGIC1	Not Significant	-1.1029	2.834420704
1.610516335	PLCXD1	Not Significant	-0.8742	2.455606113
1.61429117	NXN	Not Significant	-0.9378	2.593286067
1.61429117	MAGED2	Not Significant	-1.4004	2.699404082
1.61429117	SLC19A1	Not Significant	-0.828	2.783546282
1.61429117	MLF2	Not Significant	-0.833	3.041984501
1.61429117	GNL3	Not Significant	-0.7033	3.061263942
1.614664048	AHSA1	Not Significant	-0.7482	3.119090852
1.614664048	SLC35F6	Not Significant	-0.8677	2.621176282
1.614664048	COL1A1	Not Significant	-1.7151	2.358886204
1.614664048	TFDP1	Not Significant	-0.8201	2.792741786
1.614664048	PGD	Not Significant	-0.9669	2.929163383
1.617725111	DUSP9	Not Significant	-0.9781	2.598790507
1.622363	RREB1	Not Significant	-0.6408	2.8309093
1.622363	USP11	Not Significant	-1.0031	2.920645001
1.623133957	AGPAT1	Not Significant	-0.8818	2.862727528
1.626722938	H2AFY	Not Significant	-0.7692	3.190331698
1.62898137	SOAT1	Not Significant	-1.0504	2.528273777
1.630401659	DNAJC8	Not Significant	-0.9778	3.013258665
1.630401659	VBP1	Not Significant	-1.0741	2.713490543
1.630401659	KPNA2	Not Significant	-0.6615	3.064457989
1.63110303	SNORD3C	Not Significant	-0.895	3.634578023
1.631278045	HADHA	Not Significant	-1.1001	3.044931546
1.631278045	PRMT5	Not Significant	-0.8106	3.098297536
1.631278045	MYO1C	Not Significant	-1.0209	2.789228057
1.631278045	RPSAP58	Not Significant	-0.9425	2.856426772
1.63414727	SLC12A2	Not Significant	-1.2768	2.599337133
1.63414727	DFFA	Not Significant	-0.725	3.012204296
1.63414727	TOMM40	Not Significant	-0.703	3.28057837
1.63414727	KMT5A	Not Significant	-0.7876	2.779957051
1.63414727	ACLY	Not Significant	-0.7189	3.611670213
1.63414727	TEX261	Not Significant	-0.92	2.760799312
1.63414727	FARP1	Not Significant	-0.9834	2.769746467
1.63414727	DYNLL1	Not Significant	-0.767	3.002813779
1.63414727	TRAM1	Not Significant	-1.2131	2.674401813
1.63414727	TP53I11	Not Significant	-1.1142	2.459392488
1.63414727	NFIX	Not Significant	-0.91	2.513883186
1.63414727	DARS2	Not Significant	-0.9356	2.902002891
1.63414727	MARCKSL1	Not Significant	-0.7139	3.408409578
1.63414727	VIM	Not Significant	-0.8153	3.430639336
1.63414727	TBC1D4	Not Significant	-0.7564	3.04060234
1.63414727	GLTP	Not Significant	-1.0917	2.440121603
1.63414727	FAM49B	Not Significant	-0.9399	2.525044807
1.63414727	THOC5	Not Significant	-0.8415	2.889301703
1.63414727	ZC3H13	Not Significant	-0.6699	3.164352856
1.63414727	G6PC3	Not Significant	-1.1188	2.488550717
1.63414727	EPB41L2	Not Significant	-0.8998	3.093071306
1.63414727	TOMM7	Not Significant	1.3147	2.665580991
1.63414727	SNHG3	Not Significant	-0.7783	3.045127307
1.63414727	FLT4	Not Significant	-0.8086	2.806519134
1.63414727	PTPN11	Not Significant	-0.831	3.162116141
1.63414727	AHNAK	Not Significant	-0.7259	2.82672252
1.63414727	EIF2B1	Not Significant	-0.9011	2.843855423
1.63414727	CDK13	Not Significant	-0.689	2.665111737
1.63414727	CDC5L	Not Significant	-0.7103	2.956408571
1.63414727	RRP1B	Not Significant	-0.674	3.259713305
1.63414727	LAMP1	Not Significant	-0.9537	2.648360011
1.63414727	RBM19	Not Significant	-0.7677	3.040800061
1.63414727	CST3	Not Significant	-1.2607	2.611723308
1.63414727	CLASRP	Not Significant	0.7528	2.611723308
1.63414727	USP19	Not Significant	-0.7651	2.802089258
1.638161032	AK2	Not Significant	-0.7875	3.096562438
1.638397952	RNA5SP145	Not Significant	-0.7445	3.19520755
1.638397952	RPS6KB2	Not Significant	0.8286	2.768638101
1.638397952	PRPF40A	Not Significant	-0.7364	3.161966616
1.638397952	DKC1	Not Significant	-0.6715	3.325618273
1.641316407	PSMD2	Not Significant	-0.8181	3.321391278
1.641316407	TCF3	Not Significant	-0.7502	3.011993115
1.641694625	FDFT1	Not Significant	-0.7813	2.982271233
1.641694625	TBCA	Not Significant	-1.2074	2.957846634
1.641694625	ARCN1	Not Significant	-0.7301	3.062205809
1.641694625	MAPKAPK2	Not Significant	-0.8523	2.607990859
1.641694625	RRM2	Not Significant	-0.7238	3.004751156
1.641694625	MESDC2	Not Significant	-0.7249	2.79518459
1.645766044	SLC38A1	Not Significant	-0.784	2.878521796
1.645766044	MED24	Not Significant	-0.8861	3.089728533
1.645766044	CAPN1	Not Significant	-1.0045	2.795532443
1.645766044	RIMS4	Not Significant	-0.8994	2.65079304
1.647271349	DHX8	Not Significant	-0.7619	2.790988475
1.64742043	CEP164	Not Significant	-0.779	2.622214023
1.654059084	INF2	Not Significant	-0.8587	2.665111737
1.654059084	HINT1	Not Significant	-0.9119	2.805160902
1.654059084	TNIP1	Not Significant	-0.7078	2.752432609
1.654059084	NADK	Not Significant	0.835	2.646403726
1.654059084	CDK12	Not Significant	-0.6215	3.156700553
1.654059084	STK4	Not Significant	-0.7843	2.761551989
1.654059084	CALM1	Not Significant	-0.7909	3.023663918
1.654059084	RNA5S9	Not Significant	-0.8978	2.60906055
1.654059084	NIPSNAP1	Not Significant	0.9531	2.700703717
1.659642521	FKBP4	Not Significant	-0.6542	3.466348528
1.659642521	WARS	Not Significant	-0.895	2.916717078
1.659642521	RPL13AP7	Not Significant	0.997	2.482873584
1.659642521	ALDH16A1	Not Significant	1.002	2.500373714
1.659642521	JUND	Not Significant	0.5881	2.896526217
1.659642521	SACS	Not Significant	-0.704	2.891258617
1.659642521	MDC1	Not Significant	-0.6597	3.343703932
1.659642521	EXOSC5	Not Significant	-1.0358	2.46834733
1.659642521	SLC20A1	Not Significant	-0.7484	2.707570176
1.659642521	RBM8A	Not Significant	-0.648	3.251029539
1.659642521	WDR77	Not Significant	-0.9053	2.843232778
1.659642521	DESI1	Not Significant	-0.7627	2.846027675
1.659642521	GCDH	Not Significant	0.8807	2.503109437
1.659642521	ATP6V1G1	Not Significant	-0.8635	2.7478000909999998
1.659642521	R3HCC1	Not Significant	-0.7451	2.707144188
1.659642521	HPS1	Not Significant	-0.8465	2.589391023
1.659642521	SRD5A3	Not Significant	-1.0786	2.439332694
1.659642521	CCND1	Not Significant	-0.6785	2.492760389
1.659642521	SREBF1	Not Significant	-0.7907	2.542202782
1.659642521	MAGED1	Not Significant	-0.7957	3.295017012
1.659642521	TACC3	Not Significant	-0.6198	3.200713734
1.659642521	MRPL24	Not Significant	-0.895	2.72794771
1.660935321	COL6A1	Not Significant	-1.0249	2.902002891
1.664323148	HIP1	Not Significant	-0.9224	2.672559628
1.666344158	MLEC	Not Significant	-0.6374	3.199206479
1.666344158	ETF1	Not Significant	-0.7022	3.094121596
1.666344158	CAPZB	Not Significant	-1.01	2.790636962
1.666344158	RPL7A	Not Significant	-0.6367	3.872971631
1.666344158	TOP2B	Not Significant	-0.9475	3.1430148
1.670401925	CTSD	Not Significant	-1.2244	2.607455023
1.671093434	RPL27A	Not Significant	-0.6443	3.532818054
1.671093434	AMOTL1	Not Significant	-0.6898	2.767897616
1.674629106	LRRFIP1	Not Significant	-0.7144	2.867467488
1.677803057	USF2	Not Significant	-0.7775	2.81723473
1.677803057	TAF6	Not Significant	-0.9039	2.60906055
1.677803057	TBC1D9B	Not Significant	-0.6638	3.201806643
1.677803057	PBX2	Not Significant	-0.826	2.586024382
1.677803057	ADIPOR1	Not Significant	-0.7043	2.929674318
1.677803057	DMAP1	Not Significant	0.7286	2.589391023
1.677803057	ZWINT	Not Significant	-0.7429	2.92788341
1.677803057	MMAB	Not Significant	-0.7827	2.626853415
1.677803057	RAB1B	Not Significant	-0.7439	3.056142262
1.677803057	PLIN3	Not Significant	-0.8572	2.511214701
1.677803057	SNORD3B-2	Not Significant	-0.8898	2.737987326
1.677803057	SFSWAP	Not Significant	-0.6242	2.90579588
1.677803057	TTLL12	Not Significant	-0.6289	3.321080365
1.677803057	CHMP4B	Not Significant	-0.7621	2.88422877
1.677803057	TBKBP1	Not Significant	-0.7477	2.367355921
1.677803057	ADAM15	Not Significant	-0.9069	2.528273777
1.677803057	RPL24	Not Significant	-0.6951	3.450095076
1.677803057	SNTA1	Not Significant	-1.0245	2.357934847
1.677803057	C16orf72	Not Significant	-0.6257	2.787106093
1.677803057	SAP30L	Not Significant	-0.7264	2.330413773
1.677803057	ALDOA	Not Significant	-0.6173	3.886349698
1.677803057	CAPNS1	Not Significant	-1.0808	2.782114147
1.677803057	TMEM164	Not Significant	-0.8247	2.588831726
1.677803057	NOL7	Not Significant	-0.6612	3.327971624
1.677803057	UQCRC1	Not Significant	-0.8218	3.138302698
1.677803057	PPP1CC	Not Significant	-0.7048	2.915135907
1.677803057	MTRNR2L12	Not Significant	-1.3938	3.097951071
1.677803057	EIF4EBP1	Not Significant	-0.751	2.940765436
1.677803057	PFN1	Not Significant	-0.6886	3.455225653
1.677803057	PFDN5	Not Significant	-0.9319	2.838849091
1.677803057	ENSA	Not Significant	-0.6732	3.15896526
1.677803057	PIGQ	Not Significant	-0.7716	2.397940009
1.677803057	ARL10	Not Significant	-0.687	2.539076099
1.677803057	CSNK2A2	Not Significant	-0.6755	2.965671971
1.677803057	AAAS	Not Significant	0.8954	2.624282096
1.677803057	GINS2	Not Significant	-0.7896	2.695481676
1.677803057	KXD1	Not Significant	-0.8131	2.846646329
1.677803057	DDA1	Not Significant	-0.7759	2.442479769
1.677803057	SELENOM	Not Significant	-1.1364	2.368286885
1.677803057	PSAP	Not Significant	-0.7371	3.214711421
1.677803057	EIF4G1	Not Significant	-0.5652	4.137955124
1.677803057	GATAD2A	Not Significant	-0.6089	3.309310716
1.677803057	APBB1	Not Significant	-0.86	2.470557485
1.677803057	PCDH7	Not Significant	-0.6298	2.755493728
1.677803057	MCM4	Not Significant	-0.6371	3.538196578
1.677803057	ATP13A2	Not Significant	-0.8578	2.642958879
1.677803057	RPL29	Not Significant	-0.7032	3.355068206
1.677803057	MEN1	Not Significant	-0.6874	2.8309093
1.677803057	DVL3	Not Significant	-0.7404	2.834102656
1.677803057	SH3PXD2A	Not Significant	-0.6101	2.951823035
1.677803057	RNU1-4	Not Significant	-0.7931	3.27909633
1.677803057	NPM1	Not Significant	-0.6095	4.115127694
1.677803057	UNC45A	Not Significant	-0.7118	3.014100322
1.677803057	PRMT1	Not Significant	-0.7349	3.048635988
1.677803057	SYNE2	Not Significant	-0.7417	2.921946454
1.677803057	RP11-425L10.1	Not Significant	-0.8081	2.88733593
1.677803057	TXNDC15	Not Significant	-0.7955	2.519171464
1.677803057	ATN1	Not Significant	-0.6751	3.065206128
1.677803057	PAPOLA	Not Significant	-0.7755	3.07754958
1.677803057	GOLGA3	Not Significant	-0.6138	3.206690981
1.677803057	KIAA0930	Not Significant	-0.673	2.92992956
1.677803057	LMNB1	Not Significant	-0.6398	3.229169703
1.677803057	HSD17B4	Not Significant	-1.0276	2.911690159
1.677803057	PPT1	Not Significant	-0.9255	2.757016235
1.677803057	TOMM22	Not Significant	-0.6723	3.194653072
1.677803057	ADCK2	Not Significant	-0.7048	2.545925329
1.677803057	PEBP1	Not Significant	-0.7519	3.121067167
1.677803057	CNTROB	Not Significant	-0.7148	2.591064607
1.677803057	CNPY3	Not Significant	-0.8207	2.484299839
1.677803057	CCT3	Not Significant	-0.6159	3.687439775
1.677803057	SPAG5	Not Significant	-0.727	2.848804701
1.677803057	STRAP	Not Significant	-0.7521	2.990782692
1.677803057	FOXRED2	Not Significant	-0.7225	2.873320602
1.680672632	PSMF1	Not Significant	-0.6891	2.903632516
1.680708185	BPTF	Not Significant	-0.6127	3.070776463
1.681567021	RFLNB	Not Significant	-0.8645	2.597695186
1.681957138	PLEC	Not Significant	-0.5861	3.488339158
1.681957138	TET3	Not Significant	-0.6352	2.491361694
1.681957138	EIF5	Not Significant	-0.5904	2.946697837
1.681957138	SLC35B4	Not Significant	-0.7343	2.685741739
1.682890412	RAB11FIP4	Not Significant	-0.7032	2.642958879
1.68365656	CAMK1	Not Significant	1.0293	2.469822016
1.683791275	NRGN	Not Significant	-0.9128	2.532117116
1.683791275	RP11-424C20.2	Not Significant	-0.7127	2.522444234
1.683791275	DNMT3A	Not Significant	-0.7516	2.4448252
1.683791275	ZNF664	Not Significant	-0.6685	3.041787319
1.683791275	NDUFV3	Not Significant	-0.6771	2.677606953
1.683791275	CCT7	Not Significant	-0.6436	3.603198521
1.683791275	SSR2	Not Significant	-0.7365	2.803115555
1.683791275	HIST1H4C	Not Significant	-0.6137	2.944975908
1.683791275	UBE2M	Not Significant	-0.6454	3.078819183
1.683791275	PSMD13	Not Significant	-0.7387	2.876794976
1.683791275	SPTLC2	Not Significant	-0.7035	2.568788212
1.683791275	LIG3	Not Significant	-0.7133	2.852174904
1.683791275	FSCN1	Not Significant	-0.7578	2.931966115
1.683791275	DIAPH1	Not Significant	-0.6574	3.316808752
1.683791275	SKP2	Not Significant	-0.7459	2.820857989
1.683791275	ARPC5	Not Significant	-0.7976	2.525692525
1.683791275	TRIP12	Not Significant	-0.7069	3.086715664
1.683791275	PLEKHO1	Not Significant	-0.6522	2.3521825180000002
1.683791275	SEPT6	Not Significant	-0.8799	2.723044992
1.683791275	NME1	Not Significant	-0.7537	3.098470666
1.683791275	FAUP1	Not Significant	0.9378	2.925827575
1.683791275	FAM129B	Not Significant	-0.6812	2.744292983
1.683791275	RNU1-1	Not Significant	-0.7205	2.922465945
1.683791275	MCM8	Not Significant	0.662	2.711807229
1.683791275	ALYREF	Not Significant	-0.6532	3.202079441
1.683791275	EIF3K	Not Significant	-0.7434	3.054038211
1.683791275	INTS1	Not Significant	-0.6596	3.345177617
1.683791275	COPA	Not Significant	-0.803	3.01389006
1.683791275	NAP1L1	Not Significant	-0.6945	3.556181847
1.683791275	RALY	Not Significant	-0.7199	2.9240207
1.683791275	CEP78	Not Significant	-0.7787	2.622214023
1.683791275	CACNA1H	Not Significant	0.7388	2.535926741
1.683791275	SERPINH1	Not Significant	-0.6886	2.627877695
1.683791275	YWHAB	Not Significant	-0.64	3.32858345
1.683791275	CALU	Not Significant	-0.6906	3.017242085
1.683791275	PSMC4	Not Significant	-0.6661	2.876217841
1.683791275	BRD7	Not Significant	-0.6799	2.896250562
1.683791275	SDF2L1	Not Significant	-0.7554	2.469822016
1.683791275	RPL30	Not Significant	-0.7097	3.286007122
1.683791275	PPP2R3B	Not Significant	-0.7257	2.371990911
1.683791275	RPS3A	Not Significant	-0.6471	3.595441105
1.683791275	RPL7	Not Significant	-0.7039	3.349374674
1.683791275	MCM7	Not Significant	-0.5779	3.595441105
1.683791275	TEX264	Not Significant	-0.6724	2.546542663
1.683791275	DPYSL3	Not Significant	-0.8055	2.59439255
1.683791275	UBL7	Not Significant	0.8944	2.619615006
1.683791275	TMEM261	Not Significant	-0.7513	2.524396122
1.683791275	ATP5G3	Not Significant	-0.7047	2.870111155
1.683791275	MTHFD2	Not Significant	-0.6542	2.849726444
1.683791275	NDFIP1	Not Significant	0.7455	2.671635597
1.684189041	TCP1	Not Significant	-0.6358	3.35679046
1.684189041	NMT1	Not Significant	-0.6333	2.954965731
1.684189041	CD99L2	Not Significant	-0.7317	2.592176757
1.68679125	TXNDC5	Not Significant	-0.7094	2.810904281
1.687168974	RBM14	Not Significant	0.5783	2.946452265
1.68973154	LYAR	Not Significant	-0.5955	2.868056362
1.68973154	PLEKHM2	Not Significant	-0.6878	2.676236217
1.68973154	GTF3C6	Not Significant	-0.8098	2.692406235
1.68973154	PSMB7	Not Significant	-0.936	2.769007871
1.68973154	RN7SKP255	Not Significant	-0.7213	2.62838893
1.68973154	EIF2AK4	Not Significant	-0.736	2.614897216
1.68973154	IPO5	Not Significant	-0.6933	3.37821615
1.68973154	COPZ1	Not Significant	-0.7977	2.718916686
1.68973154	NCS1	Not Significant	-0.7308	2.581494542
1.68973154	PACSIN2	Not Significant	-0.6455	2.792041311
1.68973154	PRPF8	Not Significant	-0.5813	3.837588438
1.68973154	COPB2	Not Significant	-0.6839	3.014100322
1.68973154	UBQLN1	Not Significant	-0.6649	2.876506504
1.68973154	GSK3A	Not Significant	-0.6515	2.544688022
1.68973154	METTL2B	Not Significant	-0.6424	2.478566496
1.68973154	ZDHHC3	Not Significant	0.6444	2.722222464
1.68973154	PKMYT1	Not Significant	-0.6324	2.701999475
1.68973154	LRP10	Not Significant	-0.7135	2.494154594
1.68973154	COL4A5	Not Significant	-0.8783	2.486430479
1.68973154	PRKAR2A	Not Significant	-0.6587	3.17594647
1.68973154	DDX39B	Not Significant	0.568	2.658964843
1.68973154	RNF130	Not Significant	-0.7137	2.596597096
1.68973154	XPO6	Not Significant	-0.6188	2.937517892
1.68973154	RPL36	Not Significant	0.6164	3.586868492
1.68973154	C7orf50	Not Significant	-0.6694	3.010511963
1.68973154	CDIPT	Not Significant	-0.6474	2.613841822
1.68973154	PYGB	Not Significant	-0.658	2.72057272
1.68973154	RPL23	Not Significant	0.5926	3.419790586
1.68973154	C9orf78	Not Significant	-0.6507	2.736794755
1.68973154	RNU4-2	Not Significant	-1.0933	2.622214023
1.68973154	MRPL4	Not Significant	-0.6151	2.911956189
1.68973154	UTRN	Not Significant	-0.7413	2.896801698
1.68973154	ARPC2	Not Significant	0.7373	2.714748761
1.68973154	DDX46	Not Significant	-0.6198	3.268811904
1.68973154	KCTD15	Not Significant	-0.6241	2.553883027
1.68973154	RPS27	Not Significant	-0.707	3.143639235
1.68973154	RHOB	Not Significant	0.5608	2.583198774
1.68973154	RPLP0P6	Not Significant	-0.8639	2.584331224
1.68973154	PSMG1	Not Significant	-0.7308	2.534660576
1.68973154	WRNIP1	Not Significant	-0.6035	2.750122527
1.68973154	NUP43	Not Significant	-0.6822	2.699404082
1.68973154	PSMB3	Not Significant	-0.7507	2.753583059
1.68973154	USP39	Not Significant	-0.6196	2.915927212
1.68973154	DEF8	Not Significant	-0.6607	2.86421433
1.68973154	YWHAZ	Not Significant	-0.6244	3.30920418
1.68973154	HSD17B10	Not Significant	-0.7322	2.758533422
1.68973154	CAPN2	Not Significant	-0.6803	3.008174184
1.68973154	TPM4	Not Significant	-0.6107	3.281374302
1.68973154	ADD1	Not Significant	-0.6077	3.074084689
1.68973154	TMEM33	Not Significant	-0.6477	2.72427587
1.68973154	NUDCD3	Not Significant	-0.6155	2.706290957
1.68973154	JTB	Not Significant	-0.6424	3.032618761
1.68973154	DLG5	Not Significant	-0.6068	2.932473765
1.68973154	PRDX3	Not Significant	-0.7042	2.8509524
1.68973154	TMEM106C	Not Significant	-0.7501	2.788168371
1.68973154	IMMT	Not Significant	-0.7169	2.85308953
1.68973154	LONP2	Not Significant	-0.6767	2.687082845
1.68973154	NACA	Not Significant	-0.5637	3.736675317
1.68973154	RN7SL4P	Not Significant	-0.548	3.87084266
1.68973154	TAF10	Not Significant	-0.7304	2.658011397
1.68973154	HMGN2	Not Significant	-0.6773	3.380663396
1.68973154	DAB2IP	Not Significant	-0.6061	2.47348697
1.68973154	PEF1	Not Significant	-0.6302	2.66133934
1.68973154	PTPRG	Not Significant	0.7441	2.589949601
1.68973154	RPL27	Not Significant	-0.5825	3.7040217540000002
1.68973154	PHACTR4	Not Significant	-0.5968	2.643945913
1.68973154	RABEP1	Not Significant	-0.6299	2.939269586
1.68973154	BLVRA	Not Significant	-0.795	2.620136055
1.68973154	CCDC124	Not Significant	-0.6537	3.121067167
1.68973154	SNU13	Not Significant	-0.6294	2.886772643
1.68973154	CPSF6	Not Significant	-0.6086	2.967079734
1.68973154	GAL	Not Significant	-0.9714	2.708845638
1.68973154	FBXO21	Not Significant	-0.614	2.675778342
1.68973154	POLA1	Not Significant	-0.6654	2.835373452
1.68973154	UQCRQ	Not Significant	-0.6692	2.981818607
1.68973154	COTL1	Not Significant	-0.754	2.938019097
1.68973154	GNL3L	Not Significant	-0.6502	2.996511672
1.68973154	TBX1	Not Significant	-0.6148	2.485721426
1.68973154	PPP6R1	Not Significant	-0.5917	3.196452542
1.68973154	HNRNPA3	Not Significant	-0.5906	3.457351946
1.68973154	RPL11	Not Significant	-0.6103	3.499755795
1.68973154	AUP1	Not Significant	0.645	2.77815125
1.68973154	ATF6B	Not Significant	-0.683	2.637989781
1.68973154	LMAN2	Not Significant	-0.6078	3.303627976
1.68973154	KDELR1	Not Significant	-0.6356	3.050573077
1.68973154	RNASEH2A	Not Significant	-0.6206	2.942999593
1.68973154	ACVR2B	Not Significant	-0.5663	2.913018684
1.68973154	TYMS	Not Significant	-0.6401	2.958324932
1.68973154	SORBS3	Not Significant	-0.6853	2.575764981
1.68973154	BAZ2A	Not Significant	-0.568	3.224921346
1.68973154	RNU5F-1	Not Significant	-1.2062	2.86421433
1.68973154	CNNM3	Not Significant	0.6138	2.59439255
1.68973154	TOMM20	Not Significant	-0.5744	3.121231455
1.68973154	LAS1L	Not Significant	-0.6252	3.109578547
1.68973154	TP53	Not Significant	-0.665	2.846337112
1.68973154	HSP90B1	Not Significant	-0.5713	3.668059607
1.68973154	POR	Not Significant	-0.6382	2.640481437
1.68973154	LUC7L3	Not Significant	-0.5485	3.312917481
1.68973154	RPS2P5	Not Significant	-0.5679	3.778802204
1.68973154	PIEZO1	Not Significant	-0.6543	2.76529593
1.68973154	MAP4	Not Significant	-0.5936	3.203848464
1.68973154	GLA	Not Significant	0.6295	2.769746467
1.68973154	SYAP1	Not Significant	-0.6542	3.115444083
1.68973154	RUSC1	Not Significant	-0.676	2.411619706
1.68973154	PGM1	Not Significant	-0.7502	2.747023177
1.68973154	SLC35A4	Not Significant	-0.5959	2.753965866
1.68973154	CENPV	Not Significant	-0.6521	2.608526034
1.68973154	FOXP4	Not Significant	-0.6013	2.652729696
1.68973154	OGFOD1	Not Significant	-0.6322	2.723865964
1.68973154	KPNA6	Not Significant	-0.5844	2.754730469
1.68973154	FAM208A	Not Significant	-0.6414	2.734399743
1.68973154	MRPS25	Not Significant	-0.5811	2.795880017
1.68973154	TUBB6	Not Significant	-0.6265	2.691523522
1.68973154	TSR2	Not Significant	-0.6361	2.723865964
1.68973154	EIF5AL1	Not Significant	-0.7614	2.575764981
1.68973154	SNORA2C	Not Significant	-0.9403	2.481442629
1.68973154	LAMTOR1	Not Significant	-0.6412	2.525692525
1.68973154	SORT1	Not Significant	-0.7162	2.707144188
1.68973154	AAMP	Not Significant	-0.5887	3.241546481
1.68973154	WDR34	Not Significant	-0.6516	2.746244872
1.68973154	SMARCD1	Not Significant	-0.6208	2.851869601
1.68973154	CCNL2	Not Significant	0.5732	2.613313161
1.68973154	PRR14	Not Significant	-0.5928	2.681693392
1.68973154	PHB	Not Significant	-0.59	3.338954252
1.68973154	CSK	Not Significant	-0.5668	3.04316572
1.68973154	SPTAN1	Not Significant	-0.5892	3.390493527
1.68973154	HDAC3	Not Significant	-0.7254	2.747411808
1.68973154	PSMD12	Not Significant	-0.5963	2.817895757
1.68973154	RPS4X	Not Significant	-0.54990000000000006	3.996270817
1.68973154	DHX9	Not Significant	-0.5621	3.499274582
1.68973154	ARF3	Not Significant	-0.6167	2.851258349
1.68973154	ELOA	Not Significant	-0.5485	2.890421019
1.68973154	MRTO4	Not Significant	-0.5775	2.892094603
1.68973154	MDK	Not Significant	-0.7396	2.873029812
1.68973154	ECE1	Not Significant	-0.6209	2.553276046
1.68973154	CELSR2	Not Significant	-0.6547	2.6349808
1.68973154	ALDH1B1	Not Significant	-0.5591	2.890979597
1.68973154	SPTBN2	Not Significant	-0.5867	3.17868924
1.68973154	NDUFB7	Not Significant	-0.5975	3.131618664
1.68973154	MAD2L2	Not Significant	-0.6788	2.571126277
1.68973154	GALNT11	Not Significant	-0.6549	2.536558443
1.68973154	FARSA	Not Significant	-0.5528	3.283188116
1.68973154	RNF167	Not Significant	-0.5957	2.691081492
1.68973154	PDZD8	Not Significant	-0.5542	2.863025296
1.68973154	LY6E	Not Significant	-0.6409	2.974050903
1.68973154	HEY1	Not Significant	0.5349	2.744292983
1.68973154	MOGS	Not Significant	-0.5767	2.616475514
1.68973154	HNRNPM	Not Significant	-0.5709	3.741269812
1.68973154	ACTN1	Not Significant	-0.6021	3.023663918
1.68973154	SUN2	Not Significant	-0.5893	2.48784512
1.68973154	HDAC5	Not Significant	0.6245	2.584331224
1.68973154	ATP1B3	Not Significant	-0.6475	2.814580516
1.68973154	GNAI2	Not Significant	-0.6439	2.75089392
1.68973154	TMED2	Not Significant	-0.5675	3.241919853
1.68973154	TBCD	Not Significant	-0.6392	2.758911892
1.68973154	HMGB1	Not Significant	-0.577	3.280122896
1.68973154	CIZ1	Not Significant	-0.5852	3.244648154
1.68973154	MICALL1	Not Significant	-0.5837	2.989449818
1.68973154	BMS1	Not Significant	-0.5742	3.200440076
1.68973154	YIPF2	Not Significant	-0.6258	2.463892989
1.68973154	MPDU1	Not Significant	-0.7006	2.447158031
1.68973154	CCNI	Not Significant	-0.6003	3.10754913
1.68973154	ANXA6	Not Significant	-0.7009	3.016615548
1.68973154	CCT8	Not Significant	-0.5934	3.040206628
1.68973154	MBD2	Not Significant	-0.6184	2.550228353
1.68973154	PI4KB	Not Significant	-0.5502	2.945222317
1.68973154	RPS19BP1	Not Significant	-0.5575	2.943988875
1.68973154	PAFAH1B2	Not Significant	-0.5593	2.887898488
1.68973154	CBX3	Not Significant	-0.5801	2.935759104
1.68973154	CHD8	Not Significant	-0.5382	2.922984816
1.68973154	CDC20	Not Significant	-0.5698	2.889861721
1.68973154	MGAT4B	Not Significant	-0.5975	2.845718018
1.68973154	MTPN	Not Significant	-0.572	3.052886235
1.68973154	RCN1	Not Significant	-0.5793	3.05709529
1.68973154	SLC2A4RG	Not Significant	-0.6333	2.664641976
1.68973154	UBE2O	Not Significant	-0.5339	3.005823753
1.68973154	SOD2	Not Significant	-0.5744	2.765668555
1.68973154	MPG	Not Significant	0.659	2.454082271
1.68973154	RNF8	Not Significant	-0.5544	2.680335513
1.68973154	BAZ1A	Not Significant	-0.5647	2.870696458
1.68973154	USP5	Not Significant	-0.6123	2.943247125
1.68973154	NOTCH2	Not Significant	-0.5548	3.214843848
1.68973154	ZYX	Not Significant	-0.581	2.875061263
1.68973154	RPS24	Not Significant	-0.5785	3.35707684
1.68973154	QKI	Not Significant	-0.5598	3.040997692
1.68973154	RMDN3	Not Significant	0.5983	2.370142847
1.68973154	EVL	Not Significant	-0.5954	2.673481697
1.68973154	CERCAM	Not Significant	-0.6019	2.512550993
1.68973154	SMARCA4	Not Significant	-0.5364	3.802842113
1.68973154	PSMD4	Not Significant	-0.5643	3.280919663
1.68973154	FLOT2	Not Significant	-0.5979	2.821185883
1.68973154	CAP1	Not Significant	-0.6072	2.9240207
1.68973154	CHCHD2	Not Significant	-0.5704	3.153814864
1.68973154	FLYWCH1	Not Significant	-0.5737	2.444044796
1.68973154	FAM69B	Not Significant	-0.5752	2.697665163
1.68973154	VASH1	Not Significant	-0.5798	2.569958818
1.68973154	APLP2	Not Significant	-0.5506	3.739611896
1.68973154	MED15	Not Significant	0.5477	2.681241237
1.68973154	SLC25A39	Not Significant	0.5877	2.904985881
1.68973154	EVC	Not Significant	-0.5788	2.495544338
1.68973154	IDH3B	Not Significant	0.6155	2.754730469
1.68973154	PRDX2	Not Significant	-0.5981	3.039017322
1.68973154	RPL10A	Not Significant	0.5416	3.338655666
1.68973154	SARM1	Not Significant	0.568	2.393575203
1.68973154	FAM171A1	Not Significant	-0.5422	2.871864702
1.68973154	SRP72	Not Significant	-0.6043	2.998041264
1.68973154	PRPS2	Not Significant	-0.6098	2.788521887
1.68973154	BAHCC1	Not Significant	-0.5714	2.734399743
1.68973154	ENO1	Not Significant	-0.5291	3.992111488
1.68973154	GRK6	Not Significant	-0.5454	2.942999593
1.68973154	SLC25A11	Not Significant	-0.5686	2.770483809
1.68973154	LAMA5	Not Significant	-0.6404	2.591621038
1.68973154	KTN1	Not Significant	-0.5811	3.284430734
1.68973154	FHOD1	Not Significant	-0.6017	2.615950052
1.68973154	PSMD3	Not Significant	-0.5536	3.185542155
1.68973154	NAA38	Not Significant	-0.6026	2.746634199
1.68973154	SLC35C2	Not Significant	-0.5648	2.604765885
1.68973154	ZNF646	Not Significant	0.5267	2.540329475
1.68973154	UHRF1	Not Significant	-0.5359	3.244524512
1.68973154	SAMHD1	Not Significant	-0.6293	2.739967697
1.68973154	NOC4L	Not Significant	-0.5844	2.728759475
1.68973154	BRD9	Not Significant	0.5479	2.57634135
1.68973154	MLXIP	Not Significant	-0.5354	3.005395032
1.68973154	COL6A2	Not Significant	-0.7913	2.42078062
1.68973154	ZNHIT1	Not Significant	-0.5765	2.587710965
1.68973154	MYO1D	Not Significant	-0.6739	2.565847819
1.68973154	C19orf24	Not Significant	0.5608	2.416640507
1.68973154	CABIN1	Not Significant	-0.5439	3.169380495
1.68973154	FAM84B	Not Significant	0.5211	2.804139432
1.68973154	ERAL1	Not Significant	-0.5694	2.658964843
1.68973154	SCARNA10	Not Significant	-0.8567	2.624797579
1.68973154	OGDH	Not Significant	-0.7038	2.626853415
1.68973154	KIF1B	Not Significant	-0.5431	2.771587481
1.68973154	WBSCR22	Not Significant	0.5683	2.827692289
1.68973154	DVL1	Not Significant	-0.5593	2.73479983
1.68973154	VPS72	Not Significant	-0.5455	2.7478000909999998
1.68973154	HDLBP	Not Significant	-0.532	3.705264862
1.68973154	TMEM9	Not Significant	-0.5519	2.732795698
1.68973154	MICAL3	Not Significant	-0.533	2.678062905
1.68973154	ZIC2	Not Significant	0.5211	2.623766
1.68973154	ARAP1	Not Significant	-0.5526	2.883093359
1.68973154	NCAPH2	Not Significant	-0.54990000000000006	2.979775933
1.68973154	CDK5RAP2	Not Significant	-0.5444	2.934750875
1.68973154	PTMAP5	Not Significant	-0.6502	2.673481697
1.68973154	DRAP1	Not Significant	0.671	2.81723473
1.68973154	RPTOR	Not Significant	-0.5356	2.770483809
1.68973154	SEPT8	Not Significant	0.5624	2.957846634
1.68973154	U2AF2	Not Significant	-0.5202	3.611617111
1.68973154	EIF5B	Not Significant	-0.5371	3.355547296
1.68973154	SARS	Not Significant	-0.5347	3.118264726
1.68973154	APEH	Not Significant	-0.5611	2.751279104
1.68973154	SCYL1	Not Significant	-0.5332	2.870988814
1.68973154	MTA1	Not Significant	0.5301	3.065766388
1.68973154	LASP1	Not Significant	-0.5862	2.57054294
1.68973154	DGKZ	Not Significant	-0.5439	2.88733593
1.68973154	PLS3	Not Significant	-0.5427	3.581494542
1.68973154	RFC5	Not Significant	-0.5461	2.7355989
1.68973154	PPIF	Not Significant	-0.5294	3.074999186
1.68973154	ATP5A1	Not Significant	-0.5424	3.306853749
1.68973154	PTPN1	Not Significant	-0.5451	2.687082845
1.68973154	EPB41L3	Not Significant	-0.5686	2.767155866
1.68973154	NDUFAF8	Not Significant	-0.5608	2.710117365
1.68973154	ABCF2	Not Significant	-0.5239	3.165985823
1.68973154	TNPO3	Not Significant	-0.5574	2.779235632
1.68973154	LRRC45	Not Significant	-0.5504	2.413299764
1.68973154	POLR3H	Not Significant	-0.5237	2.962606073
1.68973154	SAE1	Not Significant	-0.537	3.174495919
1.68973154	AGBL5	Not Significant	-0.6311	2.752048448
1.68973154	HIST1H2AH	Not Significant	-0.5135	3.156549151
1.68973154	ATP1A1	Not Significant	-0.5289	3.62324929
1.68973154	SLC4A2	Not Significant	-0.5323	3.131939295
1.68973154	PSME3	Not Significant	-0.5289	3.189770956
1.68973154	CDC25B	Not Significant	-0.558	2.744684063
1.68973154	LIG1	Not Significant	-0.5368	3.032820149
1.68973154	POLA2	Not Significant	-0.5385	2.733999287
1.68973154	PSME4	Not Significant	-0.5539	2.790285164
1.68973154	DIP2A	Not Significant	0.5287	2.471291711
1.68973154	SOD1	Not Significant	-0.5398	3.381926931
1.68973154	SMARCC2	Not Significant	-0.5264	2.945222317
1.68973154	ASPSCR1	Not Significant	-0.5412	2.455606113
1.68973154	ABCB8	Not Significant	0.5444	2.494850022
1.68973154	FBLN1	Not Significant	0.6297	2.600428326
1.68973154	CSNK1A1	Not Significant	-0.5249	2.794488047
1.68973154	CHID1	Not Significant	0.5774	2.47348697
1.68973154	SLC25A23	Not Significant	-0.5396	2.833784375
1.68973154	HNRNPC	Not Significant	-0.511	3.700876708
1.68973154	RAD23B	Not Significant	-0.515	3.214048679
1.68973154	AGRN	Not Significant	-0.5575	2.727134424
1.68973154	MPP2	Not Significant	-0.5345	2.612253906
1.68973154	PSMA7	Not Significant	-0.5199	3.270911639
1.68973154	AMOT	Not Significant	-0.5063	3.945419343
1.68973154	RPS13	Not Significant	-0.5286	3.151676231
1.68973154	HN1L	Not Significant	-0.5123	3.117602692
1.68973154	CAND1	Not Significant	-0.5198	2.940765436
1.68973154	SCAMP3	Not Significant	-0.5243	2.691965103
1.68973154	FHL1	Not Significant	-0.5323	2.776701184
1.68973154	PAICS	Not Significant	-0.514	3.432488256
1.68973154	TARS2	Not Significant	-0.5186	2.736396502
1.68973154	HIRIP3	Not Significant	-0.5162	2.774516966
1.68973154	HARS	Not Significant	-0.5158	2.832508913
1.68973154	COL4A1	Not Significant	-0.6444	2.503790683
1.68973154	ELOB	Not Significant	-0.5302	2.889301703
1.68973154	ABR	Not Significant	-0.5291	2.56937391
1.68973154	SLC5A6	Not Significant	-0.5699	2.659440782
1.68973154	DUS1L	Not Significant	0.5119	3.16301221
1.68973154	FOXK2	Not Significant	-0.5079	2.696793085
1.68973154	HIPK2	Not Significant	-0.5078	3.137828664
1.68973154	DHX37	Not Significant	-0.5094	3.158513263
1.68973154	COX6A1	Not Significant	-0.5276	2.773786445
1.68973154	PCNX3	Not Significant	-0.5101	2.996949248
1.68973154	PDIA6	Not Significant	-0.5132	3.230448921
1.68973154	GOLIM4	Not Significant	-0.5108	3.002597981
1.68973154	TTF2	Not Significant	-0.51	2.845718018
1.68973154	TMED9	Not Significant	-0.5089	3.176236
1.68973154	CCDC97	Not Significant	-0.5079	2.705436047
1.68973154	PSMC3	Not Significant	-0.512	3.125481266
1.68973154	CTDNEP1	Not Significant	-0.513	2.602059991
1.68973154	BAX	Not Significant	-0.5314	2.588831726
1.68973154	FAM127A	Not Significant	-0.5142	2.666985718
1.68973154	CCDC167	Not Significant	0.5508	2.526985069
1.68973154	THOC2	Not Significant	-0.5079	3.098816717
1.68973154	CFL1	Not Significant	-0.5064	3.566673138
1.68973154	RNH1	Not Significant	-0.5073	2.749736316
1.68973154	TTC19	Not Significant	-0.5085	2.57921178
1.68973154	EHD1	Not Significant	-0.5079	2.539076099
1.68973154	KRI1	Not Significant	-0.5037	2.951823035
1.68973154	GID8	Not Significant	-0.5064	2.650307523
1.68973154	RPL15	Not Significant	-0.5042	3.529686954
1.68973154	HDHD5	Not Significant	-0.5127	2.666985718
1.68973154	PIH1D1	Not Significant	0.5078	2.620136055
1.68973154	ZNF714	Not Significant	-0.5049	2.43055877
1.68973154	TMEM160	Not Significant	0.5506	2.567026366
1.68973154	NIN	Not Significant	-0.5053	3.081527326
1.68973154	PSMB6	Not Significant	-0.507	3.004751156
1.68973154	UGGT1	Not Significant	0.5062	2.903361336
1.68973154	EIF4E2	Not Significant	-0.5053	2.858837851
1.68973154	ROMO1	Not Significant	-0.5223	2.753965866
1.68973154	SUMF2	Not Significant	0.5084	2.586587305
1.68973154	RPL38	Not Significant	-0.5021	3.60162548
1.68973154	UQCRC2	Not Significant	0.5097	2.784260583
1.68973154	ATRAID	Not Significant	0.5158	2.454082271
1.68973154	RFXANK	Not Significant	0.5158	2.439332694
1.68973154	XPOT	Not Significant	-0.5015	3.079723775
1.68973154	C20orf27	Not Significant	-0.5024	3.047274867
1.68973154	PPP1CA	Not Significant	-0.5067	3.046885191
1.68973154	RPS21	Not Significant	-0.5009	3.288137395
1.68973154	RNPS1	Not Significant	-0.461	3.350151067
1.68973154	UBTF	Not Significant	-0.4643	3.422999977
1.68973154	RPL13A	Not Significant	-0.3631	4.149680882
1.68973154	HSPA5	Not Significant	-0.4889	3.467089899
1.68973154	HIST1H1C	Not Significant	-0.3373	3.664735969
1.68973154	PTMA	Not Significant	-0.4165	4.220225803
1.68973154	XIST	Not Significant	0.1719	4.328359214
1.68973154	KHSRP	Not Significant	-0.4257	3.863174104
1.68973154	RACK1	Not Significant	-0.4672	4.127525925
1.68973154	ILF3	Not Significant	-0.4198	3.775428392
1.68973154	KMT2D	Not Significant	-0.438	3.449324093
1.68973154	EEF2	Not Significant	-0.2585	4.453967767
1.68973154	MYH9	Not Significant	-0.4849	3.926676786
1.68973154	ZNF703	Not Significant	0.2916	3.349860082
1.68973154	TRIM28	Not Significant	-0.4742	3.722880611
1.68973154	SOX4	Not Significant	0.4518	3.078819183
1.68973154	RPPH1	Not Significant	-0.435	4.613508841
1.68973154	HIST1H2BD	Not Significant	-0.4952	3.331427297
1.68973154	FOXC1	Not Significant	0.3464	2.986323777
1.68973154	HIST1H2AI	Not Significant	-0.4684	3.046104787
1.68973154	PNN	Not Significant	-0.3586	3.30427505
1.68973154	RPL19	Not Significant	-0.473	4.07869239
1.68973154	ACTG1	Not Significant	-0.3511	4.243112493
1.68973154	HNRNPAB	Not Significant	-0.3531	3.713868391
1.68973154	HIST1H2AG	Not Significant	-0.2942	3.254548077
1.68973154	DDX21	Not Significant	-0.4968	3.447002898
1.68973154	RBM25	Not Significant	-0.4049	3.367914739
1.68973154	HIST1H2BC	Not Significant	-0.4124	3.248586244
1.68973154	PRRC2C	Not Significant	-0.4095	3.798788714
1.68973154	PHF23	Not Significant	-0.4428	2.54961624
1.68973154	RBM15	Not Significant	0.3015	2.940267391
1.68973154	BAZ1B	Not Significant	-0.4594	3.170555059
1.68973154	SOX12	Not Significant	-0.4238	3.074450719
1.68973154	CCDC86	Not Significant	-0.4875	3.22023888
1.68973154	PRRC2A	Not Significant	-0.3451	3.836672171
1.68973154	SON	Not Significant	-0.2394	3.605197267
1.68973154	SRRM2	Not Significant	-0.1998	4.112269768
1.68973154	SET	Not Significant	-0.4578	3.797302172
1.68973154	HNRNPU	Not Significant	-0.2284	4.218469857
1.68973154	ARID1A	Not Significant	-0.4128	2.934245881
1.68973154	HCFC1	Not Significant	-0.3548	3.767786434
1.68973154	PKM	Not Significant	-0.4178	3.981365509
1.68973154	SNRNP70	Not Significant	-0.4155	3.68228049
1.68973154	HNRNPA2B1	Not Significant	-0.3752	3.996511672
1.68973154	GAPDH	Not Significant	-0.3938	4.049566869
1.68973154	RNF40	Not Significant	-0.2757	3.667406252
1.68973154	HIST2H2AC	Not Significant	-0.3905	3.161068385
1.68973154	HNRNPF	Not Significant	-0.3491	3.185117001
1.68973154	CBX2	Not Significant	-0.4966	2.57634135
1.68973154	PRCC	Not Significant	-0.3946	3.074084689
1.68973154	CDV3	Not Significant	-0.3837	3.284769013
1.68973154	RANGAP1	Not Significant	-0.3339	3.633417953
1.68973154	PLK1	Not Significant	-0.4788	3.163310489
1.68973154	YWHAH	Not Significant	-0.47	3.007534418
1.68973154	TMPO	Not Significant	-0.4834	3.360119862
1.68973154	KPNB1	Not Significant	-0.4671	3.736635498
1.68973154	RPS19	Not Significant	-0.4815	3.940541386
1.68973154	CSNK1D	Not Significant	0.4319	2.908485019
1.68973154	FOXK1	Not Significant	-0.392	3.162713726
1.68973154	RAI1	Not Significant	-0.445	2.545307116
1.68973154	SRSF11	Not Significant	-0.4018	3.175511813
1.68973154	SURF6	Not Significant	-0.3226	2.920645001
1.68973154	MID1IP1	Not Significant	0.4417	2.537819095
1.68973154	TRA2B	Not Significant	0.403	3.139091608
1.68973154	KNOP1	Not Significant	-0.3634	3.028571253
1.68973154	MRFAP1	Not Significant	-0.2941	3.783510536
1.68973154	DDX17	Not Significant	-0.2583	3.567379308
1.68973154	POM121	Not Significant	-0.4286	2.923503067
1.68973154	NUP50	Not Significant	-0.4839	2.908485019
1.68973154	CREBBP	Not Significant	-0.3818	2.991447598
1.68973154	SESN2	Not Significant	0.4948	2.409087369
1.68973154	HNRNPA1	Not Significant	-0.4335	3.886406114
1.68973154	ZNF121	Not Significant	-0.3998	2.772688355
1.68973154	NFE2L1	Not Significant	-0.3844	2.950121348
1.68973154	DHX30	Not Significant	-0.3049	3.2605483730000002
1.68973154	MRPS26	Not Significant	-0.4881	2.978408793
1.68973154	PPP1R9B	Not Significant	-0.4172	2.896801698
1.68973154	MTA2	Not Significant	-0.4902	3.211921084
1.68973154	DDI2	Not Significant	-0.4491	2.731588765
1.68973154	MCM2	Not Significant	-0.3569	3.62024019
1.68973154	HIST2H2BF	Not Significant	-0.3127	3.037824751
1.68973154	C15orf39	Not Significant	-0.3135	2.623766
1.68973154	SLC7A1	Not Significant	-0.4662	2.954242509
1.68973154	HIST1H2BO	Not Significant	-0.4477	2.930184652
1.68973154	LETM1	Not Significant	-0.4255	3.291035675
1.68973154	RPL23A	Not Significant	-0.4808	3.863233612
1.68973154	DAXX	Not Significant	-0.3886	2.747411808
1.68973154	CIC	Not Significant	-0.4557	2.693287157
1.68973154	SMAD6	Not Significant	-0.4341	2.469822016
1.68973154	BCOR	Not Significant	-0.2035	3.095169351
1.68973154	HIST1H2BJ	Not Significant	-0.3294	3.084933575
1.68973154	INCENP	Not Significant	-0.3186	3.447390627
1.68973154	SLC1A5	Not Significant	-0.3575	3.285557309
1.68973154	H1FX	Not Significant	-0.3237	3.25947442
1.68973154	AUTS2	Not Significant	-0.3989	2.618048097
1.68973154	ATP2A2	Not Significant	-0.4551	3.309949384
1.68973154	DCTN1	Not Significant	-0.4275	3.642909469
1.68973154	HIST1H2AB	Not Significant	-0.3699	2.870403905
1.68973154	CCNF	Not Significant	-0.4423	2.684845362
1.68973154	PNMA1	Not Significant	-0.4408	2.655138435
1.68973154	ANKRD11	Not Significant	-0.229	3.2472365500000002
1.68973154	KIAA1671	Not Significant	-0.4913	2.710117365
1.68973154	SQSTM1	Not Significant	-0.4808	2.892651034
1.68973154	PRRC2B	Not Significant	-0.2539	3.496514519
1.68973154	UPF1	Not Significant	-0.3518	3.074084689
1.68973154	POGK	Not Significant	-0.3088	2.820529849
1.68973154	ABCF1	Not Significant	-0.449	3.257078306
1.68973154	ANKLE2	Not Significant	-0.3704	2.84416641
1.68973154	CCAR2	Not Significant	-0.4955	3.108903128
1.68973154	ANP32B	Not Significant	-0.2298	3.878837636
1.68973154	TUBB4B	Not Significant	-0.2744	3.571067979
1.68973154	RBSN	Not Significant	-0.4687	2.675319983
1.68973154	CCDC137	Not Significant	-0.3384	2.561101384
1.68973154	AATF	Not Significant	-0.4785	3.158663981
1.68973154	DYNC1H1	Not Significant	-0.3363	3.80662083
1.68973154	SLC3A2	Not Significant	0.2199	2.998695158
1.68973154	TUBA1B	Not Significant	-0.2895	3.832732389
1.68973154	ID3	Not Significant	0.3491	2.405687787
1.68973154	GNA11	Not Significant	-0.3938	2.930694388
1.68973154	RRP1	Not Significant	-0.4776	2.926599654
1.68973154	RBMX	Not Significant	-0.3527	3.49185175
1.68973154	PRKDC	Not Significant	-0.4002	3.763989218
1.68973154	RPL7L1	Not Significant	-0.3248	3.437829806
1.68973154	MAVS	Not Significant	-0.4716	2.809559715
1.68973154	RAN	Not Significant	-0.3509	3.521922245
1.68973154	DDX24	Not Significant	-0.3276	3.266819455
1.68973154	HIC2	Not Significant	0.2491	2.755493728
1.68973154	PHB2	Not Significant	-0.4832	3.482516287
1.68973154	BCORL1	Not Significant	-0.3631	2.681693392
1.68973154	GRB2	Not Significant	-0.4147	2.983175072
1.68973154	AKAP17A	Not Significant	-0.2811	2.725094521
1.68973154	PDE12	Not Significant	-0.3893	2.73239376
1.68973154	EIF3D	Not Significant	-0.4609	3.387033701
1.68973154	RPL35	Not Significant	-0.4509	3.724398766
1.68973154	TGOLN2	Not Significant	-0.3913	2.899820502
1.68973154	CAMSAP1	Not Significant	-0.4896	2.621695462
1.68973154	TNKS1BP1	Not Significant	-0.3243	2.725094521
1.68973154	CNOT3	Not Significant	-0.4259	3.001733713
1.68973154	DYNLL2	Not Significant	-0.4167	2.684396478
1.68973154	TOB2	Not Significant	0.2701	2.562292864
1.68973154	LMTK2	Not Significant	-0.3499	2.619093331
1.68973154	TRABD	Not Significant	-0.443	2.974050903
1.68973154	MCM3AP	Not Significant	-0.461	3.151523068
1.68973154	RAD54L2	Not Significant	-0.4514	2.820529849
1.68973154	RPL4	Not Significant	-0.3129	3.977860729
1.68973154	PIM3	Not Significant	0.2472	2.615950052
1.68973154	CDCA5	Not Significant	-0.3485	2.615423953
1.68973154	LMNB2	Not Significant	-0.2162	3.681105499
1.68973154	TOR1AIP2	Not Significant	-0.3871	2.895974732
1.68973154	C1QBP	Not Significant	-0.3578	3.644537058
1.68973154	TPM3	Not Significant	-0.3926	3.584726885
1.68973154	USP22	Not Significant	-0.3075	3.371252629
1.68973154	HIST1H2BK	Not Significant	-0.2809	3.166430114
1.68973154	KIF18B	Not Significant	-0.3983	2.561101384
1.68973154	PIAS4	Not Significant	-0.4922	2.481442629
1.68973154	PRC1	Not Significant	-0.3387	3.072249898
1.68973154	DDX56	Not Significant	-0.457	2.846955325
1.68973154	TLE1	Not Significant	0.3922	2.613841822
1.68973154	PANK3	Not Significant	-0.3188	2.795880017
1.68973154	RNF26	Not Significant	-0.3552	2.743509765
1.68973154	FASN	Not Significant	-0.2128	3.957750911
1.68973154	PAF1	Not Significant	-0.493	2.996949248
1.68973154	HIST1H3B	Not Significant	-0.1386	3.553336782
1.68973154	RBM15B	Not Significant	-0.2507	2.957846634
1.68973154	EIF3B	Not Significant	-0.2643	3.767860559
1.68973154	RPL32	Not Significant	-0.4384	3.623869268
1.68973154	H2AFX	Not Significant	0.1819	3.340939602
1.68973154	DDX23	Not Significant	-0.3908	3.259593879
1.68973154	MPRIP	Not Significant	-0.3157	3.292034436
1.68973154	DCAF7	Not Significant	-0.4949	2.839792184
1.68973154	HIST3H2A	Not Significant	-0.269	2.998477303
1.68973154	GLUL	Not Significant	-0.3695	3.109409791
1.68973154	CDC37	Not Significant	-0.3434	3.658631375
1.68973154	HIST2H3D	Not Significant	-0.3977	2.402261382
1.68973154	RRS1	Not Significant	0.2725	2.530839779
1.68973154	ZNF24	Not Significant	-0.2397	2.859138297
1.68973154	LIMD1	Not Significant	-0.4792	2.684845362
1.68973154	OAZ1	Not Significant	-0.4392	3.383725626
1.68973154	CD2BP2	Not Significant	-0.3179	2.921166051
1.68973154	ZC3H4	Not Significant	-0.2664	2.92788341
1.68973154	AXIN1	Not Significant	-0.3631	2.560504415
1.68973154	NASP	Not Significant	-0.3744	3.489184775
1.68973154	G3BP2	Not Significant	-0.3801	3.142702246
1.68973154	SUMO2	Not Significant	-0.4434	3.272769587
1.68973154	COG8	Not Significant	-0.4687	2.524396122
1.68973154	STARD7	Not Significant	-0.3851	3.33294316
1.68973154	ANP32A	Not Significant	-0.3852	3.450557009
1.68973154	CDK16	Not Significant	0.3863	3.172164914
1.68973154	TLE3	Not Significant	-0.2537	2.894869657
1.68973154	RBM42	Not Significant	-0.4629	3.160768562
1.68973154	PPP5C	Not Significant	-0.4864	3.125806458
1.68973154	GRWD1	Not Significant	-0.2478	3.106870544
1.68973154	ACBD3	Not Significant	-0.3083	2.859438535
1.68973154	HSPA9	Not Significant	-0.4789	3.4448252
1.68973154	JRK	Not Significant	0.2615	2.586024382
1.68973154	TNRC18	Not Significant	-0.2961	3.267171728
1.68973154	CCDC85B	Not Significant	-0.382	2.941759814
1.68973154	MYBL2	Not Significant	-0.4182	3.531159465
1.68973154	INSIG1	Not Significant	-0.2627	2.737987326
1.68973154	RAB35	Not Significant	-0.4053	2.69019608
1.68973154	GPATCH4	Not Significant	-0.2833	3.213384925
1.68973154	HTATSF1	Not Significant	-0.466	3.401572846
1.68973154	NOB1	Not Significant	-0.2654	2.866582677
1.68973154	TMEM109	Not Significant	-0.4024	2.837272703
1.68973154	EIF4B	Not Significant	-0.3708	3.580867978
1.68973154	KIF7	Not Significant	-0.4071	2.737192643
1.68973154	NUP58	Not Significant	0.4498	2.525692525
1.68973154	PES1	Not Significant	-0.2717	3.510276844
1.68973154	SUPT6H	Not Significant	-0.3676	3.293473048
1.68973154	RPL18A	Not Significant	-0.3668	3.595661531
1.68973154	HNRNPD	Not Significant	-0.3822	3.636136708
1.68973154	KIAA2013	Not Significant	-0.3786	2.624797579
1.68973154	RNA5-8S5	Not Significant	-0.3403	3.641622816
1.68973154	YWHAE	Not Significant	-0.3648	3.798961238
1.68973154	TULP4	Not Significant	-0.4395	2.647871765
1.68973154	DAG1	Not Significant	-0.3428	2.964023793
1.68973154	UBB	Not Significant	-0.2258	3.942925306
1.68973154	CCAR1	Not Significant	-0.4567	3.062205809
1.68973154	TRIM41	Not Significant	-0.4307	2.838849091
1.68973154	YARS	Not Significant	-0.3655	3.313234292
1.68973154	IMP4	Not Significant	-0.4229	2.742332282
1.68973154	ARFGAP1	Not Significant	0.4486	2.757396029
1.68973154	ASXL1	Not Significant	-0.3269	2.644930708
1.68973154	MDM2	Not Significant	-0.3605	2.837272703
1.68973154	DHX33	Not Significant	0.4629	2.576916956
1.68973154	CHD4	Not Significant	-0.362	3.707058941
1.68973154	RBM28	Not Significant	-0.4319	3.003029471
1.68973154	METAP2	Not Significant	-0.4452	3.232487866
1.68973154	TPR	Not Significant	-0.3651	3.428782511
1.68973154	HMGB2	Not Significant	-0.2961	3.304813543
1.68973154	ARF1	Not Significant	-0.259	3.478277832
1.68973154	DDX27	Not Significant	-0.4852	3.108226656
1.68973154	MCM3	Not Significant	-0.2824	3.500030534
1.68973154	SAMD4B	Not Significant	-0.4371	2.941759814
1.68973154	BRD1	Not Significant	0.261	2.534026106
1.68973154	AGAP3	Not Significant	-0.3348	2.924279286
1.68973154	POLDIP3	Not Significant	-0.3688	2.789933081
1.68973154	RBM6	Not Significant	-0.4503	2.79761373
1.68973154	KHDRBS1	Not Significant	-0.4037	3.469527479
1.68973154	PPRC1	Not Significant	0.1841	2.80106053
1.68973154	C19orf48	Not Significant	0.2012	2.920905604
1.68973154	RPL8	Not Significant	-0.22	4.068464166
1.68973154	MLLT6	Not Significant	-0.498	2.864511081
1.68973154	ARGLU1	Not Significant	-0.3293	2.744292983
1.68973154	CTB-50L17.10	Not Significant	-0.2953	3.391376239
1.68973154	CKAP4	Not Significant	-0.4217	3.004751156
1.68973154	PKD1	Not Significant	0.431	2.567026366
1.68973154	KIF1C	Not Significant	-0.3464	3.498999364
1.68973154	IRS4	Not Significant	0.0798	3.742999914
1.68973154	SLC6A8	Not Significant	-0.3736	3.076094047
1.68973154	PPM1F	Not Significant	-0.3904	2.969415912
1.68973154	MFN2	Not Significant	-0.4795	2.997823081
1.68973154	ERC1	Not Significant	-0.4594	2.781396305
1.68973154	CRKL	Not Significant	-0.2094	2.892928982
1.68973154	GTF3C5	Not Significant	-0.3599	2.878808932
1.68973154	UBC	Not Significant	-0.127	3.638039754
1.68973154	PCNT	Not Significant	-0.2901	3.214711421
1.68973154	EIF4H	Not Significant	-0.3814	3.229169703
1.68973154	SART1	Not Significant	-0.3798	3.166873951
1.68973154	PPP4R3A	Not Significant	-0.3191	2.695481676
1.68973154	SRRM1	Not Significant	-0.2956	3.326643036
1.68973154	GTPBP4	Not Significant	-0.2785	3.029789471
1.68973154	SGTA	Not Significant	-0.3951	3.101575246
1.68973154	IGF1R	Not Significant	-0.4281	2.948901761
1.68973154	HIF1AN	Not Significant	-0.4175	2.640978057
1.68973154	MYH10	Not Significant	-0.4094	3.618518763
1.68973154	MKNK2	Not Significant	-0.3866	2.720159303
1.68973154	ZNF746	Not Significant	0.2514	2.526339277
1.68973154	EIF3A	Not Significant	-0.1555	3.778476849
1.68973154	THRAP3	Not Significant	-0.3013	3.362199639
1.68973154	HIST1H3H	Not Significant	-0.2448	3.002166062
1.68973154	MAP2K7	Not Significant	-0.3818	2.631443769
1.68973154	C19orf43	Not Significant	-0.257	3.331629718
1.68973154	MAP2K2	Not Significant	0.4894	3.24216859
1.68973154	C19orf25	Not Significant	-0.4069	2.528273777
1.68973154	ESPL1	Not Significant	-0.4058	2.794488047
1.68973154	TXLNA	Not Significant	-0.2359	2.892094603
1.68973154	ATXN7L3	Not Significant	-0.3987	2.51851394
1.68973154	SBNO2	Not Significant	0.4745	2.432167269
1.68973154	ANKRD17	Not Significant	-0.3139	2.977266212
1.68973154	EEF1D	Not Significant	0.2771	3.614633608
1.68973154	ADCY9	Not Significant	-0.384	2.662757832
1.68973154	EIF1AX	Not Significant	-0.4401	3.01911629
1.68973154	TPT1	Not Significant	-0.3611	3.485082288
1.68973154	CIT	Not Significant	0.4113	2.812579155
1.68973154	RPL10	Not Significant	-0.3535	3.534470332
1.68973154	DDX42	Not Significant	-0.2846	2.966845424
1.68973154	YWHAG	Not Significant	-0.2086	3.174059808
1.68973154	LRRC47	Not Significant	-0.3516	2.79518459
1.68973154	C8orf33	Not Significant	-0.3979	2.835690571
1.68973154	SZRD1	Not Significant	-0.3527	3.028977705
1.68973154	HERC2	Not Significant	0.403	2.927370363
1.68973154	RUVBL2	Not Significant	-0.4561	3.379668034
1.68973154	FAM32A	Not Significant	-0.4951	2.756636108
1.68973154	EIF1	Not Significant	-0.2398	3.226471015
1.68973154	EPN1	Not Significant	-0.4244	3.105510185
1.68973154	CNP	Not Significant	-0.4585	2.752816431
1.68973154	SF1	Not Significant	-0.2021	3.516270883
1.68973154	FBRSL1	Not Significant	-0.2345	3.215637563
1.68973154	RPS17	Not Significant	0.2654	3.863501301
1.68973154	PEX26	Not Significant	-0.3702	2.883093359
1.68973154	GNB1	Not Significant	-0.4483	3.294906911
1.68973154	GRHPR	Not Significant	-0.4666	2.775974331
1.68973154	RPS18	Not Significant	-0.371	3.684979936
1.68973154	SNORD3B-1	Not Significant	-0.3719	2.936513742
1.68973154	AC093323.3	Not Significant	-0.3287	2.590507462
1.68973154	SRSF4	Not Significant	0.2116	3.048053173
1.68973154	DDRGK1	Not Significant	-0.437	3.02201574
1.68973154	RPL13AP5	Not Significant	-0.348	2.88733593
1.68973154	SNHG16	Not Significant	0.3612	2.973820324
1.68973154	RBM33	Not Significant	-0.2411	2.90227492
1.68973154	CHMP7	Not Significant	-0.4754	2.371067862
1.68973154	SMG1	Not Significant	0.2706	3.038818787
1.68973154	GUK1	Not Significant	0.4639	3.100715087
1.68973154	HMGA1	Not Significant	-0.4307	3.5155427
1.68973154	RNF187	Not Significant	-0.3275	3.301029996
1.68973154	PRPF38B	Not Significant	-0.2122	2.855821905
1.68973154	CXorf40B	Not Significant	-0.3361	2.506505032
1.68973154	WASF2	Not Significant	-0.3988	2.862429556
1.68973154	MRPL37	Not Significant	-0.473	3.051538391
1.68973154	PRPF38A	Not Significant	-0.3909	2.843232778
1.68973154	SF3B4	Not Significant	0.2927	2.846646329
1.68973154	C6orf62	Not Significant	-0.3783	2.698970004
1.68973154	NAT10	Not Significant	-0.4544	2.973127854
1.68973154	POLR1A	Not Significant	-0.2916	3.145817714
1.68973154	CBR1	Not Significant	-0.4945	2.693726949
1.68973154	UTP14A	Not Significant	-0.335	2.849112166
1.68973154	RAB11FIP1	Not Significant	-0.3324	2.693287157
1.68973154	FAM136A	Not Significant	-0.3998	2.837588438
1.68973154	CHERP	Not Significant	-0.1989	3.009238371
1.68973154	SRPK1	Not Significant	-0.3895	3.232487866
1.68973154	TFAP4	Not Significant	-0.2911	2.516535374
1.68973154	RAB8A	Not Significant	-0.4321	2.80106053
1.68973154	CENPB	Not Significant	-0.2193	2.968482949
1.68973154	TRMT2A	Not Significant	0.3162	2.698970004
1.68973154	SLC16A1	Not Significant	-0.3394	3.174350597
1.68973154	KLF16	Not Significant	0.3191	2.487138375
1.68973154	UBE2L3	Not Significant	-0.4717	2.750508395
1.68973154	RPS15A	Not Significant	-0.401	3.23299611
1.68973154	PTGFRN	Not Significant	-0.4383	2.762678564
1.68973154	FKBP8	Not Significant	-0.4124	3.395850376
1.68973154	GRSF1	Not Significant	-0.3688	2.796574333
1.68973154	CLUH	Not Significant	-0.3083	3.311329952
1.68973154	MAEA	Not Significant	-0.3504	2.739967697
1.68973154	SKI	Not Significant	-0.1867	3.002597981
1.68973154	SRSF9	Not Significant	-0.3164	3.382107136
1.68973154	NELFB	Not Significant	-0.4499	2.835056102
1.68973154	TCEAL4	Not Significant	-0.4741	2.897901874
1.68973154	SAMD1	Not Significant	0.4725	3.067070856
1.68973154	STK24	Not Significant	-0.4839	2.668851648
1.68973154	FUS	Not Significant	-0.2924	3.505624728
1.68973154	CDC25A	Not Significant	-0.2264	2.794139356
1.68973154	MRFAP1L1	Not Significant	0.2037	2.827692289
1.68973154	SAFB	Not Significant	-0.2143	3.349665984
1.68973154	CBX1	Not Significant	-0.4355	2.939519253
1.68973154	CERS2	Not Significant	-0.48	2.711807229
1.68973154	TRIP6	Not Significant	0.4259	2.705436047
1.68973154	MAPKAPK5	Not Significant	-0.4003	2.589391023
1.68973154	SF3B3	Not Significant	-0.23	3.338057875
1.68973154	UBR4	Not Significant	0.2624	3.160468531
1.68973154	PRR12	Not Significant	-0.2237	2.800373355
1.68973154	PI4KA	Not Significant	0.4443	3.034227261
1.68973154	TRIM24	Not Significant	-0.3564	2.586024382
1.68973154	HIST3H2BB	Not Significant	-0.2778	2.847264102
1.68973154	DGCR2	Not Significant	0.3527	2.673941999
1.68973154	SYMPK	Not Significant	0.3629	3.052116551
1.68973154	CLTA	Not Significant	-0.4551	3.06276995
1.68973154	PREB	Not Significant	-0.4372	2.672559628
1.68973154	RCC2	Not Significant	-0.2982	3.401314363
1.68973154	CAPRIN1	Not Significant	-0.3073	3.362293938
1.68973154	CALD1	Not Significant	-0.4106	3.210719716
1.68973154	CD3EAP	Not Significant	-0.1893	2.848804701
1.68973154	SF3A3	Not Significant	-0.4559	3.165392727
1.68973154	TMED3	Not Significant	-0.389	2.850339855
1.68973154	EIF3F	Not Significant	-0.4818	2.852174904
1.68973154	EXOSC4	Not Significant	0.4266	2.315970345
1.68973154	GLTSCR2	Not Significant	-0.3572	3.1868151240000002
1.68973154	NAA50	Not Significant	-0.3195	3.010087847
1.68973154	SEPHS2	Not Significant	-0.2217	2.741545517
1.68973154	RBBP4	Not Significant	-0.422	3.178545315
1.68973154	SQLE	Not Significant	-0.3294	2.94225615
1.68973154	WDR6	Not Significant	-0.262	3.105680463
1.68973154	CHD7	Not Significant	-0.2582	2.840106094
1.68973154	NAT8L	Not Significant	-0.3915	2.521138084
1.68973154	IARS	Not Significant	-0.4586	3.28992324
1.68973154	NOL9	Not Significant	-0.4356	2.932473765
1.68973154	UCK1	Not Significant	-0.3544	2.545925329
1.68973154	SMG7	Not Significant	-0.4072	2.790285164
1.68973154	INTS3	Not Significant	-0.4989	2.954483717
1.68973154	TARDBP	Not Significant	-0.4591	2.805160902
1.68973154	RPS16	Not Significant	0.3588	3.302871836
1.68973154	KDM2A	Not Significant	-0.2285	2.65079304
1.68973154	NSD2	Not Significant	-0.285	3.138144744
1.68973154	IRF2BP1	Not Significant	-0.2012	2.559308011
1.68973154	RPS2P46	Not Significant	0.446	3.084754963
1.68973154	TUBA1C	Not Significant	0.1843	3.325925956
1.68973154	AURKAIP1	Not Significant	0.3734	3.16952749
1.68973154	ADRM1	Not Significant	-0.316	2.988558957
1.68973154	NT5DC2	Not Significant	-0.466	3.309417226
1.68973154	CCDC12	Not Significant	0.2986	2.550228353
1.68973154	CBX5	Not Significant	-0.3779	3.182557301
1.68973154	EIF4A3	Not Significant	-0.2015	3.110926242
1.68973154	BRF1	Not Significant	-0.3997	2.451786436
1.68973154	IMPDH1	Not Significant	-0.4602	2.889301703
1.68973154	IQSEC1	Not Significant	-0.3351	2.562292864
1.68973154	BRD4	Not Significant	-0.1916	3.33243846
1.68973154	FGFR3	Not Significant	-0.3268	2.775974331
1.68973154	KCTD12	Not Significant	0.2734	2.944482672
1.68973154	SDCCAG3	Not Significant	-0.3774	2.89014146
1.68973154	RPS2	Not Significant	-0.1468	4.27600199
1.68973154	SMPD4	Not Significant	-0.3211	2.935759104
1.68973154	ECI1	Not Significant	-0.424	2.773054693
1.68973154	UPF3B	Not Significant	-0.4608	2.914343157
1.68973154	SLK	Not Significant	-0.4034	2.971275849
1.68973154	THAP4	Not Significant	-0.2965	2.848804701
1.68973154	PIN1	Not Significant	-0.4665	2.91881639
1.68973154	TBC1D16	Not Significant	-0.4872	2.84260924
1.68973154	RPS14	Not Significant	-0.3157	3.563540411
1.68973154	DHCR7	Not Significant	-0.4958	2.779235632
1.68973154	FAM168B	Not Significant	-0.2495	2.960946196
1.68973154	SLC39A1	Not Significant	-0.3905	2.832189461
1.68973154	FASTK	Not Significant	0.2992	2.539076099
1.68973154	AP3D1	Not Significant	-0.238	3.543509306
1.68973154	CC2D1A	Not Significant	-0.4263	2.567614443
1.68973154	SCAF1	Not Significant	-0.1766	3.287577809
1.68973154	SSNA1	Not Significant	-0.4321	2.767526899
1.68973154	UBN1	Not Significant	-0.2582	2.805500858
1.68973154	NOP16	Not Significant	-0.2468	2.657533888
1.68973154	AKT1	Not Significant	-0.4155	3.030397301
1.68973154	DAZAP1	Not Significant	-0.2933	3.300269315
1.68973154	UBE2S	Not Significant	0.2161	3.269746373
1.68973154	SRF	Not Significant	-0.2551	2.821513528
1.68973154	HAX1	Not Significant	-0.452	3.014520539
1.68973154	PTOV1	Not Significant	-0.4452	3.061640934
1.68973154	UNC119B	Not Significant	-0.3679	2.64246452
1.68973154	TRIO	Not Significant	0.3155	2.781036939
1.68973154	FEN1	Not Significant	-0.1899	3.039810554
1.68973154	PSMB5	Not Significant	-0.4897	2.868938178
1.68973154	ACTN4	Not Significant	-0.2816	3.380120754
1.68973154	PPP1R12C	Not Significant	0.4171	2.727541257
1.68973154	RPLP0	Not Significant	-0.1608	4.149619342
1.68973154	NDST1	Not Significant	-0.3554	2.824776462
1.68973154	KIF5B	Not Significant	-0.3069	3.086715664
1.68973154	CCNB1	Not Significant	-0.2396	2.96425963
1.68973154	EPHB4	Not Significant	-0.2526	2.752816431
1.68973154	RPS7	Not Significant	-0.231	3.696924008
1.68973154	SEC13	Not Significant	-0.3768	3.087248868
1.68973154	TARS	Not Significant	-0.3405	3.234010818
1.68973154	EIF2B4	Not Significant	-0.4952	2.589391023
1.68973154	IRAK1	Not Significant	-0.2686	3.580411726
1.68973154	GARS	Not Significant	-0.4296	3.107718611
1.68973154	RPS23	Not Significant	-0.3247	3.606381365
1.68973154	SRSF3	Not Significant	-0.218	3.365300749
1.68973154	CELF1	Not Significant	-0.2458	2.896250562
1.68973154	JMJD4	Not Significant	0.2628	2.638489257
1.68973154	HGS	Not Significant	0.4372	2.894316063
1.68973154	HIST2H2AB	Not Significant	-0.1829	2.883093359
1.68973154	RIC8A	Not Significant	-0.3461	2.850033258
1.68973154	CUX1	Not Significant	-0.2875	2.788168371
1.68973154	EID1	Not Significant	-0.3367	2.945960704
1.68973154	LRRC75A-AS1	Not Significant	-0.4442	3.010087847
1.68973154	NCOR1	Not Significant	-0.3425	3.059563418
1.68973154	RPL28	Not Significant	-0.2974	3.489466281
1.68973154	CES2	Not Significant	-0.3627	2.526339277
1.68973154	CMTR1	Not Significant	-0.4243	2.894869657
1.68973154	FIS1	Not Significant	-0.4206	2.716420734
1.68973154	EMG1	Not Significant	-0.3342	2.628899564
1.68973154	HELLS	Not Significant	-0.3337	3.004106323
1.68973154	TLN1	Not Significant	-0.3925	3.396983508
1.68973154	ACACA	Not Significant	-0.3909	2.940516485
1.68973154	RHOT2	Not Significant	0.3032	2.854306042
1.68973154	SCARNA2	Not Significant	-0.4586	3.311011749
1.68973154	POM121C	Not Significant	-0.2071	2.80685803
1.68973154	KIF22	Not Significant	-0.2625	2.933993164
1.68973154	NOSIP	Not Significant	-0.4384	2.815245592
1.68973154	MIF	Not Significant	-0.4922	3.313234292
1.68973154	TICRR	Not Significant	-0.158	2.674861141
1.68973154	RPL22	Not Significant	-0.3492	3.259713305
1.68973154	BRPF3	Not Significant	-0.2819	2.581494542
1.68973154	NUP205	Not Significant	0.3032	3.255875273
1.68973154	NCAPD3	Not Significant	0.3569	2.996292719
1.68973154	GNA13	Not Significant	-0.2365	2.649334859
1.68973154	SLC7A5	Not Significant	-0.2294	3.301355594
1.68973154	CAPN15	Not Significant	-0.2737	3.057666104
1.68973154	RPRD1A	Not Significant	-0.2956	2.977952121
1.68973154	ILVBL	Not Significant	0.4757	2.617000341
1.68973154	MAPK12	Not Significant	-0.4805	2.675778342
1.68973154	NDUFB10	Not Significant	-0.4498	3.113609151
1.68973154	PRDX1	Not Significant	-0.438	3.303196057
1.68973154	NAP1L4	Not Significant	-0.4046	2.924537718
1.68973154	TCF19	Not Significant	-0.2778	2.641969598
1.68973154	LRWD1	Not Significant	0.4559	2.61436984
1.68973154	HEATR1	Not Significant	0.2931	3.197280558
1.68973154	CALM3	Not Significant	-0.2593	3.709397177
1.68973154	ACBD6	Not Significant	-0.3634	2.744292983
1.68973154	VARS	Not Significant	0.2841	3.331326051
1.68973154	REPS1	Not Significant	0.4389	2.63748973
1.68973154	EFHD2	Not Significant	-0.3478	2.86003839
1.68973154	SDF4	Not Significant	-0.3259	2.994756945
1.68973154	TRIM11	Not Significant	-0.1251	2.697229343
1.68973154	FAM53C	Not Significant	-0.2265	2.662757832
1.68973154	H2AFZ	Not Significant	-0.2621	3.326233421
1.68973154	EN2	Not Significant	-0.1958	2.692406235
1.68973154	FLII	Not Significant	-0.4406	3.173623258
1.68973154	CELSR1	Not Significant	0.4355	2.713070326
1.68973154	ARFGAP2	Not Significant	-0.3486	2.711385379
1.68973154	VCP	Not Significant	-0.2032	3.424799995
1.68973154	LRPPRC	Not Significant	0.4583	3.035029282
1.68973154	LRRC59	Not Significant	-0.2221	3.449863925
1.68973154	NKIRAS2	Not Significant	-0.2991	2.683947131
1.68973154	FLNB	Not Significant	-0.3415	3.239674788
1.68973154	RNA5SP202	Not Significant	-0.2751	3.725993259
1.68973154	RPUSD3	Not Significant	-0.4046	2.611192061
1.68973154	NOP9	Not Significant	-0.362	2.666517981
1.68973154	E2F4	Not Significant	-0.3042	2.629409599
1.68973154	CYB5R3	Not Significant	-0.4978	3.122707254
1.68973154	CLPTM1	Not Significant	-0.4278	2.934245881
1.68973154	EIF5A	Not Significant	-0.216	3.681014983
1.68973154	STK11	Not Significant	0.2399	2.872738827
1.68973154	HTT	Not Significant	0.3016	3.215901813
1.68973154	BCAP31	Not Significant	-0.3722	3.372912003
1.68973154	PITX1	Not Significant	-0.238	2.649334859
1.68973154	NEURL4	Not Significant	0.2569	2.500373714
1.68973154	PGK1	Not Significant	-0.4558	3.258038338
1.68973154	UBL4A	Not Significant	-0.2337	2.595496222
1.68973154	CNBP	Not Significant	-0.2038	3.27749461
1.68973154	DDX49	Not Significant	-0.4556	2.883093359
1.68973154	OTUD5	Not Significant	-0.3861	2.807196661
1.68973154	YBX3	Not Significant	-0.291	3.475671188
1.68973154	PACS2	Not Significant	0.5032	2.564073979
1.68973154	ELK1	Not Significant	-0.3027	2.837588438
1.68973154	CXorf56	Not Significant	-0.4357	2.779957051
1.68973154	SLC27A4	Not Significant	-0.4078	2.705436047
1.68973154	MGAT1	Not Significant	-0.2138	2.838219222
1.68973154	GIGYF2	Not Significant	-0.2235	2.874771637
1.68973154	TNIP2	Not Significant	-0.2331	2.485011215
1.68973154	GPS1	Not Significant	-0.3147	3.118264726
1.68973154	GINS1	Not Significant	-0.4402	2.695919253
1.68973154	BCCIP	Not Significant	-0.2879	3.166282067
1.68973154	DNAJA3	Not Significant	-0.2689	2.699837726
1.68973154	SCAND1	Not Significant	0.3351	2.451018452
1.68973154	NCLN	Not Significant	-0.2547	3.181557774
1.68973154	WNK2	Not Significant	-0.343	3.028571253
1.68973154	MED12	Not Significant	0.4463	2.788521887
1.68973154	KAT2A	Not Significant	-0.434	2.798305282
1.68973154	SUPT5H	Not Significant	-0.2494	3.312388949
1.68973154	NDRG1	Not Significant	0.4373	2.60260252
1.68973154	LONP1	Not Significant	0.336	3.16879202
1.68973154	HIST1H4B	Not Significant	-0.2946	2.446381812
1.68973154	GTF3C2	Not Significant	-0.3455	2.751663946
1.68973154	ZCCHC3	Not Significant	0.1733	2.529558673
1.68973154	SCO1	Not Significant	0.286	2.742332282
1.68973154	CENPM	Not Significant	0.4619	2.411619706
1.68973154	NOM1	Not Significant	0.1723	2.851258349
1.68973154	ATP6AP1	Not Significant	-0.4012	2.766412847
1.68973154	SLC9A3R1	Not Significant	-0.4959	2.608526034
1.68973154	MAPK8IP3	Not Significant	0.2875	2.512550993
1.68973154	DICER1	Not Significant	-0.3551	2.859738566
1.68973154	DDX51	Not Significant	-0.2909	2.764922985
1.68973154	KIAA0100	Not Significant	-0.2599	3.252003021
1.68973154	C7orf49	Not Significant	-0.1997	2.580924976
1.68973154	MAF1	Not Significant	-0.3231	2.792041311
1.68973154	PPP1R15B	Not Significant	-0.1346	2.730378469
1.68973154	TUBGCP6	Not Significant	0.2462	2.755493728
1.68973154	ELP5	Not Significant	-0.355	2.814580516
1.68973154	UBAP2L	Not Significant	0.2172	3.423409728
1.68973154	MZT2B	Not Significant	-0.4943	2.877946952
1.68973154	ATXN2L	Not Significant	-0.2192	3.140036411
1.68973154	YY1	Not Significant	-0.1619	3.128560807
1.68973154	PRKAR1A	Not Significant	-0.4531	2.837588438
1.68973154	CDC45	Not Significant	-0.4417	2.919339637
1.68973154	PMPCA	Not Significant	-0.3091	3.047664195
1.68973154	C6orf106	Not Significant	-0.3323	2.665580991
1.68973154	MAF	Not Significant	0.2404	2.496929648
1.68973154	NCBP3	Not Significant	-0.3053	2.760799312
1.68973154	CREBZF	Not Significant	-0.1002	2.961421094
1.68973154	RPUSD1	Not Significant	-0.2966	2.656098202
1.68973154	VPS51	Not Significant	0.5024	2.748188027
1.68973154	KMT2A	Not Significant	0.148	2.939269586
1.68973154	TSPYL1	Not Significant	-0.1228	3.292809665
1.68973154	PIGS	Not Significant	0.3528	2.755493728
1.68973154	RTN4	Not Significant	-0.3337	2.878521796
1.68973154	AHCY	Not Significant	-0.4493	3.142232992
1.68973154	PTPRF	Not Significant	-0.364	3.297541668
1.68973154	TSEN54	Not Significant	-0.3834	2.390935107
1.68973154	SELENOH	Not Significant	-0.4686	2.753583059
1.68973154	CEP170B	Not Significant	0.3526	2.861534411
1.68973154	ECSIT	Not Significant	-0.4296	2.624282096
1.68973154	PKP4	Not Significant	0.4143	2.632457292
1.68973154	HDAC1	Not Significant	-0.4253	3.049024098
1.68973154	RPL14	Not Significant	0.2479	3.463743721
1.68973154	B4GAT1	Not Significant	0.3568	2.596047008
1.68973154	COPRS	Not Significant	-0.3256	2.713490543
1.68973154	CHTOP	Not Significant	0.2047	2.806519134
1.68973154	HNRNPH1	Not Significant	0.1588	3.652826303
1.68973154	BTBD6	Not Significant	-0.462	2.459392488
1.68973154	RPS11	Not Significant	-0.3476	3.392960615
1.68973154	WDR4	Not Significant	-0.2944	2.469822016
1.68973154	REXO4	Not Significant	-0.2957	2.639984248
1.68973154	ARPC5L	Not Significant	-0.2659	2.485011215
1.68973154	DGCR8	Not Significant	0.1628	2.814913181
1.68973154	ENAH	Not Significant	-0.1718	3.640928421
1.68973154	ZNF207	Not Significant	-0.2175	2.877371346
1.68973154	ARIH1	Not Significant	0.2693	2.629409599
1.68973154	PHF8	Not Significant	-0.3135	2.753583059
1.68973154	RPN1	Not Significant	-0.1963	3.550595207
1.68973154	HYOU1	Not Significant	0.3027	3.3749315539999998
1.68973154	MINK1	Not Significant	-0.2497	2.704150517
1.68973154	SELENON	Not Significant	-0.499	2.878234469
1.68973154	ARHGEF12	Not Significant	-0.3811	3.032417279
1.68973154	WDR82	Not Significant	-0.1557	2.840106094
1.68973154	MSL1	Not Significant	-0.2217	2.627877695
1.68973154	CXXC1	Not Significant	-0.2935	2.687082845
1.68973154	TLE4	Not Significant	-0.2105	2.658964843
1.68973154	AKAP8	Not Significant	-0.2084	2.674401813
1.68973154	DDOST	Not Significant	-0.4431	3.030802049
1.68973154	UCHL1	Not Significant	-0.4668	2.897077003
1.68973154	BRD2	Not Significant	0.0702	3.351409752
1.68973154	FAM20B	Not Significant	-0.32	2.781755375
1.68973154	SNX17	Not Significant	-0.4212	2.595496222
1.68973154	SAMD11	Not Significant	-0.3457	2.729974286
1.68973154	DDX5	Not Significant	0.1188	3.638139684
1.68973154	HECTD1	Not Significant	-0.2251	2.968482949
1.68973154	WDR73	Not Significant	-0.2451	2.599337133
1.68973154	FBXL19	Not Significant	-0.2344	3.002166062
1.68973154	UBXN6	Not Significant	0.3875	2.713490543
1.68973154	BIRC5	Not Significant	-0.2044	3.16790781
1.68973154	C11orf95	Not Significant	-0.1951	2.549003262
1.68973154	EIF2AK2	Not Significant	-0.4755	2.638988159
1.68973154	RALBP1	Not Significant	-0.3635	2.84509804
1.68973154	NDFIP2	Not Significant	-0.4596	2.654657755
1.68973154	GNB2	Not Significant	-0.4524	2.966376423
1.68973154	MBD3	Not Significant	-0.2402	3.016406501
1.68973154	ZNF629	Not Significant	0.1269	2.868938178
1.68973154	KDM1A	Not Significant	-0.3647	3.166282067
1.68973154	TAF3	Not Significant	-0.2348	2.513883186
1.68973154	FPGS	Not Significant	-0.46	2.607455023
1.68973154	HAUS5	Not Significant	-0.3511	2.642958879
1.68973154	MAD1L1	Not Significant	-0.3581	2.681241237
1.68973154	SMARCC1	Not Significant	-0.3213	3.549493713
1.68973154	MARCH6	Not Significant	-0.3323	2.758154622
1.68973154	SIPA1L3	Not Significant	-0.3456	2.578065884
1.68973154	SPC24	Not Significant	0.3456	2.960470778
1.68973154	KDM4B	Not Significant	-0.3097	2.571708832
1.68973154	ARMC6	Not Significant	-0.2734	2.669781615
1.68973154	SEPT2	Not Significant	-0.3122	3.236789099
1.68973154	SRRT	Not Significant	-0.168	3.453929592
1.68973154	GAK	Not Significant	0.2625	2.876217841
1.68973154	ITSN1	Not Significant	-0.3848	2.786751422
1.68973154	UBXN2A	Not Significant	-0.373	2.480725379
1.68973154	REXO1	Not Significant	0.1832	2.755112266
1.68973154	ANP32E	Not Significant	-0.2837	3.356694959
1.68973154	HNRNPK	Not Significant	-0.1967	3.660580912
1.68973154	USP24	Not Significant	0.3069	2.957367808
1.68973154	TOP2A	Not Significant	-0.3537	3.157607853
1.68973154	SETD1B	Not Significant	-0.1312	2.785685668
1.68973154	ZNF777	Not Significant	-0.1999	2.562887381
1.68973154	YTHDF2	Not Significant	-0.1454	2.698970004
1.68973154	SH3GL1	Not Significant	-0.2195	3.113776284
1.68973154	ADGRL1	Not Significant	0.2057	3.035629828
1.68973154	ATP5G2	Not Significant	-0.4274	2.930694388
1.68973154	TRRAP	Not Significant	0.1774	3.266584447
1.68973154	CYHR1	Not Significant	0.2712	2.481442629
1.68973154	HMG20B	Not Significant	0.322	2.911157609
1.68973154	AARS	Not Significant	-0.2027	3.04060234
1.68973154	UNG	Not Significant	-0.2097	2.832508913
1.68973154	SETD1A	Not Significant	-0.0901	3.187802639
1.68973154	SMO	Not Significant	-0.3199	2.725911632
1.68973154	CKB	Not Significant	-0.1892	3.728718923
1.68973154	CCDC85C	Not Significant	0.2124	2.919339637
1.68973154	PLEKHJ1	Not Significant	-0.2862	2.771587481
1.68973154	RBM10	Not Significant	-0.253	3.039215766
1.68973154	TNK2	Not Significant	0.3011	2.617524535
1.68973154	SND1	Not Significant	-0.3295	3.305673746
1.68973154	NAA40	Not Significant	-0.2902	2.505149978
1.68973154	WDR81	Not Significant	-0.209	2.568201724
1.68973154	SNORD13	Not Significant	0.8414	2.48784512
1.68973154	SFPQ	Not Significant	0.1166	3.876794976
1.68973154	KMT2C	Not Significant	-0.1778	2.891258617
1.68973154	RNF20	Not Significant	-0.3325	2.880241776
1.68973154	HSF1	Not Significant	-0.3409	2.90227492
1.68973154	DNM2	Not Significant	-0.2123	3.218929185
1.68973154	PLCD3	Not Significant	-0.5056	2.556905269
1.68973154	ZBTB7A	Not Significant	0.1479	2.507180977
1.68973154	TJP2	Not Significant	-0.4679	2.60260252
1.68973154	RPS25	Not Significant	-0.4017	3.29841638
1.68973154	ZNF687	Not Significant	0.1497	2.574031268
1.68973154	POMT2	Not Significant	0.4283	2.403977964
1.68973154	GBF1	Not Significant	-0.3287	2.903089987
1.68973154	DGCR14	Not Significant	-0.1932	2.436957331
1.68973154	AGO2	Not Significant	-0.1766	2.923761961
1.68973154	RPS3	Not Significant	-0.1615	4.001322582
1.68973154	TCERG1	Not Significant	-0.1943	3.14160653
1.68973154	DHX16	Not Significant	0.2401	2.861235619
1.68973154	KLHDC4	Not Significant	0.2536	2.730782276
1.68973154	LTBP4	Not Significant	-0.4814	2.414137362
1.68973154	MARCKS	Not Significant	-0.221	3.395151592
1.68973154	RPS9	Not Significant	-0.217	3.642217129
1.68973154	ELAC2	Not Significant	0.2736	3.080987047
1.68973154	DCUN1D5	Not Significant	0.2012	3.085647288
1.68973154	NANS	Not Significant	-0.4264	2.760045328
1.68973154	TMEM94	Not Significant	-0.453	2.715585552
1.68973154	PUF60	Not Significant	-0.1677	3.291146762
1.68973154	SENP3	Not Significant	0.2697	2.866582677
1.68973154	C9orf69	Not Significant	-0.184	2.72794771
1.68973154	CCDC34	Not Significant	-0.3669	2.598243192
1.68973154	ATAD3A	Not Significant	0.3678	3.008600172
1.68973154	EXOC7	Not Significant	-0.2246	3.060320029
1.68973154	TUBGCP2	Not Significant	-0.3533	2.939768775
1.68973154	NUMA1	Not Significant	-0.1405	3.311435968
1.68973154	MZT2A	Not Significant	-0.3916	2.651278014
1.68973154	NAXE	Not Significant	-0.4701	2.794139356
1.68973154	CAD	Not Significant	0.1766	3.079723775
1.68973154	SLC39A14	Not Significant	-0.3767	2.731588765
1.68973154	C9orf142	Not Significant	-0.4504	2.394451681
1.68973154	LAMC1	Not Significant	-0.3419	3.194514342
1.68973154	ARID1B	Not Significant	0.1829	2.924279286
1.68973154	CTNNA1	Not Significant	-0.3362	3.109409791
1.68973154	YDJC	Not Significant	-0.1821	2.937016107
1.68973154	LZTS2	Not Significant	0.2056	2.481442629
1.68973154	SCAP	Not Significant	-0.3503	2.968015714
1.68973154	RNF220	Not Significant	-0.2198	2.705007959
1.68973154	PPP1CB	Not Significant	0.4342	2.827692289
1.68973154	TIMM13	Not Significant	-0.2292	3.061640934
1.68973154	MCRS1	Not Significant	-0.341	2.861534411
1.68973154	DOT1L	Not Significant	0.2302	2.807873132
1.68973154	TERF2IP	Not Significant	-0.15	2.74390155
1.68973154	COASY	Not Significant	-0.2725	2.707144188
1.68973154	CCNA2	Not Significant	-0.2184	2.755874856
1.68973154	DENND4B	Not Significant	-0.2609	2.46686762
1.68973154	TTYH3	Not Significant	-0.4349	2.88337749
1.68973154	DEAF1	Not Significant	-0.3102	2.882809041
1.68973154	SNRPA	Not Significant	-0.2848	2.779235632
1.68973154	NHP2	Not Significant	-0.3759	3.174205227
1.68973154	MESDC1	Not Significant	-0.1672	2.591621038
1.68973154	AIP	Not Significant	-0.3855	2.580924976
1.68973154	CIRBP	Not Significant	0.2233	2.844787719
1.68973154	MRPS34	Not Significant	-0.1824	3.2509077
1.68973154	SKIV2L2	Not Significant	-0.3949	2.840419778
1.68973154	FAM193B	Not Significant	-0.1898	2.460145817
1.68973154	CDT1	Not Significant	-0.1609	2.7930916
1.68973154	ATP8B2	Not Significant	-0.3045	2.849726444
1.68973154	SLC29A1	Not Significant	-0.4605	2.558708571
1.68973154	DNPH1	Not Significant	-0.3799	2.812913357
1.68973154	MEPCE	Not Significant	0.137	2.640978057
1.68973154	MRPL3	Not Significant	-0.3605	2.946943271
1.68973154	ATP6V0B	Not Significant	0.4242	2.503109437
1.68973154	CDR2L	Not Significant	-0.3895	2.434568904
1.68973154	GRIPAP1	Not Significant	-0.3533	2.730378469
1.68973154	SNHG5	Not Significant	-0.3717	2.491361694
1.68973154	NSFL1C	Not Significant	-0.3048	2.697665163
1.68973154	TM9SF3	Not Significant	-0.4125	2.880527778
1.68973154	P3H3	Not Significant	-0.4552	2.391816924
1.68973154	SIGMAR1	Not Significant	-0.1834	3.384622188
1.68973154	PPP2R1A	Not Significant	-0.2698	3.305566314
1.68973154	MCM5	Not Significant	-0.1808	3.19893187
1.68973154	JMJD8	Not Significant	-0.3321	2.807873132
1.68973154	AP1M1	Not Significant	-0.3226	2.763427994
1.68973154	MRPS18B	Not Significant	-0.2244	2.843544212
1.68973154	TAB1	Not Significant	-0.2758	2.628899564
1.68973154	ATP5D	Not Significant	-0.2876	3.226213121
1.68973154	CACTIN	Not Significant	-0.265	2.649334859
1.68973154	ANAPC5	Not Significant	-0.3045	3.043755127
1.68973154	TSPAN17	Not Significant	0.4938	2.432167269
1.68973154	NDUFS8	Not Significant	-0.4452	2.952792443
1.68973154	CANT1	Not Significant	0.1727	2.69019608
1.68973154	ABL1	Not Significant	-0.183	2.548389418
1.68973154	TYK2	Not Significant	-0.4051	2.677150521
1.68973154	GTSE1	Not Significant	-0.2394	2.575764981
1.68973154	SGPL1	Not Significant	0.3948	2.469822016
1.68973154	BAP1	Not Significant	-0.1933	3.185966893
1.68973154	POLR2L	Not Significant	0.344	2.946943271
1.68973154	TRMT112	Not Significant	0.3512	2.8683505
1.68973154	EIF3M	Not Significant	-0.3164	3.103632705
1.68973154	BAG1	Not Significant	-0.2356	2.794836458
1.68973154	TPD52L2	Not Significant	-0.2711	2.815909651
1.68973154	GCN1	Not Significant	-0.1535	3.463669068
1.68973154	PLCG1	Not Significant	-0.2236	3.040008636
1.68973154	MGAT2	Not Significant	-0.1812	2.470557485
1.68973154	HMGB3	Not Significant	-0.1899	3.300051732
1.68973154	TATDN2	Not Significant	0.3171	2.49762065
1.68973154	KDM3B	Not Significant	-0.2479	2.925827575
1.68973154	SRPRA	Not Significant	-0.3256	2.721398376
1.68973154	FEM1A	Not Significant	-0.0922	2.863025296
1.68973154	P4HB	Not Significant	-0.1971	3.536558443
1.68973154	NOP14	Not Significant	-0.1803	3.398374086
1.68973154	NTHL1	Not Significant	-0.4067	2.522444234
1.68973154	NORAD	Not Significant	-0.1273	2.969415912
1.68973154	ANAPC11	Not Significant	-0.4683	2.565257343
1.68973154	ZNF316	Not Significant	-0.1436	2.616475514
1.68973154	U1	Not Significant	-0.427	2.7930916
1.68973154	IFT57	Not Significant	-0.4201	2.73479983
1.68973154	CORO1C	Not Significant	-0.4042	2.881954971
1.68973154	RPS29	Not Significant	-0.2368	2.884512159
1.68973154	TRIOBP	Not Significant	-0.3147	2.526339277
1.68973154	WDR1	Not Significant	-0.2827	2.959041392
1.68973154	TKFC	Not Significant	0.4996	2.419129308
1.68973154	UTP20	Not Significant	0.3912	2.91881639
1.68973154	CEP250	Not Significant	-0.1728	2.996511672
1.68973154	PRDX5	Not Significant	-0.5131	2.925827575
1.68973154	CHST12	Not Significant	-0.1945	2.416640507
1.68973154	RPL18	Not Significant	-0.1482	3.718875204
1.68973154	HNRNPH3	Not Significant	0.2359	3.119090852
1.68973154	TRIP13	Not Significant	-0.351	2.744684063
1.68973154	ABCB10	Not Significant	0.4647	2.496929648
1.68973154	YKT6	Not Significant	-0.2369	2.88733593
1.68973154	PPP1R14B	Not Significant	-0.3216	3.078275522
1.68973154	MAPKAP1	Not Significant	-0.3645	2.86003839
1.68973154	CUTA	Not Significant	0.3517	2.840733235
1.68973154	WDR62	Not Significant	-0.2549	2.668385917
1.68973154	NT5C3B	Not Significant	-0.2651	3.189069009
1.68973154	TRPC4AP	Not Significant	0.4417	2.60260252
1.68973154	VPS37B	Not Significant	-0.1864	2.36361198
1.68973154	NR2F2	Not Significant	-0.1659	2.553883027
1.68973154	CTPS1	Not Significant	-0.2568	3.024690862
1.68973154	NAA10	Not Significant	0.2378	2.970811611
1.68973154	PNP	Not Significant	-0.24	2.689752696
1.68973154	RPL9	Not Significant	-0.3528	3.190331698
1.68973154	SNRNP200	Not Significant	-0.1607	3.690771803
1.68973154	UBA1	Not Significant	-0.2238	3.636638319
1.68973154	RPL41	Not Significant	0.2725	3.029180789
1.68973154	GPAT4	Not Significant	-0.2067	2.640481437
1.68973154	SNRPC	Not Significant	-0.2641	3.151676231
1.68973154	ZNF142	Not Significant	-0.1151	2.68797462
1.68973154	YME1L1	Not Significant	-0.2859	2.881954971
1.68973154	PAK4	Not Significant	-0.2822	2.720985744
1.68973154	ZNF346	Not Significant	0.1816	2.472024698
1.68973154	C6orf89	Not Significant	-0.3244	2.64738297
1.68973154	MRPS5	Not Significant	-0.2436	2.938269483
1.68973154	SF3A2	Not Significant	0.2301	2.959041392
1.68973154	DHX38	Not Significant	-0.202	3.193541989
1.68973154	GLG1	Not Significant	-0.2688	2.879669206
1.68973154	DNAJC5	Not Significant	-0.1801	2.75089392
1.68973154	HIST1H1E	Not Significant	-0.0531	3.962653405
1.68973154	ABCC1	Not Significant	0.2598	2.680335513
1.68973154	FURIN	Not Significant	-0.3443	2.558108302
1.68973154	PCGF3	Not Significant	0.2205	2.596597096
1.68973154	SSU72	Not Significant	-0.1744	2.98811284
1.68973154	CORO1B	Not Significant	0.4892	2.664641976
1.68973154	GTF3C1	Not Significant	-0.1463	3.512817759
1.68973154	NELFE	Not Significant	-0.3473	2.771954749
1.68973154	BCKDK	Not Significant	-0.4145	2.60260252
1.68973154	SNF8	Not Significant	0.3842	2.814913181
1.68973154	MTHFD1L	Not Significant	-0.3359	2.930949031
1.68973154	HMGN1	Not Significant	-0.26	3.381295623
1.68973154	FTH1	Not Significant	-0.2574	3.414388327
1.68973154	DNAJB6	Not Significant	0.1907	2.869525063
1.68973154	LMBR1	Not Significant	0.2647	2.804820679
1.68973154	VPS53	Not Significant	0.3489	2.666517981
1.68973154	CSNK1E	Not Significant	0.1061	3.090610708
1.68973154	CDK2	Not Significant	0.2027	2.918292513
1.68973154	EIF4G3	Not Significant	-0.2378	3.05804623
1.68973154	MAN1A1	Not Significant	0.2684	2.616475514
1.68973154	CRELD2	Not Significant	-0.4692	2.619615006
1.68973154	NLGN2	Not Significant	-0.4096	2.622214023
1.68973154	UBP1	Not Significant	-0.2114	2.768638101
1.68973154	VPS9D1-AS1	Not Significant	-0.2835	2.741151599
1.68973154	TOP1MT	Not Significant	-0.3729	2.692406235
1.68973154	MTCH1	Not Significant	-0.3635	3.008600172
1.68973154	BTBD2	Not Significant	0.2353	2.764176132
1.68973154	KDM2B	Not Significant	-0.1775	2.913548958
1.68973154	BANF1	Not Significant	-0.4118	2.649334859
1.68973154	CNOT11	Not Significant	-0.351	2.591621038
1.68973154	DDX1	Not Significant	-0.4289	3.041392685
1.68973154	YIPF3	Not Significant	-0.334	2.593839661
1.68973154	HMBS	Not Significant	0.3704	2.625312451
1.68973154	GTPBP1	Not Significant	0.2265	2.892094603
1.68973154	GRN	Not Significant	-0.4222	2.896801698
1.68973154	PPP3CA	Not Significant	-0.4121	2.57921178
1.68973154	NDUFAF3	Not Significant	-0.3472	2.700703717
1.68973154	TMEM120B	Not Significant	-0.2383	2.621176282
1.68973154	EME2	Not Significant	-0.2956	2.347330015
1.68973154	SRP14	Not Significant	-0.4013	3.079543007
1.68973154	DR1	Not Significant	-0.1641	2.783903579
1.68973154	POLD2	Not Significant	-0.4144	2.911690159
1.68973154	HLA-B	Not Significant	-0.4432	2.839792184
1.68973154	RAD23A	Not Significant	0.3047	2.990782692
1.68973154	IRF2BP2	Not Significant	0.0899	2.794836458
1.68973154	CRTAP	Not Significant	-0.309	2.95230801
1.68973154	IFRD2	Not Significant	-0.1913	2.959041392
1.68973154	LRP3	Not Significant	0.3176	2.752816431
1.68973154	PSMD11	Not Significant	-0.2572	2.974050903
1.68973154	FBXL3	Not Significant	-0.1279	2.594944737
1.68973154	PRKACA	Not Significant	0.43	2.959756673
1.68973154	RPLP1	Not Significant	-0.136	3.930796263
1.68973154	ANKFY1	Not Significant	0.2225	2.727541257
1.68973154	SSR4	Not Significant	-0.379	2.796227314
1.68973154	AKAP8L	Not Significant	-0.173	2.7084209
1.68973154	PLOD1	Not Significant	-0.431	2.660391098
1.68973154	KIF1A	Not Significant	0.497	2.540954809
1.68973154	UBXN1	Not Significant	-0.2253	3.11058971
1.68973154	SLC25A3	Not Significant	-0.232	3.209515015
1.68973154	MARK2	Not Significant	0.1707	2.507180977
1.68973154	COPG1	Not Significant	-0.4085	2.868056362
1.68973154	SEC61A1	Not Significant	-0.2002	3.14332713
1.68973154	MRPS16	Not Significant	-0.2552	2.876794976
1.68973154	TMX1	Not Significant	-0.2831	2.804820679
1.68973154	SYNGR2	Not Significant	-0.2693	2.731185708
1.68973154	GOLM1	Not Significant	-0.346	3.202215776
1.68973154	BAG6	Not Significant	-0.2542	3.272653697
1.68973154	CPOX	Not Significant	0.3696	2.405687787
1.68973154	GNL1	Not Significant	-0.255	2.723455672
1.68973154	PHRF1	Not Significant	-0.0983	2.921166051
1.68973154	ATAD3B	Not Significant	0.1974	2.781396305
1.68973154	IDH3G	Not Significant	0.4285	2.71222867
1.68973154	CSNK1G2	Not Significant	-0.2253	2.855821905
1.68973154	MRPS2	Not Significant	-0.1731	2.70457945
1.68973154	TMEM115	Not Significant	0.1275	2.563481085
1.68973154	MED25	Not Significant	-0.3443	2.641474111
1.68973154	CHMP1A	Not Significant	-0.2405	2.721810615
1.68973154	ERP29	Not Significant	-0.2608	2.950364854
1.68973154	ARAF	Not Significant	-0.3289	2.652729696
1.68973154	PLXNB2	Not Significant	-0.2713	2.959756673
1.68973154	BRI3BP	Not Significant	-0.1931	2.620136055
1.68973154	NR2F6	Not Significant	-0.2019	2.72427587
1.68973154	TRAP1	Not Significant	-0.2122	3.388012343
1.68973154	SMC4	Not Significant	-0.1826	3.089728533
1.68973154	SREBF2	Not Significant	-0.1939	3.163757524
1.68973154	SCRIB	Not Significant	0.2201	3.293914741
1.68973154	LARP4B	Not Significant	-0.175	2.683047038
1.68973154	CD63	Not Significant	-0.4333	2.717254313
1.68973154	CD276	Not Significant	0.2546	2.834102656
1.68973154	PTPA	Not Significant	-0.3695	2.773420723
1.68973154	KLC2	Not Significant	0.2155	2.671635597
1.68973154	PSIP1	Not Significant	-0.2675	3.238171604
1.68973154	ATG13	Not Significant	0.3609	2.592731766
1.68973154	ZC3H15	Not Significant	-0.192	3.052501563
1.68973154	GADD45GIP1	Not Significant	-0.1469	3.244277121
1.68973154	SDHA	Not Significant	0.2121	3.182129214
1.68973154	AKT1S1	Not Significant	-0.222	2.918292513
1.68973154	SLC39A3	Not Significant	-0.2711	2.354108439
1.68973154	RPL37	Not Significant	-0.1518	3.319314304
1.68973154	CPSF1	Not Significant	-0.2854	3.1325798479999998
1.68973154	PDS5A	Not Significant	-0.258	2.846955325
1.68973154	EEF1A2	Not Significant	-0.3544	2.877659244
1.68973154	SLC25A1	Not Significant	0.3037	2.9410142440000002
1.68973154	UBE2G2	Not Significant	0.1991	3.012415375
1.68973154	RPL13	Not Significant	-0.0915	3.991823927
1.68973154	CHD3	Not Significant	-0.2357	3.332236415
1.68973154	GRK2	Not Significant	-0.2078	2.898176483
1.68973154	TYSND1	Not Significant	-0.2009	2.422425676
1.68973154	SRSF7	Not Significant	0.1452	3.053846427
1.68973154	STOML2	Not Significant	-0.2585	3.007961033
1.68973154	GAA	Not Significant	-0.3998	2.702430536
1.68973154	HGH1	Not Significant	-0.2623	2.590507462
1.68973154	H3F3B	Not Significant	-0.1241	3.140036411
1.68973154	PMVK	Not Significant	-0.549	2.40654018
1.68973154	PSMD1	Not Significant	-0.3815	3.039810554
1.68973154	ZNF428	Not Significant	-0.3592	2.561101384
1.68973154	PSPC1	Not Significant	0.2869	2.805500858
1.68973154	IGFBP2	Not Significant	-0.5328	2.717670503
1.68973154	AGAP1	Not Significant	-0.2301	2.609594409
1.68973154	SLBP	Not Significant	-0.1245	2.7478000909999998
1.68973154	CSNK2A1	Not Significant	-0.2329	2.81723473
1.68973154	IPO7	Not Significant	-0.221	3.053270567
1.68973154	GOT2	Not Significant	-0.3422	3.115277591
1.68973154	RGP1	Not Significant	-0.2074	2.586587305
1.68973154	TRAK1	Not Significant	-0.222	2.598243192
1.68973154	RAB10	Not Significant	-0.2353	2.658011397
1.68973154	ASCC2	Not Significant	-0.2739	2.805840549
1.68973154	ANKRD52	Not Significant	-0.1863	2.856124444
1.68973154	CCHCR1	Not Significant	-0.2899	2.568788212
1.68973154	NISCH	Not Significant	-0.1504	2.719745493
1.68973154	ROBO1	Not Significant	-0.2281	2.900093902
1.68973154	MGRN1	Not Significant	-0.2163	2.728353782
1.68973154	LIMS1	Not Significant	-0.3933	2.665111737
1.68973154	LUC7L2	Not Significant	0.2137	2.550228353
1.68973154	HMGN5	Not Significant	0.2373	3.204391332
1.68973154	UBAC1	Not Significant	-0.3566	2.630936119
1.68973154	C1orf198	Not Significant	-0.1536	2.86362022
1.68973154	TMEM161A	Not Significant	-0.2853	2.685741739
1.68973154	POLR2E	Not Significant	-0.2083	3.10720997
1.68973154	ALDH18A1	Not Significant	-0.2661	3.010299957
1.68973154	TSC2	Not Significant	-0.2964	3.028571253
1.68973154	ZC3H18	Not Significant	-0.1386	2.982723388
1.68973154	DNMT1	Not Significant	0.1305	3.520286975
1.68973154	LRP1	Not Significant	-0.4411	2.669316881
1.68973154	AES	Not Significant	-0.4961	2.710540448
1.68973154	UBR5	Not Significant	-0.221	2.767526899
1.68973154	GATC	Not Significant	-0.2194	2.81723473
1.68973154	PYCR1	Not Significant	-0.269	2.885643872
1.68973154	B4GALT2	Not Significant	-0.2846	2.60906055
1.68973154	XPO5	Not Significant	0.2006	2.950851459
1.68973154	SRSF6	Not Significant	0.1211	3.254306332
1.68973154	EXOSC2	Not Significant	-0.1564	2.848804701
1.68973154	PPP1R7	Not Significant	-0.4749	2.607455023
1.68973154	RPLP2	Not Significant	-0.0994	4.000065139
1.68973154	MAP3K11	Not Significant	0.1865	2.592176757
1.68973154	RTN3	Not Significant	0.2736	3.030802049
1.68973154	NT5C	Not Significant	0.2512	2.46612587
1.68973154	LRP5	Not Significant	0.2563	2.600972896
1.68973154	SHANK3	Not Significant	-0.2644	2.632457292
1.68973154	FAU	Not Significant	-0.1388	3.715794498
1.68973154	IRGQ	Not Significant	-0.137	2.776701184
1.68973154	CLTB	Not Significant	-0.2313	3.086003706
1.68973154	CCNK	Not Significant	0.2762	2.701136066
1.68973154	ISYNA1	Not Significant	0.4342	2.603144373
1.68973154	PSMA4	Not Significant	-0.2853	3.041590047
1.68973154	CTTN	Not Significant	-0.2047	3.218404199
1.68973154	SLIT2	Not Significant	0.149	3.08170727
1.68973154	INTS11	Not Significant	0.2214	2.630936119
1.68973154	HSPA1B	Not Significant	-0.0907	2.92556991
1.68973154	MAGEA3	Not Significant	-0.2725	2.705007959
1.68973154	PSMB2	Not Significant	-0.2765	2.846955325
1.68973154	ADCY3	Not Significant	-0.225	2.658964843
1.68973154	HNRNPA0	Not Significant	-0.0972	3.110926242
1.68973154	NEFM	Not Significant	0.1873	3.264109156
1.68973154	MAN2C1	Not Significant	0.2041	2.598790507
1.68973154	SLC25A6	Not Significant	-0.0919	3.505624728
1.68973154	CBX6	Not Significant	-0.0706	3.253822439
1.68973154	GPAA1	Not Significant	-0.2741	2.68797462
1.68973154	UBE2J2	Not Significant	-0.1727	2.507855872
1.68973154	THOC3	Not Significant	-0.2639	2.716003344
1.68973154	PYGO2	Not Significant	0.1302	2.503109437
1.68973154	NOTCH3	Not Significant	-0.3374	2.611192061
1.68973154	TUBA1A	Not Significant	-0.3422	2.754348336
1.68973154	UBA5	Not Significant	-0.2372	2.569958818
1.68973154	TRAF7	Not Significant	0.2406	2.757396029
1.68973154	CAMKK2	Not Significant	0.29	2.60906055
1.68973154	NUTF2	Not Significant	0.2995	2.894869657
1.68973154	HMGB1P5	Not Significant	-0.3179	2.667452953
1.68973154	NAA30	Not Significant	0.14	2.385606274
1.68973154	KIAA1522	Not Significant	-0.2638	2.482158695
1.68973154	RPL13AP25	Not Significant	0.3531	2.469822016
1.68973154	SHISA5	Not Significant	-0.34	2.542825427
1.68973154	SNHG11	Not Significant	-0.3402	2.437750563
1.68973154	ANAPC2	Not Significant	-0.2721	2.465382851
1.68973154	FAM189B	Not Significant	-0.234	2.913283902
1.68973154	ATP6V0E2	Not Significant	-0.3246	2.731991449
1.68973154	PINK1	Not Significant	-0.3078	2.619093331
1.68973154	MAP1S	Not Significant	0.1227	2.57634135
1.68973154	COX5B	Not Significant	-0.2965	3.044735697
1.68973154	HEATR3	Not Significant	-0.3871	2.641969598
1.68973154	MBOAT7	Not Significant	-0.2243	2.530839779
1.68973154	FOXD1	Not Significant	0.1277	2.500373714
1.68973154	AARS2	Not Significant	0.2204	2.571708832
1.68973154	CHAF1A	Not Significant	-0.1001	3.149527014
1.68973154	TIMM50	Not Significant	-0.2053	2.938269483
1.68973154	EBP	Not Significant	-0.2494	2.834738519
1.68973154	AFG3L2	Not Significant	0.2137	2.944975908
1.68973154	RBM3	Not Significant	0.1819	3.211654401
1.68973154	ACAP3	Not Significant	0.3934	2.372912003
1.68973154	ESYT2	Not Significant	-0.3326	2.774516966
1.68973154	MIB1	Not Significant	-0.2317	2.848189117
[truncated: 754 more rows]
